# Supplementary material for: Wounding rapidly alters transcription factor expression, hormonal signaling, and phenolic compound metabolism in harvested sugarbeet roots
Source: Front Plant Sci. 2023 Jan 6;13:1070247. doi: 10.3389/fpls.2022.1070247 (PMC9853395; doi:10.3389/fpls.2022.1070247)
Supplement: Supplementary file 1 [file Table_1.xlsx]

## Sheet: DEGs, all
Supplemental Table S1: Differentially expressed genes in wounded sugarbeet roots as a function of time after wounding.
DEGs were determined by RNA sequencing of wounded and control samples collected 0.25, 2, 4, 8, 12, and 24 h after wounding.
Also listed are log2 fold change, Padjusted, and P values, cellular, molecular, and biological gene ontology terms, KEGG orthologies, and gene annotations
	0.25 h					2 h					4 h					8 h					12 h					24 h					GeneOntology				Annotation
GeneID	control	wounded	log2FoldChange	Padj	Pvalue	control	wounded	log2FoldChange	Padj	Pvalue	control	wounded	log2FoldChange	Padj	Pvalue	control	wounded	log2FoldChange	Padj	Pvalue	control	wounded	log2FoldChange	Padj	Pvalue	control	wounded	log2FoldChange	Padj	Pvalue	Cellular Component	Molecular Function	Biological Process	Kegg Orthology	Nr Description	Desc
LOC104882803																250.891	85.2573	-1.55717	0.000469782	8.00332e-05	246.868	85.3721	-1.53191	0.000511636	9.42028e-05	281.654	121.778	-1.20967	7.66991e-05	1.36827e-05	NA	NA	NA	K10755//replication factor C subunit 2/4	XP_010665505.1//PREDICTED: protein STICHEL-like 4 [Beta vulgaris subsp. vulgaris]	PREDICTED: Beta vulgaris subsp. vulgaris protein STICHEL-like 4 (LOC104882803), transcript variant X2, mRNA;PREDICTED: Beta vulgaris subsp. vulgaris protein STICHEL-like 4 (LOC104882803), transcript variant X1, mRNA
LOC104882804											31.7056	244.598	2.94761	0.000387011	3.44459e-05	44.2452	213.958	2.27374	0.00143633	0.000277465	30.8143	327.218	3.40858	1.1411e-11	6.49973e-13	20.7324	153.673	2.8899	2.07098e-07	2.23288e-08	NA	NA	NA	K07964//heparanase [EC:3.2.1.166]	XP_010665516.1//PREDICTED: heparanase-like protein 3 [Beta vulgaris subsp. vulgaris]	PREDICTED: Beta vulgaris subsp. vulgaris heparanase-like protein 3 (LOC104882804), mRNA
LOC104882805	709.68	5083.59	2.84061	2.51835e-11	9.35429e-14	448.655	1408.66	1.65065	1.31023e-06	4.73629e-08	304.209	1443.51	2.24645	2.65758e-09	9.75508e-11	238.367	924.898	1.95611	2.34313e-15	8.44326e-17	355.621	1135.68	1.67514	2.26329e-10	1.49344e-11	259.134	834.908	1.68792	2.05582e-07	2.21479e-08	NA	NA	NA	K08332//vacuolar protein 8	XP_021849998.1//U-box domain-containing protein 17 [Spinacia oleracea]	PREDICTED: Beta vulgaris subsp. vulgaris U-box domain-containing protein 17 (LOC104882805), mRNA
LOC104882807											3.71264	58.4692	3.97716	0.000392723	3.50044e-05																NA	NA	NA	K15503//serine/threonine-protein phosphatase 6 regulatory ankyrin repeat subunit B	XP_010665509.2//PREDICTED: ankyrin repeat-containing protein ITN1-like [Beta vulgaris subsp. vulgaris]	PREDICTED: Beta vulgaris subsp. vulgaris ankyrin repeat-containing protein ITN1-like (LOC104882807), mRNA
LOC104882808																					0.749145	4.55722	2.60484	0.0460127	0.0153914						GO:0016021//integral component of membrane	GO:0005524//ATP binding;GO:0042626//ATPase activity, coupled to transmembrane movement of substances	NA	K05658//ATP-binding cassette, subfamily B (MDR/TAP), member 1 [EC:3.6.3.44]	XP_011652643.1//PREDICTED: ABC transporter B family member 2 [Cucumis sativus]	PREDICTED: Beta vulgaris subsp. vulgaris uncharacterized LOC104882808 (LOC104882808), transcript variant X1, ncRNA;PREDICTED: Beta vulgaris subsp. vulgaris uncharacterized LOC104882808 (LOC104882808), transcript variant X2, ncRNA
LOC104882810						318.895	799.657	1.3263	3.42265e-05	1.71586e-06	378.195	1022.4	1.43475	0.000569605	5.32628e-05	283.142	584.605	1.04593	2.99558e-08	2.41179e-09											NA	NA	NA	K15503//serine/threonine-protein phosphatase 6 regulatory ankyrin repeat subunit B	XP_010665512.1//PREDICTED: ankyrin repeat-containing protein NPR4 [Beta vulgaris subsp. vulgaris]	PREDICTED: Beta vulgaris subsp. vulgaris ankyrin repeat-containing protein NPR4 (LOC104882810), mRNA
LOC104882811																323.705	651.07	1.00813	8.69543e-12	4.47193e-13	235.375	565.48	1.26451	2.02775e-15	7.82959e-17	277.051	665.958	1.26528	8.24573e-11	5.49739e-12	NA	NA	NA	NA	XP_010665513.1//PREDICTED: cysteine-rich PDZ-binding protein [Beta vulgaris subsp. vulgaris]	PREDICTED: Beta vulgaris subsp. vulgaris cysteine-rich PDZ-binding protein (LOC104882811), mRNA
LOC104882812																83.0059	171.484	1.04679	3.41152e-05	4.49244e-06											NA	NA	NA	K02956//small subunit ribosomal protein S15	KMS96703.1//hypothetical protein BVRB_8g200090 [Beta vulgaris subsp. vulgaris]	PREDICTED: Beta vulgaris subsp. vulgaris uncharacterized LOC104882812 (LOC104882812), transcript variant X3, ncRNA;PREDICTED: Beta vulgaris subsp. vulgaris uncharacterized LOC104882812 (LOC104882812), transcript variant X2, ncRNA;PREDICTED: Beta vulgaris subsp. vulgaris uncharacterized LOC104882812 (LOC104882812), transcript variant X1, ncRNA
LOC104882813																										39.9461	209.193	2.38871	0.000248434	4.9288e-05	NA	NA	NA	K08235//xyloglucan:xyloglucosyl transferase [EC:2.4.1.207]	XP_010665514.1//PREDICTED: probable xyloglucan endotransglucosylase/hydrolase protein 8 [Beta vulgaris subsp. vulgaris]	PREDICTED: Beta vulgaris subsp. vulgaris probable xyloglucan endotransglucosylase/hydrolase protein 8 (LOC104882813), mRNA
LOC104882819											191.643	1650.8	3.10667	5.9299e-11	1.83656e-12						68.536	229.77	1.74525	0.000506048	9.30448e-05	41.3789	101.743	1.29796	0.0462036	0.0173972	NA	NA	NA	NA	XP_010665522.1//PREDICTED: CRIB domain-containing protein RIC10 isoform X2 [Beta vulgaris subsp. vulgaris];XP_010665521.1//PREDICTED: CRIB domain-containing protein RIC10 isoform X1 [Beta vulgaris subsp. vulgaris]	PREDICTED: Beta vulgaris subsp. vulgaris CRIB domain-containing protein RIC10 (LOC104882819), transcript variant X2, mRNA;PREDICTED: Beta vulgaris subsp. vulgaris CRIB domain-containing protein RIC10 (LOC104882819), transcript variant X1, mRNA
LOC104882820																46.2784	11.0595	-2.06506	0.00856136	0.00210292						48.723	5.64649	-3.10918	5.4793e-07	6.38464e-08	NA	NA	NA	NA	XP_010665523.2//PREDICTED: protein PHLOEM PROTEIN 2-LIKE A1 [Beta vulgaris subsp. vulgaris]	PREDICTED: Beta vulgaris subsp. vulgaris protein PHLOEM PROTEIN 2-LIKE A1 (LOC104882820), mRNA
LOC104882826						77.1957	1131.63	3.87373	3.60084e-21	2.46022e-23	203.168	499.04	1.29648	0.000810966	7.94504e-05	51.1055	892.403	4.12615	4.58802e-11	2.54347e-12	46.6622	1129.42	4.59718	2.41055e-17	7.92229e-19	23.7621	419.393	4.14157	1.78485e-16	6.48029e-18	NA	NA	NA	K15283//solute carrier family 35, member E1	XP_010665533.1//PREDICTED: glucose-6-phosphate/phosphate translocator 2, chloroplastic [Beta vulgaris subsp. vulgaris]	PREDICTED: Beta vulgaris subsp. vulgaris glucose-6-phosphate/phosphate translocator 2, chloroplastic (LOC104882826), mRNA
LOC104882827						64.2559	146.525	1.18924	0.0467373	0.00784943	49.878	178.772	1.84165	0.00171913	0.000187777	29.609	76.9009	1.37696	0.0395557	0.0122226											NA	NA	NA	K13459//disease resistance protein RPS2	XP_010665535.1//PREDICTED: probable disease resistance protein At4g27220 isoform X2 [Beta vulgaris subsp. vulgaris];XP_010665534.1//PREDICTED: probable disease resistance protein At4g27220 isoform X1 [Beta vulgaris subsp. vulgaris]	PREDICTED: Beta vulgaris subsp. vulgaris probable disease resistance protein At4g27220 (LOC104882827), transcript variant X3, mRNA;PREDICTED: Beta vulgaris subsp. vulgaris probable disease resistance protein At4g27220 (LOC104882827), transcript variant X4, mRNA;PREDICTED: Beta vulgaris subsp. vulgaris probable disease resistance protein At4g27220 (LOC104882827), transcript variant X1, mRNA;PREDIC…
LOC104882829											6.13403	19.5488	1.67217	0.0174606	0.00274839																NA	NA	NA	NA	ABM55245.1//transposon-like protein [Beta vulgaris]	PREDICTED: Beta vulgaris subsp. vulgaris uncharacterized LOC104882829 (LOC104882829), transcript variant X3, mRNA;PREDICTED: Beta vulgaris subsp. vulgaris uncharacterized LOC104882829 (LOC104882829), transcript variant X1, mRNA;PREDICTED: Beta vulgaris subsp. vulgaris uncharacterized LOC104882829 (LOC104882829), transcript variant X2, mRNA
LOC104882832						239.99	103.068	-1.21938	0.00866233	0.000988375																259.666	81.0156	-1.68039	1.62558e-05	2.51407e-06	NA	NA	NA	NA	XP_010665548.1//PREDICTED: RNA pseudouridine synthase 6, chloroplastic [Beta vulgaris subsp. vulgaris]	PREDICTED: Beta vulgaris subsp. vulgaris RNA pseudouridine synthase 6, chloroplastic (LOC104882832), transcript variant X3, mRNA;PREDICTED: Beta vulgaris subsp. vulgaris RNA pseudouridine synthase 6, chloroplastic (LOC104882832), transcript variant X1, misc_RNA;PREDICTED: Beta vulgaris subsp. vulgaris RNA pseudouridine synthase 6, chloroplastic (LOC104882832), transcript variant X2, misc_RNA
LOC104882837																54.1	133.472	1.30284	0.0290044	0.0085096	101.772	237.915	1.2251	0.00573695	0.00138502						NA	NA	NA	K00652//8-amino-7-oxononanoate synthase [EC:2.3.1.47]	XP_010665564.1//PREDICTED: 8-amino-7-oxononanoate synthase isoform X1 [Beta vulgaris subsp. vulgaris];KNA13365.1//hypothetical protein SOVF_117490 [Spinacia oleracea]	PREDICTED: Beta vulgaris subsp. vulgaris 8-amino-7-oxononanoate synthase (LOC104882837), transcript variant X4, misc_RNA;PREDICTED: Beta vulgaris subsp. vulgaris 8-amino-7-oxononanoate synthase (LOC104882837), transcript variant X5, mRNA;PREDICTED: Beta vulgaris subsp. vulgaris 8-amino-7-oxononanoate synthase (LOC104882837), transcript variant X2, misc_RNA;PREDICTED: Beta vulgaris subsp. vulgaris…
LOC104882840																										613.649	196.413	-1.64352	2.17164e-14	9.47078e-16	NA	NA	NA	NA	KNA25343.1//hypothetical protein SOVF_007560 [Spinacia oleracea]	PREDICTED: Beta vulgaris subsp. vulgaris tobamovirus multiplication protein 1 (LOC104882840), transcript variant X2, mRNA;PREDICTED: Beta vulgaris subsp. vulgaris tobamovirus multiplication protein 1 (LOC104882840), transcript variant X1, mRNA
LOC104882842																28.6853	10.9556	-1.38865	0.0343352	0.0103386											NA	NA	NA	K16743//abnormal spindle-like microcephaly-associated protein	XP_010665559.1//PREDICTED: abnormal spindle-like microcephaly-associated protein homolog [Beta vulgaris subsp. vulgaris]	PREDICTED: Beta vulgaris subsp. vulgaris abnormal spindle-like microcephaly-associated protein homolog (LOC104882842), mRNA
LOC104882843											1993.56	249.043	-3.00088	5.49761e-101	2.56919e-104	2121.65	849.565	-1.32039	0.0142964	0.0037606											NA	NA	NA	K13993//HSP20 family protein	XP_010665560.1//PREDICTED: 15.4 kDa class V heat shock protein [Beta vulgaris subsp. vulgaris]	PREDICTED: Beta vulgaris subsp. vulgaris 15.4 kDa class V heat shock protein (LOC104882843), mRNA
LOC104882844																270.186	123.735	-1.12669	2.74729e-07	2.52938e-08											NA	NA	NA	K11855//ubiquitin carboxyl-terminal hydrolase 36/42 [EC:3.4.19.12]	XP_010665561.1//PREDICTED: zinc finger MYND domain-containing protein 15 [Beta vulgaris subsp. vulgaris]	PREDICTED: Beta vulgaris subsp. vulgaris zinc finger MYND domain-containing protein 15 (LOC104882844), mRNA
LOC104882845																										4223.76	9576.55	1.18098	4.72815e-11	3.07192e-12	NA	NA	NA	K03231//elongation factor 1-alpha	XP_010665562.1//PREDICTED: polyadenylate-binding protein RBP45 [Beta vulgaris subsp. vulgaris]	PREDICTED: Beta vulgaris subsp. vulgaris polyadenylate-binding protein RBP45 (LOC104882845), mRNA
LOC104882848						15.2015	55.409	1.8659	0.00702725	0.000770003											17.6936	76.6475	2.11501	5.83327e-05	8.76108e-06						NA	NA	NA	NA	XP_010665565.1//PREDICTED: uncharacterized protein LOC104882848 [Beta vulgaris subsp. vulgaris]	PREDICTED: Beta vulgaris subsp. vulgaris uncharacterized LOC104882848 (LOC104882848), mRNA
LOC104882851																					30.6412	666.094	4.44218	4.30679e-38	3.20855e-40	30.5202	1210.79	5.31004	1.08593e-33	1.056e-35	GO:0016021//integral component of membrane	GO:0015238//drug transmembrane transporter activity;GO:0015297//antiporter activity	GO:0006855//drug transmembrane transport	K03327//multidrug resistance protein, MATE family	XP_021766889.1//protein DETOXIFICATION 40-like [Chenopodium quinoa]	PREDICTED: Beta vulgaris subsp. vulgaris protein DETOXIFICATION 40 (LOC104882851), mRNA
LOC104882854											432.965	915.57	1.08042	0.00157271	0.00016998																NA	NA	NA	NA	XP_010665573.1//PREDICTED: uncharacterized GPI-anchored protein At1g61900 [Beta vulgaris subsp. vulgaris]	PREDICTED: Beta vulgaris subsp. vulgaris hypothetical protein (LOC104882854), mRNA
LOC104882861	517.569	1140.36	1.13967	4.2143e-10	1.90725e-12	421.268	1181.3	1.48757	1.23425e-19	9.64507e-22	442.935	1164.35	1.39435	6.16517e-05	4.59938e-06	327.626	708.642	1.11301	1.92986e-07	1.73549e-08	300.282	681.722	1.18287	5.19702e-17	1.75447e-18						NA	NA	NA	K17964//leucine-rich PPR motif-containing protein, mitochondrial;K18999//RNA polymerase II C-terminal domain phosphatase-like 3/4 [EC:3.1.3.16]	XP_021719493.1//pentatricopeptide repeat-containing protein At4g21170-like [Chenopodium quinoa];XP_019102747.1//PREDICTED: pentatricopeptide repeat-containing protein At4g21170 [Beta vulgaris subsp. vulgaris]	PREDICTED: Beta vulgaris subsp. vulgaris pentatricopeptide repeat-containing protein At4g21170 (LOC104882861), mRNA
LOC104882862																										55.4944	2.63865	-4.39447	1.69573e-06	2.15305e-07	NA	NA	NA	NA	XP_010665583.1//PREDICTED: uncharacterized protein LOC104882862 [Beta vulgaris subsp. vulgaris]	PREDICTED: Beta vulgaris subsp. vulgaris hypothetical protein (LOC104882862), mRNA
LOC104882866																										4.98565	0.567092	-3.13613	0.0202783	0.00672269	NA	NA	NA	NA	XP_019102749.1//PREDICTED: uncharacterized protein LOC104882866 [Beta vulgaris subsp. vulgaris]	PREDICTED: Beta vulgaris subsp. vulgaris uncharacterized LOC104882866 (LOC104882866), mRNA
LOC104882869																14.2476	4.84059	-1.55746	0.0209038	0.00583326											NA	NA	NA	K14175//(3S,6E)-nerolidol synthase [EC:4.2.3.48];K19525//vacuolar protein sorting-associated protein 13A/C;K02704//photosystem II CP47 chlorophyll apoprotein;K07478//putative ATPase;K07393//glutathionyl-hydroquinone reductase [EC:1.8.5.7]	XP_019102750.1//PREDICTED: uncharacterized protein LOC104882869 [Beta vulgaris subsp. vulgaris]	PREDICTED: Beta vulgaris subsp. vulgaris uncharacterized LOC104882869 (LOC104882869), mRNA
LOC104882879																8.73143	1.79847	-2.27945	0.0359306	0.0109222											NA	NA	NA	NA	KMS96734.1//hypothetical protein BVRB_8g200390 [Beta vulgaris subsp. vulgaris]	PREDICTED: Beta vulgaris subsp. vulgaris uncharacterized LOC104882879 (LOC104882879), mRNA
LOC104882882						408.6	843.537	1.04576	8.18976e-05	4.53588e-06																					NA	NA	GO:0006777//Mo-molybdopterin cofactor biosynthetic process	K03637//cyclic pyranopterin monophosphate synthase [EC:4.6.1.17]	XP_010665621.1//PREDICTED: cyclic pyranopterin monophosphate synthase accessory protein, mitochondrial [Beta vulgaris subsp. vulgaris]	PREDICTED: Beta vulgaris subsp. vulgaris cyclic pyranopterin monophosphate synthase accessory protein, mitochondrial (LOC104882882), transcript variant X2, mRNA;PREDICTED: Beta vulgaris subsp. vulgaris cyclic pyranopterin monophosphate synthase accessory protein, mitochondrial (LOC104882882), transcript variant X1, mRNA
LOC104882890																10.5111	0.994486	-3.40182	0.00239607	0.000490147	3.55372	0.353935	-3.32777	0.0221289	0.00653332						NA	NA	NA	K13459//disease resistance protein RPS2	XP_010665606.1//PREDICTED: probable disease resistance protein At4g27220 [Beta vulgaris subsp. vulgaris]	PREDICTED: Beta vulgaris subsp. vulgaris probable disease resistance protein At4g27220 (LOC104882890), mRNA
LOC104882899	22.3866	101.361	2.1788	0.0025008	5.77633e-05	8.57188	71.6109	3.06249	3.87209e-13	5.57219e-15	2.62614	84.2664	5.00394	1.48965e-16	2.3796e-18	3.06085	27.6908	3.1774	1.36778e-07	1.20271e-08	5.56757	41.9192	2.91249	6.72353e-06	8.36362e-07	9.37507	23.3325	1.31544	0.0196482	0.00647793	NA	NA	NA	NA	XP_010665616.1//PREDICTED: uncharacterized protein LOC104882899 [Beta vulgaris subsp. vulgaris]	PREDICTED: Beta vulgaris subsp. vulgaris hypothetical protein (LOC104882899), mRNA
LOC104882900																0.889037	40.8821	5.52308	1.69107e-05	2.11221e-06	39.3796	1.053	-5.22487	4.69085e-05	6.88551e-06						NA	NA	NA	K14442//ATP-dependent RNA helicase DHX36 [EC:3.6.4.13]	KMS96678.1//hypothetical protein BVRB_8g200660 isoform B [Beta vulgaris subsp. vulgaris];XP_010694373.1//PREDICTED: DExH-box ATP-dependent RNA helicase DExH3 [Beta vulgaris subsp. vulgaris];XP_019102771.1//PREDICTED: uncharacterized protein LOC104882900 [Beta vulgaris subsp. vulgaris]	PREDICTED: Beta vulgaris subsp. vulgaris uncharacterized LOC104882900 (LOC104882900), mRNA
LOC104882902											33.9548	2.35527	-3.84965	0.00141072	0.000149415																NA	NA	NA	K14558//periodic tryptophan protein 2;K14963//COMPASS component SWD3	XP_019108278.1//PREDICTED: topless-related protein 1-like [Beta vulgaris subsp. vulgaris];KMT18987.1//hypothetical protein BVRB_2g030840 [Beta vulgaris subsp. vulgaris]	PREDICTED: Beta vulgaris subsp. vulgaris topless-related protein 1-like (LOC104882902), transcript variant X2, mRNA;PREDICTED: Beta vulgaris subsp. vulgaris topless-related protein 1-like (LOC104882902), transcript variant X1, mRNA
LOC104882907											196.164	637.904	1.70128	1.14692e-07	5.36964e-09	212.335	683.717	1.68706	8.89523e-10	5.79613e-11	203.237	493.898	1.28105	7.75622e-11	4.82741e-12	216.947	470.269	1.11615	0.000206226	4.01435e-05	GO:0005783//endoplasmic reticulum;GO:0016021//integral component of membrane;GO:0005886//plasma membrane	NA	GO:0006817//phosphate ion transport;GO:0016036//cellular response to phosphate starvation;GO:0006888//ER to Golgi vesicle-mediated transport	K14003//prolactin regulatory element-binding protein	XP_010665625.1//PREDICTED: SEC12-like protein 1 [Beta vulgaris subsp. vulgaris]	PREDICTED: Beta vulgaris subsp. vulgaris SEC12-like protein 1 (LOC104882907), mRNA
LOC104882908						396.569	67.8039	-2.54813	0.00750014	0.000832456	7.32388	183.446	4.64661	5.69416e-08	2.53525e-09	3.70796	73.3317	4.30574	1.07515e-06	1.09074e-07	1.71027	20.3576	3.57327	0.000549626	0.000101829						GO:0005634//nucleus	GO:0043565//sequence-specific DNA binding;GO:0003700//DNA binding transcription factor activity	GO:0006351//transcription, DNA-templated	K13425//WRKY transcription factor 22	XP_010665626.1//PREDICTED: probable WRKY transcription factor 14 [Beta vulgaris subsp. vulgaris]	PREDICTED: Beta vulgaris subsp. vulgaris probable WRKY transcription factor 14 (LOC104882908), mRNA
LOC104882909																37.8957	124.958	1.72134	6.69652e-06	7.78343e-07											GO:0016021//integral component of membrane;GO:0009507//chloroplast	GO:0010276//phytol kinase activity	GO:0010189//vitamin E biosynthetic process	K18678//phytol kinase [EC:2.7.1.182]	XP_010665628.1//PREDICTED: probable phytol kinase 1, chloroplastic isoform X2 [Beta vulgaris subsp. vulgaris];XP_010665627.1//PREDICTED: probable phytol kinase 1, chloroplastic isoform X1 [Beta vulgaris subsp. vulgaris]	PREDICTED: Beta vulgaris subsp. vulgaris probable phytol kinase 1, chloroplastic (LOC104882909), transcript variant X2, mRNA;PREDICTED: Beta vulgaris subsp. vulgaris probable phytol kinase 1, chloroplastic (LOC104882909), transcript variant X1, mRNA
LOC104882916											259.938	855.322	1.7183	2.0937e-08	8.80604e-10																NA	NA	NA	K17768//mitochondrial import receptor subunit TOM70;K21991//protein unc-45	XP_010665639.1//PREDICTED: HSP-interacting protein [Beta vulgaris subsp. vulgaris]	PREDICTED: Beta vulgaris subsp. vulgaris hypothetical protein (LOC104882916), mRNA
LOC104882918																215.281	106.699	-1.01267	0.0372666	0.0113929											NA	GO:0046872//metal ion binding;GO:0016491//oxidoreductase activity	NA	K05278//flavonol synthase [EC:1.14.11.23]	XP_010665637.1//PREDICTED: protein SRG1-like [Beta vulgaris subsp. vulgaris]	PREDICTED: Beta vulgaris subsp. vulgaris protein SRG1-like (LOC104882918), mRNA
LOC104882919																657.407	277.35	-1.24508	0.00113706	0.000213691											NA	NA	NA	K05278//flavonol synthase [EC:1.14.11.23];K04124//gibberellin 3-beta-dioxygenase [EC:1.14.11.15]	XP_021764184.1//protein SRG1-like [Chenopodium quinoa]	PREDICTED: Beta vulgaris subsp. vulgaris protein SRG1 (LOC104882919), mRNA
LOC104882922																										52.1203	131.382	1.33385	0.0261402	0.00899462	NA	NA	NA	K10746//exonuclease 1 [EC:3.1.-.-]	XP_010665642.1//PREDICTED: exonuclease 1-like [Beta vulgaris subsp. vulgaris]	PREDICTED: Beta vulgaris subsp. vulgaris exonuclease 1-like (LOC104882922), transcript variant X1, mRNA;PREDICTED: Beta vulgaris subsp. vulgaris exonuclease 1-like (LOC104882922), transcript variant X2, mRNA
LOC104882925											3105.96	12218	1.9759	6.60713e-06	4.05612e-07	781.559	5399.85	2.78849	5.42589e-41	4.11859e-43	776.671	3374.71	2.11939	6.33258e-09	4.99813e-10	673.88	1703.59	1.33801	2.53514e-06	3.33296e-07	NA	NA	NA	NA	XP_010665651.1//PREDICTED: calcium uptake protein 1 homolog, mitochondrial [Beta vulgaris subsp. vulgaris]	PREDICTED: Beta vulgaris subsp. vulgaris calcium uptake protein 1 homolog, mitochondrial (LOC104882925), mRNA
LOC104882926																					12597.7	5334.57	-1.23971	0.00249705	0.000546609	10781.1	3860.13	-1.48178	0.00102818	0.000235989	NA	GO:0004252//serine-type endopeptidase activity	NA	K12619//5'-3' exoribonuclease 2 [EC:3.1.13.-];K13199//plasminogen activator inhibitor 1 RNA-binding protein;K15333//tRNA guanosine-2'-O-methyltransferase [EC:2.1.1.34];K14568//rRNA small subunit pseudouridine methyltransferase Nep1 [EC:2.1.1.260]	XP_010665649.1//PREDICTED: subtilisin-like protease SBT5.6 [Beta vulgaris subsp. vulgaris]	PREDICTED: Beta vulgaris subsp. vulgaris subtilisin-like protease SBT5.6 (LOC104882926), mRNA
LOC104882932						137.827	460.178	1.73933	6.65546e-08	1.92689e-09	151.416	540.021	1.8345	2.37476e-06	1.35193e-07	69.676	215.416	1.62839	2.36842e-08	1.87958e-09	89.3433	357.117	1.99896	7.51123e-33	8.12197e-35	67.8994	218.259	1.68457	1.85554e-06	2.37567e-07	NA	NA	NA	K11323//histone arginine demethylase JMJD6 [EC:1.14.11.-]	XP_021739159.1//putative protein TPRXL [Chenopodium quinoa];XP_019108289.1//PREDICTED: uncharacterized serine-rich protein C215.13 [Beta vulgaris subsp. vulgaris]	PREDICTED: Beta vulgaris subsp. vulgaris hypothetical protein (LOC104882932), transcript variant X2, mRNA;PREDICTED: Beta vulgaris subsp. vulgaris hypothetical protein (LOC104882932), transcript variant X1, mRNA
LOC104882936																300.883	651.022	1.11351	0.0251728	0.00721525	173.722	873.477	2.32999	2.5981e-16	9.31291e-18	123.403	1029.54	3.06055	1.1435e-22	2.4522e-24	NA	NA	NA	K04733//interleukin-1 receptor-associated kinase 4 [EC:2.7.11.1]	XP_010665661.1//PREDICTED: cysteine-rich receptor-like protein kinase 25 isoform X1 [Beta vulgaris subsp. vulgaris];XP_010665662.1//PREDICTED: cysteine-rich receptor-like protein kinase 25 isoform X2 [Beta vulgaris subsp. vulgaris];XP_021835910.1//putative receptor-like protein kinase At4g00960 [Spinacia oleracea]	PREDICTED: Beta vulgaris subsp. vulgaris cysteine-rich receptor-like protein kinase 10 (LOC104882936), transcript variant X2, mRNA;PREDICTED: Beta vulgaris subsp. vulgaris cysteine-rich receptor-like protein kinase 10 (LOC104882936), transcript variant X3, mRNA;PREDICTED: Beta vulgaris subsp. vulgaris cysteine-rich receptor-like protein kinase 10 (LOC104882936), transcript variant X1, mRNA
LOC104882937						167.407	951.6	2.507	4.62927e-12	7.74906e-14	137.832	999.855	2.85881	9.29848e-16	1.62757e-17	220.945	616.939	1.48144	1.07906e-13	4.58311e-15	277.444	834.586	1.58886	5.21743e-13	2.58761e-14	213.775	901.556	2.07632	6.04079e-09	5.11024e-10	NA	NA	GO:0009626//plant-type hypersensitive response;GO:0010337//regulation of salicylic acid metabolic process	K03120//transcription initiation factor TFIID TATA-box-binding protein;K01183//chitinase [EC:3.2.1.14];K14638//solute carrier family 15 (peptide/histidine transporter), member 3/4	XP_010665664.1//PREDICTED: MACPF domain-containing protein CAD1 [Beta vulgaris subsp. vulgaris];OVA01469.1//Membrane attack complex component/perforin (MACPF) domain [Macleaya cordata]	PREDICTED: Beta vulgaris subsp. vulgaris MACPF domain-containing protein CAD1 (LOC104882937), mRNA
LOC104882938																1183.27	2548.06	1.10662	4.6474e-08	3.82296e-09											NA	NA	NA	K04733//interleukin-1 receptor-associated kinase 4 [EC:2.7.11.1];K20718//LRR receptor-like serine/threonine-protein kinase ERECTA [EC:2.7.11.1];K13420//LRR receptor-like serine/threonine-protein kinase FLS2 [EC:2.7.11.1];K13415//protein brassinosteroid insensitive 1 [EC:2.7.10.1 2.7.11.1]	XP_010665669.1//PREDICTED: probable LRR receptor-like serine/threonine-protein kinase At1g07650 isoform X8 [Beta vulgaris subsp. vulgaris];XP_010665666.1//PREDICTED: probable LRR receptor-like serine/threonine-protein kinase At1g07650 isoform X2 [Beta vulgaris subsp. vulgaris];XP_010665667.1//PREDICTED: probable LRR receptor-like serine/threonine-protein kinase At1g07650 isoform X4 [Beta vulgaris…	PREDICTED: Beta vulgaris subsp. vulgaris probable LRR receptor-like serine/threonine-protein kinase At1g07650 (LOC104882938), transcript variant X3, mRNA;PREDICTED: Beta vulgaris subsp. vulgaris probable LRR receptor-like serine/threonine-protein kinase At1g07650 (LOC104882938), transcript variant X5, mRNA;PREDICTED: Beta vulgaris subsp. vulgaris probable LRR receptor-like serine/threonine-protei…
LOC104882940																215.198	58.5954	-1.8768	0.000697713	0.000123922	262.396	104.842	-1.32352	0.0083548	0.00211982	285.939	75.6726	-1.91786	7.65206e-07	9.13087e-08	NA	NA	NA	NA	XP_010665678.1//PREDICTED: uncharacterized protein LOC104882940 [Beta vulgaris subsp. vulgaris]	PREDICTED: Beta vulgaris subsp. vulgaris hypothetical protein (LOC104882940), mRNA
LOC104882943																										12.8953	1.15205	-3.48457	0.000988228	0.000225686	NA	GO:0016791//phosphatase activity	NA	K15731//carboxy-terminal domain RNA polymerase II polypeptide A small phosphatase [EC:3.1.3.16]	XP_010665680.1//PREDICTED: carboxy-terminal domain RNA polymerase II polypeptide A small phosphatase 1 [Beta vulgaris subsp. vulgaris]	PREDICTED: Beta vulgaris subsp. vulgaris carboxy-terminal domain RNA polymerase II polypeptide A small phosphatase 1 (LOC104882943), mRNA
LOC104882944																1403.73	4846.06	1.78754	3.59948e-13	1.6014e-14	1120.15	4047.2	1.85323	4.28641e-23	8.94143e-25						NA	GO:0003700//DNA binding transcription factor activity	GO:0006351//transcription, DNA-templated;GO:0009742//brassinosteroid mediated signaling pathway	K14503//brassinosteroid resistant 1/2	XP_010665681.1//PREDICTED: BES1/BZR1 homolog protein 4 [Beta vulgaris subsp. vulgaris]	PREDICTED: Beta vulgaris subsp. vulgaris BES1/BZR1 homolog protein 4 (LOC104882944), mRNA
LOC104882946																574.995	1557.91	1.43799	8.72824e-09	6.50617e-10	560.77	1287.98	1.19963	4.31391e-07	4.37084e-08						GO:0005634//nucleus	GO:0043565//sequence-specific DNA binding;GO:0003700//DNA binding transcription factor activity	NA	K09419//heat shock transcription factor, other eukaryote	XP_010665682.1//PREDICTED: heat stress transcription factor A-4c [Beta vulgaris subsp. vulgaris]	PREDICTED: Beta vulgaris subsp. vulgaris heat stress transcription factor A-4c (LOC104882946), transcript variant X3, misc_RNA;PREDICTED: Beta vulgaris subsp. vulgaris heat stress transcription factor A-4c (LOC104882946), transcript variant X2, misc_RNA;PREDICTED: Beta vulgaris subsp. vulgaris heat stress transcription factor A-4c (LOC104882946), transcript variant X1, mRNA
LOC104882947																										117.294	237.33	1.01676	1.04658e-05	1.54749e-06	NA	NA	NA	K19589//release factor glutamine methyltransferase [EC:2.1.1.297];K03452//magnesium/proton exchanger	XP_019102788.1//PREDICTED: LOW QUALITY PROTEIN: pentatricopeptide repeat-containing protein At4g18840 [Beta vulgaris subsp. vulgaris]	PREDICTED: Beta vulgaris subsp. vulgaris pentatricopeptide repeat-containing protein At4g18840 (LOC104882947), mRNA
LOC104882951																27.716	10.6372	-1.38161	0.0199359	0.00551404											NA	NA	NA	NA	NA	PREDICTED: Beta vulgaris subsp. vulgaris uncharacterized LOC104882951 (LOC104882951), ncRNA
LOC104882953											78.1584	360.065	2.20379	2.21492e-06	1.25341e-07	52.9275	330.947	2.64451	1.08051e-08	8.16486e-10	73.6975	398.07	2.43333	1.26361e-09	9.12339e-11	32.4205	511.807	3.98062	4.4036e-15	1.79704e-16	GO:0016021//integral component of membrane	NA	NA	K15503//serine/threonine-protein phosphatase 6 regulatory ankyrin repeat subunit B	XP_019102790.1//PREDICTED: ankyrin repeat-containing protein At5g02620 isoform X2 [Beta vulgaris subsp. vulgaris];XP_010665688.1//PREDICTED: ankyrin repeat-containing protein ITN1 isoform X1 [Beta vulgaris subsp. vulgaris]	PREDICTED: Beta vulgaris subsp. vulgaris ankyrin repeat-containing protein ITN1 (LOC104882953), transcript variant X2, mRNA;PREDICTED: Beta vulgaris subsp. vulgaris ankyrin repeat-containing protein ITN1 (LOC104882953), transcript variant X1, mRNA;PREDICTED: Beta vulgaris subsp. vulgaris ankyrin repeat-containing protein ITN1 (LOC104882953), transcript variant X3, mRNA
LOC104882955																26.5505	145.625	2.45545	3.02805e-07	2.80853e-08											GO:0016021//integral component of membrane	NA	NA	K15503//serine/threonine-protein phosphatase 6 regulatory ankyrin repeat subunit B	XP_019102786.1//PREDICTED: ankyrin repeat-containing protein ITN1 isoform X2 [Beta vulgaris subsp. vulgaris];XP_010665693.1//PREDICTED: ankyrin repeat-containing protein ITN1 isoform X1 [Beta vulgaris subsp. vulgaris];XP_010665694.1//PREDICTED: ankyrin repeat-containing protein NPR4 isoform X3 [Beta vulgaris subsp. vulgaris]	PREDICTED: Beta vulgaris subsp. vulgaris ankyrin repeat-containing protein NPR4 (LOC104882955), transcript variant X2, mRNA;PREDICTED: Beta vulgaris subsp. vulgaris ankyrin repeat-containing protein NPR4 (LOC104882955), transcript variant X3, mRNA;PREDICTED: Beta vulgaris subsp. vulgaris ankyrin repeat-containing protein NPR4 (LOC104882955), transcript variant X1, mRNA
LOC104882957											50.6313	431.972	3.09284	9.38706e-09	3.78067e-10	59.9069	835.057	3.80108	5.38925e-34	5.49267e-36	56.0479	1141.58	4.34823	4.18436e-17	1.39835e-18	48.4442	1236.31	4.67357	3.70046e-28	5.40557e-30	NA	NA	NA	K07192//flotillin	XP_010665696.1//PREDICTED: uncharacterized protein LOC104882957 [Beta vulgaris subsp. vulgaris]	PREDICTED: Beta vulgaris subsp. vulgaris uncharacterized LOC104882957 (LOC104882957), mRNA
LOC104882962																										0.343886	4.83705	3.81412	0.0100053	0.00298684	NA	NA	NA	K17262//tubulin-folding cofactor B;K08472//mlo protein;K09250//cellular nucleic acid-binding protein;K20000//maturase K;K04079//molecular chaperone HtpG	XP_010665700.1//PREDICTED: uncharacterized protein LOC104882962 [Beta vulgaris subsp. vulgaris]	PREDICTED: Beta vulgaris subsp. vulgaris uncharacterized LOC104882962 (LOC104882962), mRNA
LOC104882963																1141.33	447.619	-1.35037	1.06166e-12	4.97556e-14	1133.68	450.373	-1.33182	8.58206e-09	6.87588e-10	1367.79	408.613	-1.74304	4.2125e-12	2.37198e-13	NA	NA	NA	K11380//NuA3 HAT complex component NTO1;K11348//bromodomain and PHD finger-containing protein 1;K11422//histone-lysine N-methyltransferase SETD1 [EC:2.1.1.43]	XP_010665706.1//PREDICTED: uncharacterized protein LOC104882963 isoform X2 [Beta vulgaris subsp. vulgaris];XP_010665701.1//PREDICTED: uncharacterized protein LOC104882963 isoform X1 [Beta vulgaris subsp. vulgaris]	PREDICTED: Beta vulgaris subsp. vulgaris hypothetical protein (LOC104882963), transcript variant X1, mRNA;PREDICTED: Beta vulgaris subsp. vulgaris hypothetical protein (LOC104882963), transcript variant X2, mRNA
LOC104882974																450.153	198.307	-1.18268	1.57332e-05	1.95306e-06						551.9	266.457	-1.0505	8.89039e-05	1.60676e-05	NA	NA	NA	K04645//clathrin light chain B	KMS96625.1//hypothetical protein BVRB_8g201210 [Beta vulgaris subsp. vulgaris];XP_010674418.1//PREDICTED: uncharacterized protein LOC104890577 [Beta vulgaris subsp. vulgaris]	PREDICTED: Beta vulgaris subsp. vulgaris uncharacterized LOC104882974 (LOC104882974), transcript variant X1, ncRNA;PREDICTED: Beta vulgaris subsp. vulgaris uncharacterized LOC104882974 (LOC104882974), transcript variant X3, ncRNA;PREDICTED: Beta vulgaris subsp. vulgaris uncharacterized LOC104882974 (LOC104882974), transcript variant X2, ncRNA
LOC104882980																										393.108	172.409	-1.1891	3.81733e-10	2.74276e-11	GO:0009570//chloroplast stroma	NA	NA	NA	XP_010665720.1//PREDICTED: haloacid dehalogenase-like hydrolase domain-containing protein At3g48420 [Beta vulgaris subsp. vulgaris]	PREDICTED: Beta vulgaris subsp. vulgaris haloacid dehalogenase-like hydrolase domain-containing protein At3g48420 (LOC104882980), mRNA
LOC104882986																										586.874	2650.31	2.17504	9.10807e-06	1.33204e-06	NA	NA	NA	K01379//cathepsin D [EC:3.4.23.5];K02882//large subunit ribosomal protein L18Ae;K06002//pepsin A [EC:3.4.23.1]	XP_010665756.1//PREDICTED: aspartyl protease family protein 2 [Beta vulgaris subsp. vulgaris]	PREDICTED: Beta vulgaris subsp. vulgaris aspartyl protease family protein 2 (LOC104882986), mRNA
LOC104882987											375.61	4078.44	3.44071	1.82511e-23	1.79115e-25	319.616	1672.44	2.38754	1.10656e-19	2.71803e-21	325.167	883.571	1.44217	1.15302e-05	1.49073e-06						NA	GO:0003676//nucleic acid binding	GO:0015074//DNA integration	K04733//interleukin-1 receptor-associated kinase 4 [EC:2.7.11.1];K03260//translation initiation factor 4G;K19619//tyrosyl-DNA phosphodiesterase 2 [EC:3.1.4.-];K12447//UDP-sugar pyrophosphorylase [EC:2.7.7.64];K16613//ornithine decarboxylase antizyme 2	XP_019108310.1//PREDICTED: uncharacterized protein LOC104882987 isoform X1 [Beta vulgaris subsp. vulgaris];KMT19001.1//hypothetical protein BVRB_2g030970 [Beta vulgaris subsp. vulgaris];XP_010665734.1//PREDICTED: uncharacterized protein LOC104882987 isoform X2 [Beta vulgaris subsp. vulgaris]	PREDICTED: Beta vulgaris subsp. vulgaris hypothetical protein (LOC104882987), transcript variant X2, misc_RNA;PREDICTED: Beta vulgaris subsp. vulgaris hypothetical protein (LOC104882987), transcript variant X3, mRNA;PREDICTED: Beta vulgaris subsp. vulgaris hypothetical protein (LOC104882987), transcript variant X1, mRNA
LOC104882996						268.073	1092.74	2.02725	9.27837e-20	7.05248e-22	324.511	707.698	1.12487	0.0362114	0.00659523	311.486	149.704	-1.05706	0.0480857	0.0154059	881.967	238.625	-1.88598	0.00256329	0.00056351	471.754	103.078	-2.1943	9.68879e-07	1.17397e-07	GO:0016021//integral component of membrane	GO:0009055//electron transfer activity	NA	K01426//amidase [EC:3.5.1.4]	XP_010665738.1//PREDICTED: mavicyanin [Beta vulgaris subsp. vulgaris]	PREDICTED: Beta vulgaris subsp. vulgaris mavicyanin (LOC104882996), mRNA
LOC104882997																										270.745	581.266	1.10226	2.18921e-09	1.73408e-10	GO:0016021//integral component of membrane	GO:0016811//hydrolase activity, acting on carbon-nitrogen (but not peptide) bonds, in linear amides	GO:0006672//ceramide metabolic process	K04711//dihydroceramidase [EC:3.5.1.-]	XP_010665739.1//PREDICTED: alkaline ceramidase 3 [Beta vulgaris subsp. vulgaris]	PREDICTED: Beta vulgaris subsp. vulgaris alkaline ceramidase 3 (LOC104882997), mRNA
LOC104882998																2.38169	17.8423	2.90524	0.00163866	0.000321748	0.884164	52.5832	5.89414	2.52566e-11	1.48829e-12	0.49516	256.88	9.01898	1.72299e-19	4.81432e-21	NA	NA	NA	NA	XP_010665740.1//PREDICTED: uncharacterized protein LOC104882998 [Beta vulgaris subsp. vulgaris]	PREDICTED: Beta vulgaris subsp. vulgaris hypothetical protein (LOC104882998), mRNA
LOC104883000																										439.364	903.926	1.04079	9.84236e-07	1.19534e-07	NA	NA	NA	K01640//hydroxymethylglutaryl-CoA lyase [EC:4.1.3.4]	XP_010665741.1//PREDICTED: serum factor response D [Beta vulgaris subsp. vulgaris]	PREDICTED: Beta vulgaris subsp. vulgaris serum factor response D (LOC104883000), mRNA
LOC104883003																267.04	131.662	-1.02021	0.0317355	0.00945026											NA	NA	NA	NA	XP_021766804.1//uncharacterized protein LOC110731269 [Chenopodium quinoa]	PREDICTED: Beta vulgaris subsp. vulgaris uncharacterized LOC104883003 (LOC104883003), mRNA
LOC104883006											3345.12	27882.7	3.05924	4.09174e-05	2.95173e-06	1317.28	80894.3	5.94041	3.83195e-30	4.70186e-32	407.018	49454.5	6.92487	4.36102e-39	2.97047e-41	19.5064	25442.1	10.3491	1.24058e-127	3.68765e-131	GO:0005777//peroxisome	GO:0016491//oxidoreductase activity	GO:0080024//indolebutyric acid metabolic process;GO:0048767//root hair elongation;GO:0080026//response to indolebutyric acid	K11147//dehydrogenase/reductase SDR family member 4 [EC:1.1.-.-]	XP_010665748.1//PREDICTED: tropinone reductase-like 3 [Beta vulgaris subsp. vulgaris]	PREDICTED: Beta vulgaris subsp. vulgaris tropinone reductase-like 3 (LOC104883006), transcript variant X1, mRNA;PREDICTED: Beta vulgaris subsp. vulgaris tropinone reductase-like 3 (LOC104883006), transcript variant X2, mRNA
LOC104883009											122.6	710.716	2.53531	1.63182e-17	2.36406e-19	102.648	396.739	1.95048	0.000131131	1.95158e-05	91.4471	794.187	3.11847	7.08041e-14	3.19206e-15	31.4939	844.724	4.74534	5.17635e-13	2.59378e-14	GO:0016021//integral component of membrane	GO:0004674//protein serine/threonine kinase activity;GO:0005524//ATP binding	GO:0048544//recognition of pollen	K04733//interleukin-1 receptor-associated kinase 4 [EC:2.7.11.1]	XP_010665750.2//PREDICTED: G-type lectin S-receptor-like serine/threonine-protein kinase At1g34300 [Beta vulgaris subsp. vulgaris];XP_010665752.1//PREDICTED: G-type lectin S-receptor-like serine/threonine-protein kinase At5g24080 [Beta vulgaris subsp. vulgaris]	PREDICTED: Beta vulgaris subsp. vulgaris G-type lectin S-receptor-like serine/threonine-protein kinase At1g34300 (LOC104883009), mRNA
LOC104883011						1.5365	10.3942	2.75806	0.00358556	0.000343429	0.518951	6.89781	3.73247	0.00349224	0.000416018						0.292138	3.68043	3.65515	0.00947486	0.00245765						NA	NA	NA	K04733//interleukin-1 receptor-associated kinase 4 [EC:2.7.11.1]	XP_010665751.1//PREDICTED: putative receptor protein kinase ZmPK1 [Beta vulgaris subsp. vulgaris]	PREDICTED: Beta vulgaris subsp. vulgaris putative receptor protein kinase ZmPK1 (LOC104883011), mRNA
LOC104883012											959.738	2560.74	1.41585	0.000263575	2.24651e-05	571.248	3531	2.62789	6.83133e-18	1.94015e-19	452.833	3784.09	3.0629	1.74901e-22	3.84201e-24	273.577	3382.06	3.62788	4.5798e-31	5.38708e-33	GO:0016021//integral component of membrane	GO:0004674//protein serine/threonine kinase activity;GO:0005524//ATP binding	GO:0048544//recognition of pollen	K04733//interleukin-1 receptor-associated kinase 4 [EC:2.7.11.1]	XP_010665752.1//PREDICTED: G-type lectin S-receptor-like serine/threonine-protein kinase At5g24080 [Beta vulgaris subsp. vulgaris]	PREDICTED: Beta vulgaris subsp. vulgaris G-type lectin S-receptor-like serine/threonine-protein kinase At5g24080 (LOC104883012), mRNA
LOC104883018						203.494	492.818	1.27607	0.000393419	2.64262e-05																					NA	NA	NA	NA	XP_010665769.1//PREDICTED: aberrant root formation protein 4 isoform X2 [Beta vulgaris subsp. vulgaris];XP_010665763.1//PREDICTED: aberrant root formation protein 4 isoform X1 [Beta vulgaris subsp. vulgaris]	PREDICTED: Beta vulgaris subsp. vulgaris aberrant root formation protein 4 (LOC104883018), transcript variant X1, mRNA;PREDICTED: Beta vulgaris subsp. vulgaris aberrant root formation protein 4 (LOC104883018), transcript variant X2, misc_RNA;PREDICTED: Beta vulgaris subsp. vulgaris aberrant root formation protein 4 (LOC104883018), transcript variant X3, mRNA
LOC104883019											279.076	1224.45	2.13341	4.54966e-09	1.73381e-10						414.931	991.166	1.25625	1.69208e-05	2.26403e-06	262.17	959.248	1.8714	1.53645e-06	1.93255e-07	NA	NA	NA	K04733//interleukin-1 receptor-associated kinase 4 [EC:2.7.11.1]	XP_010665760.1//PREDICTED: receptor-like serine/threonine-protein kinase SD1-8 isoform X2 [Beta vulgaris subsp. vulgaris];XP_010665759.1//PREDICTED: receptor-like serine/threonine-protein kinase SD1-8 isoform X1 [Beta vulgaris subsp. vulgaris]	PREDICTED: Beta vulgaris subsp. vulgaris receptor-like serine/threonine-protein kinase SD1-8 (LOC104883019), transcript variant X1, mRNA;PREDICTED: Beta vulgaris subsp. vulgaris receptor-like serine/threonine-protein kinase SD1-8 (LOC104883019), transcript variant X2, mRNA
LOC104883021																					157.26	65.5359	-1.2628	0.0166873	0.00471492						NA	NA	NA	K04733//interleukin-1 receptor-associated kinase 4 [EC:2.7.11.1]	XP_010665762.1//PREDICTED: G-type lectin S-receptor-like serine/threonine-protein kinase At1g11410 [Beta vulgaris subsp. vulgaris]	PREDICTED: Beta vulgaris subsp. vulgaris G-type lectin S-receptor-like serine/threonine-protein kinase At1g11410 (LOC104883021), mRNA
LOC104883022											111.501	708.814	2.66835	9.5059e-14	2.12023e-15	53.3851	296.676	2.47438	5.88543e-08	4.91665e-09	88.1395	349.362	1.98686	8.97616e-08	8.2654e-09						NA	GO:0004842//ubiquitin-protein transferase activity	NA	K08332//vacuolar protein 8	XP_010665764.1//PREDICTED: U-box domain-containing protein 8 [Beta vulgaris subsp. vulgaris]	PREDICTED: Beta vulgaris subsp. vulgaris U-box domain-containing protein 8 (LOC104883022), mRNA
LOC104883023																					1470.33	3138.58	1.09398	5.33069e-06	6.49033e-07						NA	NA	NA	K03809//NAD(P)H dehydrogenase (quinone) [EC:1.6.5.2]	XP_010665765.1//PREDICTED: probable NAD(P)H dehydrogenase (quinone) FQR1-like 1 [Beta vulgaris subsp. vulgaris]	PREDICTED: Beta vulgaris subsp. vulgaris probable NAD(P)H dehydrogenase (quinone) FQR1-like 1 (LOC104883023), mRNA
LOC104883024											67.792	291.078	2.10222	0.000265073	2.26243e-05						72.1671	195.986	1.44134	0.00154602	0.000320656						NA	GO:0046983//protein dimerization activity	NA	K16189//phytochrome-interacting factor 4;K05765//cofilin;K12126//phytochrome-interacting factor 3	XP_010665766.1//PREDICTED: transcription factor bHLH112 [Beta vulgaris subsp. vulgaris]	PREDICTED: Beta vulgaris subsp. vulgaris transcription factor bHLH112 (LOC104883024), mRNA
LOC104883032	779.377	1949.99	1.32307	6.37279e-05	8.08094e-07	789.205	2213.05	1.48757	5.10933e-10	1.05381e-11	673.348	1956.31	1.53871	9.88043e-21	1.15435e-22	387.184	934.962	1.27189	2.38544e-15	8.60591e-17	331.18	930.737	1.49076	2.66784e-29	3.50942e-31						NA	NA	NA	K21594//translation factor GUF1, mitochondrial [EC:3.6.5.-]	XP_019108320.1//PREDICTED: uncharacterized protein LOC104883032 isoform X3 [Beta vulgaris subsp. vulgaris];XP_019108323.1//PREDICTED: uncharacterized protein LOC104883032 isoform X4 [Beta vulgaris subsp. vulgaris];XP_019108318.1//PREDICTED: uncharacterized protein LOC104883032 isoform X2 [Beta vulgaris subsp. vulgaris];XP_010665775.1//PREDICTED: uncharacterized protein LOC104883032 isoform X1 [Be…	PREDICTED: Beta vulgaris subsp. vulgaris hypothetical protein (LOC104883032), transcript variant X2, mRNA;PREDICTED: Beta vulgaris subsp. vulgaris hypothetical protein (LOC104883032), transcript variant X1, mRNA;PREDICTED: Beta vulgaris subsp. vulgaris hypothetical protein (LOC104883032), transcript variant X4, mRNA;PREDICTED: Beta vulgaris subsp. vulgaris hypothetical protein (LOC104883032), tra…
LOC104883035																93.2942	666.745	2.83728	5.24488e-25	9.25961e-27	91.113	211.45	1.21459	0.012112	0.00325205						NA	NA	NA	K15030//translation initiation factor 3 subunit M	XP_010665776.1//PREDICTED: uncharacterized protein LOC104883035 [Beta vulgaris subsp. vulgaris]	PREDICTED: Beta vulgaris subsp. vulgaris hypothetical protein (LOC104883035), mRNA
LOC104883038																										45.0432	17.1906	-1.38969	0.00250093	0.000634127	NA	NA	NA	K15030//translation initiation factor 3 subunit M	XP_010665777.1//PREDICTED: F-box protein CPR30 isoform X1 [Beta vulgaris subsp. vulgaris]	PREDICTED: Beta vulgaris subsp. vulgaris F-box protein CPR30 (LOC104883038), transcript variant X3, mRNA;PREDICTED: Beta vulgaris subsp. vulgaris F-box protein CPR30 (LOC104883038), transcript variant X1, mRNA;PREDICTED: Beta vulgaris subsp. vulgaris F-box protein CPR30 (LOC104883038), transcript variant X4, mRNA;PREDICTED: Beta vulgaris subsp. vulgaris F-box protein CPR30 (LOC104883038), transcr…
LOC104883042																					12124	28467.7	1.23147	2.59435e-05	3.59498e-06	7479.12	29994.6	2.00376	2.9126e-07	3.22935e-08	NA	NA	NA	K00799//glutathione S-transferase [EC:2.5.1.18]	XP_010665785.1//PREDICTED: glutathione S-transferase [Beta vulgaris subsp. vulgaris]	PREDICTED: Beta vulgaris subsp. vulgaris glutathione S-transferase (LOC104883042), mRNA
LOC104883043						79.6528	924.398	3.53672	1.75418e-22	1.02623e-24	35.5222	898.221	4.66028	5.56603e-25	4.75305e-27	20.2105	1014.94	5.65014	1.82602e-84	2.959e-87	25.1892	1756.43	6.1237	2.64966e-50	1.00391e-52	12.984	1793.95	7.11026	4.27364e-36	3.44809e-38	NA	GO:0004842//ubiquitin-protein transferase activity	NA	K04733//interleukin-1 receptor-associated kinase 4 [EC:2.7.11.1];K08332//vacuolar protein 8	XP_010665787.1//PREDICTED: U-box domain-containing protein 20 [Beta vulgaris subsp. vulgaris]	PREDICTED: Beta vulgaris subsp. vulgaris U-box domain-containing protein 20 (LOC104883043), mRNA
LOC104883046																					355.197	153.837	-1.20722	3.84556e-09	2.96807e-10						NA	NA	NA	K11323//histone arginine demethylase JMJD6 [EC:1.14.11.-]	XP_010665793.1//PREDICTED: uncharacterized protein LOC104883046 [Beta vulgaris subsp. vulgaris]	PREDICTED: Beta vulgaris subsp. vulgaris hypothetical protein (LOC104883046), mRNA
LOC104883052						1.78448	50.846	4.83256	2.35735e-09	5.37546e-11	3.16033	47.4372	3.90787	3.83067e-05	2.7394e-06	0.511483	9.50941	4.2166	0.00249107	0.000511598	0.541392	9.4638	4.12768	0.00284689	0.000633855						NA	GO:0000287//magnesium ion binding;GO:0010333//terpene synthase activity	GO:0008152//metabolic process	K14175//(3S,6E)-nerolidol synthase [EC:4.2.3.48]	XP_010665800.1//PREDICTED: (3S,6E)-nerolidol synthase 1 [Beta vulgaris subsp. vulgaris]	PREDICTED: Beta vulgaris subsp. vulgaris (3S,6E)-nerolidol synthase 1 (LOC104883052), mRNA
LOC104883062																										1.99105	11.6928	2.55402	0.0325506	0.0115874	NA	NA	NA	K04733//interleukin-1 receptor-associated kinase 4 [EC:2.7.11.1];K03515//DNA repair protein REV1 [EC:2.7.7.-];K03260//translation initiation factor 4G;K12447//UDP-sugar pyrophosphorylase [EC:2.7.7.64]	XP_010665810.1//PREDICTED: uncharacterized protein LOC104883062 [Beta vulgaris subsp. vulgaris]	PREDICTED: Beta vulgaris subsp. vulgaris uncharacterized LOC104883062 (LOC104883062), mRNA
LOC104883071																9171.96	2768.59	-1.72808	4.29319e-07	4.07716e-08						8201.6	2429.56	-1.75521	2.327e-06	3.03956e-07	NA	NA	NA	NA	XP_010665821.1//PREDICTED: uncharacterized protein LOC104883071 [Beta vulgaris subsp. vulgaris]	PREDICTED: Beta vulgaris subsp. vulgaris hypothetical protein (LOC104883071), mRNA
LOC104883074						1.48679	95.3175	6.00246	5.03502e-13	7.41771e-15	4.66474	67.4847	3.85469	6.3287e-08	2.84197e-09	0.446374	7.75457	4.11872	0.00322801	0.000685108	0.6397	21.1203	5.04509	2.62185e-06	3.0125e-07						GO:0016021//integral component of membrane	GO:0005249//voltage-gated potassium channel activity	NA	K21867//potassium channel	XP_010665823.1//PREDICTED: potassium channel KAT3 isoform X1 [Beta vulgaris subsp. vulgaris]	PREDICTED: Beta vulgaris subsp. vulgaris potassium channel KAT3 (LOC104883074), transcript variant X1, mRNA;PREDICTED: Beta vulgaris subsp. vulgaris potassium channel KAT3 (LOC104883074), transcript variant X2, mRNA
LOC104883075																										4714.09	2343.98	-1.00802	2.22605e-09	1.76579e-10	GO:0005634//nucleus;GO:0030529//intracellular ribonucleoprotein complex	GO:0003723//RNA binding	GO:0006396//RNA processing	K15191//La-related protein 7	XP_010665825.1//PREDICTED: la-related protein 6A [Beta vulgaris subsp. vulgaris]	PREDICTED: Beta vulgaris subsp. vulgaris la-related protein 6A (LOC104883075), mRNA
LOC104883086						123.995	1000.68	3.01262	1.12363e-22	6.38155e-25	18.8537	726.007	5.26707	4.93941e-85	3.77727e-88	18.5994	618.239	5.05483	2.52183e-56	9.67867e-59	24.2715	784.167	5.01383	6.82445e-40	4.35788e-42	12.502	460.443	5.2028	5.73428e-31	6.79377e-33	NA	NA	NA	K04733//interleukin-1 receptor-associated kinase 4 [EC:2.7.11.1]	XP_010665844.1//PREDICTED: G-type lectin S-receptor-like serine/threonine-protein kinase B120 [Beta vulgaris subsp. vulgaris]	PREDICTED: Beta vulgaris subsp. vulgaris G-type lectin S-receptor-like serine/threonine-protein kinase B120 (LOC104883086), mRNA
LOC104883090						8.70589	1.21622	-2.83959	0.0069243	0.000757244																					NA	NA	NA	K07901//Ras-related protein Rab-8A	XP_010665849.1//PREDICTED: uncharacterized protein LOC104883090 [Beta vulgaris subsp. vulgaris]	PREDICTED: Beta vulgaris subsp. vulgaris uncharacterized LOC104883090 (LOC104883090), transcript variant X2, misc_RNA;PREDICTED: Beta vulgaris subsp. vulgaris uncharacterized LOC104883090 (LOC104883090), transcript variant X1, mRNA
LOC104883091											1626.75	8563.41	2.39619	5.49005e-12	1.48808e-13	1697.77	5395.89	1.66822	8.52906e-09	6.34678e-10	1522.72	5200.21	1.77192	7.66588e-12	4.26208e-13	1294.21	3625.96	1.48629	5.89186e-16	2.21673e-17	NA	NA	NA	K04733//interleukin-1 receptor-associated kinase 4 [EC:2.7.11.1]	XP_010665847.1//PREDICTED: G-type lectin S-receptor-like serine/threonine-protein kinase At1g11330 [Beta vulgaris subsp. vulgaris]	PREDICTED: Beta vulgaris subsp. vulgaris G-type lectin S-receptor-like serine/threonine-protein kinase At1g11330 (LOC104883091), mRNA
LOC104883092																										4169.38	14558.7	1.80398	0.00133427	0.000315933	GO:0016021//integral component of membrane	NA	NA	NA	KMS96523.1//hypothetical protein BVRB_8g202160 [Beta vulgaris subsp. vulgaris]	PREDICTED: Beta vulgaris subsp. vulgaris uncharacterized LOC104883092 (LOC104883092), ncRNA
LOC104883093																92.1189	22.0355	-2.06367	0.0224758	0.00634786	20.2256	84.2802	2.05901	0.000840561	0.000163568	18.612	74.9907	2.01048	0.0103882	0.00311438	NA	NA	NA	K05278//flavonol synthase [EC:1.14.11.23]	XP_010665848.1//PREDICTED: flavonol synthase/flavanone 3-hydroxylase-like [Beta vulgaris subsp. vulgaris]	PREDICTED: Beta vulgaris subsp. vulgaris flavonol synthase/flavanone 3-hydroxylase-like (LOC104883093), mRNA
LOC104883094																										1676.84	781.317	-1.10176	1.64507e-13	7.7891e-15	NA	NA	NA	K04733//interleukin-1 receptor-associated kinase 4 [EC:2.7.11.1]	XP_010665850.1//PREDICTED: G-type lectin S-receptor-like serine/threonine-protein kinase At1g11300 [Beta vulgaris subsp. vulgaris]	PREDICTED: Beta vulgaris subsp. vulgaris G-type lectin S-receptor-like serine/threonine-protein kinase At1g11300 (LOC104883094), mRNA
LOC104883101						8.20473	56.2985	2.77857	1.75329e-08	4.55953e-10																					NA	NA	NA	K04733//interleukin-1 receptor-associated kinase 4 [EC:2.7.11.1]	XP_019102822.1//PREDICTED: G-type lectin S-receptor-like serine/threonine-protein kinase At1g11330 isoform X5 [Beta vulgaris subsp. vulgaris];XP_019102818.1//PREDICTED: G-type lectin S-receptor-like serine/threonine-protein kinase SD1-13 isoform X1 [Beta vulgaris subsp. vulgaris];XP_019102823.1//PREDICTED: G-type lectin S-receptor-like serine/threonine-protein kinase At1g11330 isoform X6 [Beta vu…	PREDICTED: Beta vulgaris subsp. vulgaris G-type lectin S-receptor-like serine/threonine-protein kinase SD1-13 (LOC104883101), transcript variant X5, mRNA;PREDICTED: Beta vulgaris subsp. vulgaris G-type lectin S-receptor-like serine/threonine-protein kinase SD1-13 (LOC104883101), transcript variant X4, mRNA;PREDICTED: Beta vulgaris subsp. vulgaris G-type lectin S-receptor-like serine/threonine-pro…
LOC104883105	823.675	4450.75	2.4339	8.9731e-20	1.03439e-22	638.267	1507.1	1.23954	0.000162837	9.85311e-06	333.168	1888.73	2.50309	1.73125e-08	7.16389e-10	545.179	1307.82	1.26236	5.56587e-09	4.0041e-10	572.552	1181.31	1.0449	6.837e-07	7.14843e-08	434.849	1178.04	1.43781	3.67971e-05	6.13467e-06	NA	NA	NA	K02184//formin 2	XP_010665861.1//PREDICTED: uncharacterized protein LOC104883105 [Beta vulgaris subsp. vulgaris]	PREDICTED: Beta vulgaris subsp. vulgaris uncharacterized LOC104883105 (LOC104883105), mRNA
LOC104883108																										5.45765	0.346823	-3.97601	0.00612494	0.00172546	NA	GO:0016773//phosphotransferase activity, alcohol group as acceptor	GO:0005975//carbohydrate metabolic process	NA	XP_010665862.1//PREDICTED: uncharacterized protein LOC104883108 [Beta vulgaris subsp. vulgaris]	PREDICTED: Beta vulgaris subsp. vulgaris hypothetical protein isoform A (LOC104883108), mRNA
LOC104883110																										607.468	1336.53	1.13762	0.000348066	7.12273e-05	GO:0000276//mitochondrial proton-transporting ATP synthase complex, coupling factor F(o);GO:0016021//integral component of membrane	GO:0015078//hydrogen ion transmembrane transporter activity	GO:0015986//ATP synthesis coupled proton transport	K02129//F-type H+-transporting ATPase subunit e	XP_010665866.1//PREDICTED: uncharacterized protein LOC104883110 [Beta vulgaris subsp. vulgaris]	PREDICTED: Beta vulgaris subsp. vulgaris hypothetical protein (LOC104883110), mRNA
LOC104883113																191.721	93.7013	-1.03287	0.000174782	2.67949e-05											NA	NA	NA	K08825//dual specificity tyrosine-phosphorylation-regulated kinase 1 [EC:2.7.12.1]	XP_010665872.1//PREDICTED: deSI-like protein At4g17486 [Beta vulgaris subsp. vulgaris]	PREDICTED: Beta vulgaris subsp. vulgaris deSI-like protein At4g17486 (LOC104883113), mRNA
LOC104883114	41.0796	7.48904	-2.45557	0.0379224	0.00173405																										NA	NA	GO:0009733//response to auxin	K14488//SAUR family protein	XP_010665869.1//PREDICTED: auxin-responsive protein SAUR50 [Beta vulgaris subsp. vulgaris]	PREDICTED: Beta vulgaris subsp. vulgaris auxin-responsive protein SAUR50 (LOC104883114), mRNA
LOC104883115																4.48535	17.1706	1.93664	0.00545809	0.00125273											NA	NA	GO:0009733//response to auxin	K14488//SAUR family protein	XP_010665870.1//PREDICTED: auxin-responsive protein SAUR21-like [Beta vulgaris subsp. vulgaris]	PREDICTED: Beta vulgaris subsp. vulgaris auxin-responsive protein SAUR21-like (LOC104883115), mRNA
LOC104883120																										0.986654	5.60915	2.50717	0.0324984	0.0115672	NA	GO:0004144//diacylglycerol O-acyltransferase activity	GO:0045017//glycerolipid biosynthetic process	K15406//wax-ester synthase / diacylglycerol O-acyltransferase [EC:2.3.1.75 2.3.1.20]	XP_010665875.1//PREDICTED: O-acyltransferase WSD1 [Beta vulgaris subsp. vulgaris]	PREDICTED: Beta vulgaris subsp. vulgaris O-acyltransferase WSD1 (LOC104883120), mRNA
LOC104883123																					1418.14	555.014	-1.3534	7.00954e-05	1.06769e-05						NA	NA	NA	K00726//alpha-1,3-mannosyl-glycoprotein beta-1,2-N-acetylglucosaminyltransferase [EC:2.4.1.101];K02956//small subunit ribosomal protein S15;K15044//Arf-GAP domain and FG repeats-containing protein 1	XP_010688167.1//PREDICTED: probable ADP-ribosylation factor GTPase-activating protein AGD14 isoform X1 [Beta vulgaris subsp. vulgaris]	PREDICTED: Beta vulgaris subsp. vulgaris uncharacterized LOC104883123 (LOC104883123), transcript variant X7, ncRNA;PREDICTED: Beta vulgaris subsp. vulgaris uncharacterized LOC104883123 (LOC104883123), transcript variant X4, ncRNA;PREDICTED: Beta vulgaris subsp. vulgaris uncharacterized LOC104883123 (LOC104883123), transcript variant X2, ncRNA;PREDICTED: Beta vulgaris subsp. vulgaris uncharacteriz…
LOC104883124						1341.5	297.499	-2.17289	4.00257e-08	1.1161e-09	3419.52	413.078	-3.04931	1.83266e-17	2.67059e-19	2673.82	1010.37	-1.40401	1.56262e-06	1.62326e-07	2628.94	957.356	-1.45735	1.11772e-06	1.20528e-07	2307.78	898.062	-1.36162	0.00014762	2.79394e-05	GO:0005634//nucleus	GO:0003676//nucleic acid binding	NA	K00512//steroid 17alpha-monooxygenase / 17alpha-hydroxyprogesterone deacetylase [EC:1.14.14.19 1.14.14.32]	XP_010665880.1//PREDICTED: zinc finger protein 3 [Beta vulgaris subsp. vulgaris]	PREDICTED: Beta vulgaris subsp. vulgaris zinc finger protein 3 (LOC104883124), mRNA
LOC104883125																443.548	1170.67	1.40018	1.80588e-06	1.90214e-07											NA	NA	NA	K04733//interleukin-1 receptor-associated kinase 4 [EC:2.7.11.1]	XP_010665878.1//PREDICTED: lysM domain receptor-like kinase 3 [Beta vulgaris subsp. vulgaris]	PREDICTED: Beta vulgaris subsp. vulgaris lysM domain receptor-like kinase 3 (LOC104883125), mRNA
LOC104883127																										750.701	360.555	-1.05802	3.22889e-08	3.05731e-09	GO:0005634//nucleus	NA	GO:0006355//regulation of transcription, DNA-templated;GO:0009734//auxin-activated signaling pathway;GO:0006351//transcription, DNA-templated	K14484//auxin-responsive protein IAA	XP_010665881.1//PREDICTED: auxin-responsive protein IAA2 [Beta vulgaris subsp. vulgaris]	PREDICTED: Beta vulgaris subsp. vulgaris auxin-responsive protein IAA2 (LOC104883127), transcript variant X2, mRNA;PREDICTED: Beta vulgaris subsp. vulgaris auxin-responsive protein IAA2 (LOC104883127), transcript variant X3, mRNA;PREDICTED: Beta vulgaris subsp. vulgaris auxin-responsive protein IAA2 (LOC104883127), transcript variant X1, mRNA
LOC104883129	1355.1	209.571	-2.69289	0.00711894	0.000216407						793.012	22011.4	4.79477	1.3681e-47	3.95236e-50	128.425	9822.34	6.25706	6.60062e-64	1.94219e-66	118.749	8128.05	6.09692	2.68941e-40	1.67158e-42	37.1942	4775.02	7.00429	5.27993e-131	8.96842e-135	GO:0005623//cell	GO:0005524//ATP binding;GO:0004396//hexokinase activity;GO:0005536//glucose binding	GO:0001678//cellular glucose homeostasis;GO:0006096//glycolytic process	K00844//hexokinase [EC:2.7.1.1]	XP_010665884.1//PREDICTED: hexokinase-1 [Beta vulgaris subsp. vulgaris]	PREDICTED: Beta vulgaris subsp. vulgaris hexokinase-1 (LOC104883129), mRNA
LOC104883130											161.962	530.779	1.71245	0.000326381	2.84768e-05											328.877	134.57	-1.28919	0.000135169	2.53876e-05	GO:0005623//cell;GO:0016021//integral component of membrane	GO:0005524//ATP binding;GO:0004396//hexokinase activity;GO:0005536//glucose binding	GO:0001678//cellular glucose homeostasis;GO:0006096//glycolytic process	K00844//hexokinase [EC:2.7.1.1]	XP_010665886.1//PREDICTED: hexokinase-1 isoform X2 [Beta vulgaris subsp. vulgaris];KNA14451.1//hypothetical protein SOVF_107500 [Spinacia oleracea]	PREDICTED: Beta vulgaris subsp. vulgaris hexokinase-1 (LOC104883130), transcript variant X1, mRNA;PREDICTED: Beta vulgaris subsp. vulgaris hexokinase-1 (LOC104883130), transcript variant X2, mRNA
LOC104883132																3.22827	13.5161	2.06585	0.00397568	0.000869318											NA	NA	NA	NA	XP_010665888.1//PREDICTED: protein IQ-DOMAIN 14 [Beta vulgaris subsp. vulgaris]	PREDICTED: Beta vulgaris subsp. vulgaris protein IQ-DOMAIN 14 (LOC104883132), mRNA
LOC104883134											50.3967	384.084	2.93002	3.18256e-09	1.18579e-10	12.6366	428.828	5.08472	4.07955e-14	1.66314e-15	7.90747	145.674	4.20339	3.49768e-18	1.06464e-19	10.5042	40.8578	1.95965	0.000170732	3.26905e-05	NA	NA	NA	NA	XP_010665889.1//PREDICTED: uncharacterized protein LOC104883134 [Beta vulgaris subsp. vulgaris]	PREDICTED: Beta vulgaris subsp. vulgaris uncharacterized LOC104883134 (LOC104883134), mRNA
LOC104883135											1524.09	9762.62	2.67932	4.32576e-06	2.55083e-07	1008.38	6909.39	2.77652	0.000927567	0.000170047	1312.86	5121.6	1.96388	6.80861e-06	8.48106e-07						NA	NA	NA	NA	XP_010665890.1//PREDICTED: uncharacterized protein LOC104883135 [Beta vulgaris subsp. vulgaris]	PREDICTED: Beta vulgaris subsp. vulgaris uncharacterized LOC104883135 (LOC104883135), mRNA
LOC104883136																357.722	1126.49	1.65492	8.96613e-26	1.48735e-27											NA	NA	NA	NA	XP_010665891.1//PREDICTED: clavaminate synthase-like protein At3g21360 [Beta vulgaris subsp. vulgaris]	PREDICTED: Beta vulgaris subsp. vulgaris clavaminate synthase-like protein At3g21360 (LOC104883136), mRNA
LOC104883137																										284.961	51.6946	-2.46268	0.000507209	0.000107951	NA	NA	NA	K04733//interleukin-1 receptor-associated kinase 4 [EC:2.7.11.1]	XP_010686952.1//PREDICTED: putative receptor-like protein kinase At4g00960 isoform X1 [Beta vulgaris subsp. vulgaris];XP_021766964.1//cysteine-rich receptor-like protein kinase 10 [Chenopodium quinoa];XP_010665893.1//PREDICTED: putative receptor-like protein kinase At4g00960 isoform X1 [Beta vulgaris subsp. vulgaris];XP_019106726.1//PREDICTED: cysteine-rich receptor-like protein kinase 25 isoform…	PREDICTED: Beta vulgaris subsp. vulgaris putative receptor-like protein kinase At4g00960 (LOC104883137), transcript variant X1, mRNA;PREDICTED: Beta vulgaris subsp. vulgaris putative receptor-like protein kinase At4g00960 (LOC104883137), transcript variant X2, mRNA
LOC104883140																183.52	63.6837	-1.52694	4.63311e-07	4.42369e-08	221.168	72.8502	-1.60214	0.00436802	0.00102125						GO:0005634//nucleus;GO:0005737//cytoplasm	GO:0009927//histidine phosphotransfer kinase activity	GO:0009736//cytokinin-activated signaling pathway;GO:0000160//phosphorelay signal transduction system	K14490//histidine-containing phosphotransfer peotein	XP_010665897.1//PREDICTED: histidine-containing phosphotransfer protein 4 [Beta vulgaris subsp. vulgaris]	PREDICTED: Beta vulgaris subsp. vulgaris histidine-containing phosphotransfer protein 4 (LOC104883140), transcript variant X6, mRNA;PREDICTED: Beta vulgaris subsp. vulgaris histidine-containing phosphotransfer protein 4 (LOC104883140), transcript variant X5, mRNA;PREDICTED: Beta vulgaris subsp. vulgaris histidine-containing phosphotransfer protein 4 (LOC104883140), transcript variant X4, mRNA;PRE…
LOC104883141																340.616	81.6805	-2.06008	1.43453e-05	1.76731e-06	360.825	136.838	-1.39883	4.69101e-06	5.65358e-07	374.258	148.48	-1.33376	0.00829822	0.00242544	NA	NA	NA	K07418//cytochrome P450 family 2 subfamily J [EC:1.14.14.1];K00512//steroid 17alpha-monooxygenase / 17alpha-hydroxyprogesterone deacetylase [EC:1.14.14.19 1.14.14.32];K07408//cytochrome P450 family 1 subfamily A polypeptide 1 [EC:1.14.14.1]	KMT20296.1//hypothetical protein BVRB_1g002990 [Beta vulgaris subsp. vulgaris]	PREDICTED: Beta vulgaris subsp. vulgaris uncharacterized LOC104883141 (LOC104883141), ncRNA
LOC104883142	1387.59	3419.15	1.30106	0.0286764	0.00118148	1266.57	4529.93	1.83856	1.05657e-12	1.64244e-14	463.123	3581.53	2.95111	7.87357e-38	3.3785e-40	343.253	1844.45	2.42585	1.48093e-28	2.00194e-30	300.553	1402.66	2.22248	1.76601e-53	5.33789e-56	383.039	825.549	1.10786	1.56927e-07	1.65197e-08	GO:0005634//nucleus	GO:0003677//DNA binding;GO:0008270//zinc ion binding	GO:0006355//regulation of transcription, DNA-templated;GO:0006351//transcription, DNA-templated;GO:0009723//response to ethylene	K08869//aarF domain-containing kinase	XP_010665911.1//PREDICTED: transcription factor MYB1R1 [Beta vulgaris subsp. vulgaris]	PREDICTED: Beta vulgaris subsp. vulgaris transcription factor MYB1R1 (LOC104883142), mRNA
LOC104883143						4681.93	21825.2	2.22082	4.766e-15	5.39324e-17	3226.97	21947.7	2.76582	1.91053e-19	2.4188e-21	2768.62	15400.8	2.47576	6.42079e-16	2.17403e-17	2774.78	16154.5	2.54149	1.75388e-19	4.80096e-21	2669.44	8534.04	1.67669	1.32792e-08	1.18587e-09	NA	GO:0004471//malate dehydrogenase (decarboxylating) (NAD+) activity;GO:0046872//metal ion binding;GO:0051287//NAD binding	NA	K00029//malate dehydrogenase (oxaloacetate-decarboxylating)(NADP+) [EC:1.1.1.40]	XP_021765344.1//NADP-dependent malic enzyme-like [Chenopodium quinoa]	PREDICTED: Beta vulgaris subsp. vulgaris NADP-dependent malic enzyme (LOC104883143), mRNA
LOC104883144																					0.526859	3.73455	2.82544	0.041981	0.0137971						NA	NA	NA	K03006//DNA-directed RNA polymerase II subunit RPB1 [EC:2.7.7.6]	XP_010665913.1//PREDICTED: proline-rich extensin-like protein EPR1 [Beta vulgaris subsp. vulgaris]	PREDICTED: Beta vulgaris subsp. vulgaris proline-rich extensin-like protein EPR1 (LOC104883144), mRNA
LOC104883145						290.249	733.372	1.33725	9.19473e-13	1.41741e-14											325.365	780.71	1.26273	2.86326e-08	2.46345e-09	247.285	1403.02	2.50429	6.00486e-20	1.61666e-21	NA	NA	NA	K14004//protein transport protein SEC13	XP_010665916.1//PREDICTED: protein transport protein SEC13 homolog B [Beta vulgaris subsp. vulgaris]	PREDICTED: Beta vulgaris subsp. vulgaris protein transport protein SEC13 homolog B (LOC104883145), transcript variant X2, mRNA;PREDICTED: Beta vulgaris subsp. vulgaris protein transport protein SEC13 homolog B (LOC104883145), transcript variant X1, mRNA
LOC104883146											13493.8	6671.83	-1.01614	0.0257127	0.00434553						6823.76	19319.4	1.50141	3.3751e-06	3.95271e-07	8692.26	23034.2	1.40597	2.84193e-06	3.78215e-07	NA	NA	NA	K05681//ATP-binding cassette, subfamily G (WHITE), member 2	XP_021749875.1//ABC transporter G family member 35-like [Chenopodium quinoa]	PREDICTED: Beta vulgaris subsp. vulgaris ABC transporter G family member 36 (LOC104883146), mRNA
LOC104883152						253.364	107.641	-1.23498	0.000256518	1.63432e-05	391.483	117.435	-1.73709	9.73663e-10	3.35061e-11	565.856	194.384	-1.54152	2.42103e-11	1.30189e-12	482.005	221.667	-1.12065	3.50178e-11	2.09302e-12						NA	NA	NA	K14491//two-component response regulator ARR-B family	XP_010665929.1//PREDICTED: two-component response regulator ORR24 isoform X2 [Beta vulgaris subsp. vulgaris];XP_010665924.1//PREDICTED: two-component response regulator ORR24 isoform X1 [Beta vulgaris subsp. vulgaris]	PREDICTED: Beta vulgaris subsp. vulgaris two-component response regulator ORR24 (LOC104883152), transcript variant X1, mRNA;PREDICTED: Beta vulgaris subsp. vulgaris two-component response regulator ORR24 (LOC104883152), transcript variant X2, mRNA
LOC104883162						565.143	1292.17	1.19311	0.000145553	8.65188e-06																					GO:0009507//chloroplast	NA	NA	K14300//nuclear pore complex protein Nup133	XP_010665934.1//PREDICTED: nuclear pore complex protein NUP133 [Beta vulgaris subsp. vulgaris]	PREDICTED: Beta vulgaris subsp. vulgaris nuclear pore complex protein NUP133 (LOC104883162), mRNA
LOC104883165																					1652.42	758.677	-1.12303	9.49788e-10	6.73626e-11	1733.64	810.809	-1.09637	4.08357e-07	4.62998e-08	GO:0005634//nucleus	GO:0005524//ATP binding;GO:0005506//iron ion binding	NA	K11643//chromodomain-helicase-DNA-binding protein 4 [EC:3.6.4.12]	XP_010665940.1//PREDICTED: CHD3-type chromatin-remodeling factor PICKLE [Beta vulgaris subsp. vulgaris]	PREDICTED: Beta vulgaris subsp. vulgaris CHD3-type chromatin-remodeling factor PICKLE (LOC104883165), transcript variant X2, mRNA;PREDICTED: Beta vulgaris subsp. vulgaris CHD3-type chromatin-remodeling factor PICKLE (LOC104883165), transcript variant X1, mRNA
LOC104883166																337.168	843.33	1.32263	2.46942e-06	2.6695e-07	348.352	991.768	1.50946	4.91746e-06	5.9537e-07						GO:0016021//integral component of membrane	NA	NA	NA	XP_010665937.1//PREDICTED: uncharacterized protein LOC104883166 isoform X1 [Beta vulgaris subsp. vulgaris]	PREDICTED: Beta vulgaris subsp. vulgaris hypothetical protein (LOC104883166), transcript variant X1, mRNA;PREDICTED: Beta vulgaris subsp. vulgaris hypothetical protein (LOC104883166), transcript variant X2, mRNA
LOC104883168																					2.52138	43.1217	4.09613	4.12107e-05	5.95032e-06						GO:0009535//chloroplast thylakoid membrane;GO:0009523//photosystem II;GO:0016021//integral component of membrane;GO:0009522//photosystem I	GO:0016168//chlorophyll binding	GO:0009765//photosynthesis, light harvesting;GO:0018298//protein-chromophore linkage	K08913//light-harvesting complex II chlorophyll a/b binding protein 2	XP_010665939.1//PREDICTED: chlorophyll a-b binding protein 5, chloroplastic [Beta vulgaris subsp. vulgaris]	PREDICTED: Beta vulgaris subsp. vulgaris chlorophyll a-b binding protein 5, chloroplastic (LOC104883168), mRNA
LOC104883171						326.516	145.164	-1.16947	0.00492234	0.000501525						125.508	499.565	1.99289	3.57162e-24	6.59493e-26											GO:0005739//mitochondrion	GO:0003723//RNA binding;GO:0004519//endonuclease activity	GO:0080156//mitochondrial mRNA modification	K15271//ATP-dependent DNA helicase HFM1/MER3 [EC:3.6.4.12];K19090//CRISPR-associated protein Cas5t;K08867//WNK lysine deficient protein kinase [EC:2.7.11.1];K06066//CBF1 interacting corepressor;K17710//pentatricopeptide repeat domain-containing protein 1	XP_010665942.1//PREDICTED: pentatricopeptide repeat-containing protein At5g65560-like [Beta vulgaris subsp. vulgaris];XP_010665943.1//PREDICTED: pentatricopeptide repeat-containing protein At1g43980, mitochondrial [Beta vulgaris subsp. vulgaris];KMS96449.1//hypothetical protein BVRB_9g225030 [Beta vulgaris subsp. vulgaris]	PREDICTED: Beta vulgaris subsp. vulgaris pentatricopeptide repeat-containing protein At1g43980, mitochondrial (LOC104883171), transcript variant X7, mRNA;PREDICTED: Beta vulgaris subsp. vulgaris pentatricopeptide repeat-containing protein At1g43980, mitochondrial (LOC104883171), transcript variant X6, mRNA;PREDICTED: Beta vulgaris subsp. vulgaris pentatricopeptide repeat-containing protein At1g43…
LOC104883175						4100.97	1249.31	-1.71483	8.43792e-05	4.68053e-06																					GO:0005622//intracellular;GO:0016021//integral component of membrane	GO:0000155//phosphorelay sensor kinase activity;GO:0043424//protein histidine kinase binding;GO:0042802//identical protein binding	GO:0009414//response to water deprivation;GO:0009909//regulation of flower development;GO:0070417//cellular response to cold;GO:0010029//regulation of seed germination;GO:0009636//response to toxic substance;GO:0034757//negative regulation of iron ion transport;GO:0010271//regulation of chlorophyll catabolic process;GO:0048509//regulation of meristem development;GO:0009651//response to salt stres…	K14489//arabidopsis histidine kinase 2/3/4 (cytokinin receptor) [EC:2.7.13.3]	XP_010665952.1//PREDICTED: histidine kinase 2 [Beta vulgaris subsp. vulgaris]	PREDICTED: Beta vulgaris subsp. vulgaris histidine kinase 2 (LOC104883175), transcript variant X1, mRNA;PREDICTED: Beta vulgaris subsp. vulgaris histidine kinase 2 (LOC104883175), transcript variant X2, mRNA
LOC104883176						3681.85	8913.52	1.27557	3.26826e-05	1.63288e-06	1002.74	9516.05	3.24641	6.18302e-21	7.14496e-23	317.778	8252.44	4.69873	2.62985e-29	3.33077e-31	295.706	4675.34	3.98284	1.25994e-25	2.1294e-27	263.106	1562.63	2.57026	7.35497e-07	8.75451e-08	NA	NA	NA	K11649//SWI/SNF related-matrix-associated actin-dependent regulator of chromatin subfamily C;K15030//translation initiation factor 3 subunit M;K04079//molecular chaperone HtpG	XP_010665954.1//PREDICTED: F-box/kelch-repeat protein At3g23880 isoform X1 [Beta vulgaris subsp. vulgaris]	PREDICTED: Beta vulgaris subsp. vulgaris F-box/kelch-repeat protein At3g23880 (LOC104883176), transcript variant X1, mRNA;PREDICTED: Beta vulgaris subsp. vulgaris F-box/kelch-repeat protein At3g23880 (LOC104883176), transcript variant X2, mRNA
LOC104883177						44.8032	148.153	1.72541	0.00142618	0.000117843						82.3855	221.966	1.42987	0.0203937	0.00567024	101.594	325.051	1.67785	0.0113454	0.00301626	57.4514	178.204	1.63311	0.000116208	2.15155e-05	GO:0016021//integral component of membrane	NA	GO:0010228//vegetative to reproductive phase transition of meristem	NA	XP_010665957.1//PREDICTED: uncharacterized membrane protein At3g27390 isoform X2 [Beta vulgaris subsp. vulgaris];XP_010665956.1//PREDICTED: uncharacterized membrane protein At3g27390 isoform X1 [Beta vulgaris subsp. vulgaris]	PREDICTED: Beta vulgaris subsp. vulgaris hypothetical protein (LOC104883177), transcript variant X2, mRNA;PREDICTED: Beta vulgaris subsp. vulgaris hypothetical protein (LOC104883177), transcript variant X1, mRNA
LOC104883181	66.3763	306.048	2.20502	2.90463e-06	2.54226e-08											52.9557	151.504	1.5165	1.39683e-05	1.71551e-06	39.6495	144.431	1.865	2.77795e-06	3.21079e-07	38.2712	217.484	2.50658	7.17333e-17	2.52524e-18	NA	NA	NA	K11649//SWI/SNF related-matrix-associated actin-dependent regulator of chromatin subfamily C;K21596//calmodulin-binding transcription activator;K04079//molecular chaperone HtpG	XP_010665965.1//PREDICTED: F-box/kelch-repeat protein At3g23880 [Beta vulgaris subsp. vulgaris]	PREDICTED: Beta vulgaris subsp. vulgaris F-box/kelch-repeat protein At3g23880 (LOC104883181), mRNA
LOC104883182						389.433	913.084	1.22937	0.019738	0.00267523											472.087	1434.22	1.60314	0.00150428	0.000311294	315.047	2010.53	2.67393	3.39972e-06	4.60389e-07	NA	NA	NA	K19892//glucan endo-1,3-beta-glucosidase 4 [EC:3.2.1.39];K19891//glucan endo-1,3-beta-glucosidase 1/2/3 [EC:3.2.1.39]	XP_010665966.1//PREDICTED: glucan endo-1,3-beta-glucosidase 1 isoform X1 [Beta vulgaris subsp. vulgaris];XP_010665967.1//PREDICTED: glucan endo-1,3-beta-glucosidase 1 isoform X2 [Beta vulgaris subsp. vulgaris]	PREDICTED: Beta vulgaris subsp. vulgaris glucan endo-1,3-beta-glucosidase 1 (LOC104883182), transcript variant X2, mRNA;PREDICTED: Beta vulgaris subsp. vulgaris glucan endo-1,3-beta-glucosidase 1 (LOC104883182), transcript variant X1, mRNA
LOC104883184											62.9399	623.626	3.30863	0.000442943	4.01665e-05	24.9057	458.166	4.20132	1.46023e-10	8.54964e-12	13.5928	218.33	4.00559	8.68099e-05	1.34594e-05	17.7375	283.914	4.00058	2.48006e-17	8.39359e-19	NA	NA	NA	K03686//molecular chaperone DnaJ;K04125//gibberellin 2-oxidase [EC:1.14.11.13];K15777//4,5-DOPA dioxygenase extradiol [EC:1.13.11.-];K01535//H+-transporting ATPase [EC:3.6.3.6];K14638//solute carrier family 15 (peptide/histidine transporter), member 3/4	XP_010665969.1//PREDICTED: uncharacterized protein LOC104883184 [Beta vulgaris subsp. vulgaris]	PREDICTED: Beta vulgaris subsp. vulgaris uncharacterized LOC104883184 (LOC104883184), mRNA
LOC104883191						101.099	502.884	2.31445	2.80843e-16	2.81827e-18																					NA	NA	NA	K16573//gamma-tubulin complex component 6	XP_010665974.1//PREDICTED: protein trichome birefringence-like 39 [Beta vulgaris subsp. vulgaris]	PREDICTED: Beta vulgaris subsp. vulgaris protein trichome birefringence-like 39 (LOC104883191), mRNA
LOC104883192											67.4689	588.515	3.12478	5.02691e-14	1.09132e-15	68.2143	244.649	1.84257	1.57061e-06	1.63357e-07											NA	NA	NA	K11649//SWI/SNF related-matrix-associated actin-dependent regulator of chromatin subfamily C;K21596//calmodulin-binding transcription activator;K15030//translation initiation factor 3 subunit M;K04079//molecular chaperone HtpG	XP_010665975.1//PREDICTED: F-box/kelch-repeat protein At3g23880 [Beta vulgaris subsp. vulgaris]	PREDICTED: Beta vulgaris subsp. vulgaris F-box/kelch-repeat protein At3g23880 (LOC104883192), mRNA
LOC104883194																										1.30277	7.06348	2.4388	0.0402981	0.0148399	NA	NA	NA	K16573//gamma-tubulin complex component 6	XP_010665978.1//PREDICTED: protein trichome birefringence-like 36 [Beta vulgaris subsp. vulgaris]	PREDICTED: Beta vulgaris subsp. vulgaris protein trichome birefringence-like 36 (LOC104883194), mRNA
LOC104883197											32.9754	8.77523	-1.90988	0.0394313	0.00726375																NA	NA	NA	K01191//alpha-mannosidase [EC:3.2.1.24]	XP_010682958.1//PREDICTED: alpha-mannosidase At3g26720 isoform X1 [Beta vulgaris subsp. vulgaris]	PREDICTED: Beta vulgaris subsp. vulgaris uncharacterized LOC104883197 (LOC104883197), ncRNA
LOC104883199											321.976	773.842	1.26509	0.00587235	0.000761175											362.161	168.205	-1.10642	0.00438084	0.00118046	NA	NA	NA	K16573//gamma-tubulin complex component 6	XP_010665981.1//PREDICTED: protein trichome birefringence-like [Beta vulgaris subsp. vulgaris]	PREDICTED: Beta vulgaris subsp. vulgaris protein trichome birefringence-like (LOC104883199), mRNA
LOC104883219	157.774	39.4814	-1.99862	7.13672e-06	7.13001e-08																					73.1785	21.1745	-1.78909	1.21559e-07	1.25694e-08	GO:0016021//integral component of membrane	NA	NA	K10664//E3 ubiquitin-protein ligase ATL6/9/15/31/42/55 [EC:2.3.2.27]	XP_010666002.1//PREDICTED: RING-H2 finger protein ATL57 [Beta vulgaris subsp. vulgaris]	PREDICTED: Beta vulgaris subsp. vulgaris RING-H2 finger protein ATL57 (LOC104883219), mRNA
LOC104883222											4.8142	25.1978	2.38793	0.00137378	0.000144919																GO:0016021//integral component of membrane	NA	NA	K10249//elongation of very long chain fatty acids protein 4 [EC:2.3.1.199]	XP_010666004.1//PREDICTED: elongation of fatty acids protein 3-like [Beta vulgaris subsp. vulgaris]	PREDICTED: Beta vulgaris subsp. vulgaris elongation of fatty acids protein 3-like (LOC104883222), mRNA
LOC104883223						65.2456	199.719	1.61402	1.17597e-10	2.2497e-12						171.518	30.8935	-2.47299	1.18842e-06	1.21375e-07	132.609	51.7477	-1.35761	8.32711e-06	1.04917e-06	113.484	52.6074	-1.10915	0.000889455	0.000200625	NA	NA	NA	K09646//serine carboxypeptidase 1 [EC:3.4.16.-]	XP_010666005.1//PREDICTED: serine carboxypeptidase-like 51 [Beta vulgaris subsp. vulgaris]	PREDICTED: Beta vulgaris subsp. vulgaris serine carboxypeptidase-like 51 (LOC104883223), mRNA
LOC104883224																1190.33	383.716	-1.63326	9.12057e-06	1.08708e-06	1078.36	343.731	-1.64949	6.3027e-16	2.34506e-17						NA	NA	NA	K03695//ATP-dependent Clp protease ATP-binding subunit ClpB;K08332//vacuolar protein 8	XP_010666010.1//PREDICTED: U-box domain-containing protein 4 [Beta vulgaris subsp. vulgaris]	PREDICTED: Beta vulgaris subsp. vulgaris U-box domain-containing protein 4 (LOC104883224), mRNA
LOC104883233																										14.2147	4.04672	-1.81256	0.0148689	0.0046951	NA	NA	NA	K03006//DNA-directed RNA polymerase II subunit RPB1 [EC:2.7.7.6];K00627//pyruvate dehydrogenase E2 component (dihydrolipoamide acetyltransferase) [EC:2.3.1.12];K05666//ATP-binding cassette, subfamily C (CFTR/MRP), member 2;K08232//monodehydroascorbate reductase (NADH) [EC:1.6.5.4];K11593//eukaryotic translation initiation factor 2C	XP_010666016.1//PREDICTED: uncharacterized protein LOC104883233 [Beta vulgaris subsp. vulgaris]	PREDICTED: Beta vulgaris subsp. vulgaris uncharacterized LOC104883233 (LOC104883233), mRNA
LOC104883235																					99.5338	252.155	1.34105	1.06186e-09	7.59892e-11	99.1802	328.158	1.72627	2.47565e-05	3.98328e-06	NA	NA	NA	K14012//UBX domain-containing protein 1	XP_010666017.1//PREDICTED: plant UBX domain-containing protein 3 [Beta vulgaris subsp. vulgaris]	PREDICTED: Beta vulgaris subsp. vulgaris plant UBX domain-containing protein 3 (LOC104883235), mRNA
LOC104883240											4902.4	21226.4	2.1143	4.38828e-18	6.04046e-20	984.519	15144.2	3.9432	1.32902e-41	9.69139e-44	1191.75	8066.37	2.75884	2.62707e-10	1.74579e-11	1912.88	4865.86	1.34695	3.60978e-05	6.00735e-06	NA	NA	NA	K00131//glyceraldehyde-3-phosphate dehydrogenase (NADP+) [EC:1.2.1.9]	XP_010666027.1//PREDICTED: NADP-dependent glyceraldehyde-3-phosphate dehydrogenase [Beta vulgaris subsp. vulgaris]	PREDICTED: Beta vulgaris subsp. vulgaris NADP-dependent glyceraldehyde-3-phosphate dehydrogenase (LOC104883240), mRNA
LOC104883244																										84.1643	27.8849	-1.59373	0.0135632	0.00423212	NA	GO:0005524//ATP binding;GO:0004672//protein kinase activity	NA	K11323//histone arginine demethylase JMJD6 [EC:1.14.11.-];K01414//oligopeptidase A [EC:3.4.24.70]	XP_019102857.1//PREDICTED: chromo domain-containing protein cec-1-like [Beta vulgaris subsp. vulgaris];OAO17005.1//viral A-type inclusion protein [Blastocystis sp. ATCC 50177/Nand II]	PREDICTED: Beta vulgaris subsp. vulgaris chromo domain-containing protein cec-1-like (LOC104883244), mRNA
LOC104883246						52.6449	173.648	1.7218	0.0108713	0.00129334	58.8087	172.243	1.55035	2.5526e-05	1.76767e-06	184.9	32.892	-2.49094	2.96284e-06	3.2446e-07	246.127	87.4354	-1.49311	1.00668e-06	1.08039e-07	178.962	54.8404	-1.70634	9.96744e-07	1.21138e-07	NA	NA	NA	K13944//LOB domain-containing protein 16;K21994//LOB domain-containing protein 18	XP_010666030.1//PREDICTED: LOB domain-containing protein 1 [Beta vulgaris subsp. vulgaris]	PREDICTED: Beta vulgaris subsp. vulgaris LOB domain-containing protein 1 (LOC104883246), mRNA
LOC104883249						340.161	1097.38	1.68977	0.000193738	1.19677e-05						1228.85	548.297	-1.16428	0.000453048	7.68925e-05											NA	NA	NA	K17345//tetraspanin-5;K17294//tetraspanin-4;K17356//tetraspanin-13/31	KNA04947.1//hypothetical protein SOVF_194960 [Spinacia oleracea]	PREDICTED: Beta vulgaris subsp. vulgaris tetraspanin-3 (LOC104883249), mRNA
LOC104883251																1244.27	485.476	-1.35783	0.000103747	1.51395e-05											NA	NA	NA	K10352//myosin heavy chain;K20283//golgin subfamily A member 4;K10406//kinesin family member C2/C3	XP_010666043.1//PREDICTED: interactor of constitutive active ROPs 3 isoform X2 [Beta vulgaris subsp. vulgaris];XP_010666040.1//PREDICTED: interactor of constitutive active ROPs 3 isoform X1 [Beta vulgaris subsp. vulgaris]	PREDICTED: Beta vulgaris subsp. vulgaris interactor of constitutive active ROPs 3 (LOC104883251), transcript variant X4, mRNA;PREDICTED: Beta vulgaris subsp. vulgaris interactor of constitutive active ROPs 3 (LOC104883251), transcript variant X2, mRNA;PREDICTED: Beta vulgaris subsp. vulgaris interactor of constitutive active ROPs 3 (LOC104883251), transcript variant X3, mRNA;PREDICTED: Beta vulga…
LOC104883260																					10.5054	71.4814	2.76644	8.10284e-05	1.24975e-05						NA	NA	NA	K14085//aldehyde dehydrogenase family 7 member A1 [EC:1.2.1.31 1.2.1.8 1.2.1.3];K12391//AP-1 complex subunit gamma-1;K00558//DNA (cytosine-5)-methyltransferase 1 [EC:2.1.1.37]	KMS96387.1//hypothetical protein BVRB_9g225630 [Beta vulgaris subsp. vulgaris];XP_010671153.1//PREDICTED: DNA (cytosine-5)-methyltransferase CMT2 [Beta vulgaris subsp. vulgaris];XP_010680798.1//PREDICTED: uncharacterized protein LOC104895862 isoform X1 [Beta vulgaris subsp. vulgaris]	PREDICTED: Beta vulgaris subsp. vulgaris uncharacterized LOC104883260 (LOC104883260), ncRNA
LOC104883264											2.66653	26.36	3.30532	0.0167805	0.00261852																NA	NA	NA	K21373//7-deoxyloganetic acid glucosyltransferase [EC:2.4.1.323]	XP_010666054.1//PREDICTED: 7-deoxyloganetic acid glucosyltransferase-like [Beta vulgaris subsp. vulgaris]	PREDICTED: Beta vulgaris subsp. vulgaris 7-deoxyloganetic acid glucosyltransferase-like (LOC104883264), mRNA
LOC104883274	408.475	1159.46	1.50513	0.0003675	5.95992e-06	282.264	85.1085	-1.72967	0.000923549	7.09088e-05	629.616	100.113	-2.65285	6.12272e-09	2.39311e-10	545.958	51.0794	-3.41798	1.1656e-17	3.37006e-19	482.932	112.27	-2.10485	1.24034e-05	1.61576e-06						NA	NA	NA	NA	XP_010666063.1//PREDICTED: uncharacterized protein LOC104883274 [Beta vulgaris subsp. vulgaris]	PREDICTED: Beta vulgaris subsp. vulgaris hypothetical protein (LOC104883274), mRNA
LOC104883279																1002.58	245.318	-2.03099	1.10874e-10	6.37822e-12	1264.04	355.911	-1.82846	2.04122e-32	2.25064e-34	1522.5	663.017	-1.19933	1.14496e-07	1.17904e-08	NA	NA	NA	NA	XP_010666069.1//PREDICTED: uncharacterized protein LOC104883279 [Beta vulgaris subsp. vulgaris]	PREDICTED: Beta vulgaris subsp. vulgaris hypothetical protein (LOC104883279), transcript variant X4, mRNA;PREDICTED: Beta vulgaris subsp. vulgaris hypothetical protein (LOC104883279), transcript variant X2, mRNA;PREDICTED: Beta vulgaris subsp. vulgaris hypothetical protein (LOC104883279), transcript variant X3, mRNA;PREDICTED: Beta vulgaris subsp. vulgaris hypothetical protein (LOC104883279), tra…
LOC104883286																64.3956	26.673	-1.27158	0.0256291	0.00736959											GO:0005829//cytosol	GO:0004838//L-tyrosine:2-oxoglutarate aminotransferase activity;GO:0008483//transaminase activity;GO:0030170//pyridoxal phosphate binding	GO:0006572//tyrosine catabolic process;GO:0009058//biosynthetic process;GO:0006520//cellular amino acid metabolic process	K00815//tyrosine aminotransferase [EC:2.6.1.5]	XP_010666077.1//PREDICTED: tyrosine aminotransferase [Beta vulgaris subsp. vulgaris];XP_021842724.1//tyrosine aminotransferase-like [Spinacia oleracea]	PREDICTED: Beta vulgaris subsp. vulgaris tyrosine aminotransferase (LOC104883286), transcript variant X1, mRNA;PREDICTED: Beta vulgaris subsp. vulgaris tyrosine aminotransferase (LOC104883286), transcript variant X2, misc_RNA
LOC104883287																122.01	42.7053	-1.51451	0.0308249	0.0091502						111.45	34.8153	-1.67861	0.0023156	0.000582317	NA	NA	NA	K00815//tyrosine aminotransferase [EC:2.6.1.5]	XP_021842725.1//tyrosine aminotransferase-like [Spinacia oleracea]	PREDICTED: Beta vulgaris subsp. vulgaris tyrosine aminotransferase (LOC104883287), transcript variant X1, mRNA;PREDICTED: Beta vulgaris subsp. vulgaris tyrosine aminotransferase (LOC104883287), transcript variant X2, mRNA
LOC104883290						586.646	3169.72	2.43379	4.67485e-18	4.17219e-20	194.633	1599.42	3.03872	4.30492e-29	2.87141e-31	160.051	761.734	2.25076	2.64051e-20	6.17056e-22	164.957	644.129	1.96526	3.57861e-22	8.04388e-24	213.5	488.741	1.19483	1.21787e-07	1.26012e-08	GO:0016020//membrane;GO:0005634//nucleus	GO:0003677//DNA binding;GO:0043565//sequence-specific DNA binding;GO:0003700//DNA binding transcription factor activity	GO:0006351//transcription, DNA-templated;GO:0019760//glucosinolate metabolic process	K09286//EREBP-like factor	XP_010666079.1//PREDICTED: ethylene-responsive transcription factor 4 [Beta vulgaris subsp. vulgaris]	PREDICTED: Beta vulgaris subsp. vulgaris ethylene-responsive transcription factor 4 (LOC104883290), mRNA
LOC104883296																19.1005	7.36742	-1.37438	0.0151277	0.00401383											NA	NA	NA	K13091//RNA-binding protein 39	KMT09237.1//hypothetical protein BVRB_6g133370 isoform B [Beta vulgaris subsp. vulgaris]	PREDICTED: Beta vulgaris subsp. vulgaris uncharacterized LOC104883296 (LOC104883296), ncRNA
LOC104883298																					2.18365	12.2327	2.48593	0.013402	0.00365887	2.70077	10.8374	2.00457	0.0263525	0.00907772	GO:0016021//integral component of membrane	NA	NA	NA	XP_010666088.1//PREDICTED: uncharacterized protein At1g04910 [Beta vulgaris subsp. vulgaris]	PREDICTED: Beta vulgaris subsp. vulgaris hypothetical protein (LOC104883298), mRNA
LOC104883300											573.291	2579.64	2.16983	2.34731e-09	8.50649e-11	313.369	6341.9	4.33898	2.41098e-11	1.29442e-12	217.569	11874.6	5.77026	1.77448e-24	3.3314e-26	61.2039	13299.9	7.76357	4.53454e-128	1.15535e-131	NA	NA	NA	K01592//tyrosine decarboxylase [EC:4.1.1.25]	XP_021858622.1//tyrosine/DOPA decarboxylase 1-like [Spinacia oleracea]	PREDICTED: Beta vulgaris subsp. vulgaris tyrosine/DOPA decarboxylase 1 (LOC104883300), mRNA
LOC104883303											2376.2	192.119	-3.62858	1.56954e-31	9.17517e-34	897.47	232.589	-1.94808	0.00297815	0.000625729	910.325	387.493	-1.23221	0.00422524	0.000984501						NA	NA	NA	K14494//DELLA protein	XP_021865077.1//scarecrow-like protein 21 [Spinacia oleracea]	PREDICTED: Beta vulgaris subsp. vulgaris scarecrow-like protein 21 (LOC104883303), mRNA
LOC104883309						2543.26	774.516	-1.71531	0.000251962	1.60314e-05						370.029	1052.48	1.50808	1.03487e-07	8.9233e-09											NA	NA	NA	K07198//5'-AMP-activated protein kinase, catalytic alpha subunit [EC:2.7.11.11]	XP_010666102.1//PREDICTED: CBL-interacting serine/threonine-protein kinase 25 [Beta vulgaris subsp. vulgaris]	PREDICTED: Beta vulgaris subsp. vulgaris CBL-interacting serine/threonine-protein kinase 25 (LOC104883309), mRNA
LOC104883313																324.29	48.6237	-2.73755	0.0238805	0.00680263	326.58	34.7518	-3.23228	9.46097e-12	5.29637e-13						NA	NA	NA	K08360//cytochrome b-561 [EC:1.16.5.1];K08341//GABA(A) receptor-associated protein	XP_010666107.1//PREDICTED: uncharacterized protein LOC104883313 [Beta vulgaris subsp. vulgaris]	PREDICTED: Beta vulgaris subsp. vulgaris uncharacterized LOC104883313 (LOC104883313), mRNA
LOC104883317	8.68645	1.6382	-2.40666	0.0478816	0.00233036																										NA	NA	NA	NA	NA	PREDICTED: Beta vulgaris subsp. vulgaris uncharacterized LOC104883317 (LOC104883317), ncRNA
LOC104883326						71.3283	24.7267	-1.5284	0.0040663	0.000398851																					NA	NA	NA	K15503//serine/threonine-protein phosphatase 6 regulatory ankyrin repeat subunit B;K18999//RNA polymerase II C-terminal domain phosphatase-like 3/4 [EC:3.1.3.16]	KMS96290.1//hypothetical protein BVRB_000040 [Beta vulgaris subsp. vulgaris];KMS96289.1//hypothetical protein BVRB_000030 [Beta vulgaris subsp. vulgaris];XP_019102897.1//PREDICTED: uncharacterized protein LOC104883326 isoform X2 [Beta vulgaris subsp. vulgaris]	PREDICTED: Beta vulgaris subsp. vulgaris uncharacterized LOC104883326 (LOC104883326), transcript variant X3, mRNA;PREDICTED: Beta vulgaris subsp. vulgaris uncharacterized LOC104883326 (LOC104883326), transcript variant X2, mRNA;PREDICTED: Beta vulgaris subsp. vulgaris uncharacterized LOC104883326 (LOC104883326), transcript variant X1, mRNA;PREDICTED: Beta vulgaris subsp. vulgaris uncharacterized …
LOC104883328											2402.38	9835.16	2.03348	0.000519042	4.79174e-05	1248.35	13348.3	3.41856	6.20639e-13	2.84515e-14	930.647	5042.72	2.4379	2.30057e-08	1.95289e-09						NA	NA	GO:0044238//primary metabolic process	NA	XP_010666127.1//PREDICTED: ribosome-binding factor PSRP1, chloroplastic [Beta vulgaris subsp. vulgaris]	PREDICTED: Beta vulgaris subsp. vulgaris ribosome-binding factor PSRP1, chloroplastic (LOC104883328), mRNA
LOC104883331						1030.99	4019.66	1.96304	7.68446e-09	1.87042e-10	615.57	3054.76	2.31107	5.0415e-10	1.68564e-11	241.221	1573.92	2.70593	8.0613e-21	1.80477e-22	435.743	1668.72	1.93719	2.11778e-05	2.88411e-06						GO:0016021//integral component of membrane	GO:0008289//lipid binding	NA	NA	XP_010666130.1//PREDICTED: uncharacterized protein LOC104883331 [Beta vulgaris subsp. vulgaris]	PREDICTED: Beta vulgaris subsp. vulgaris hypothetical protein (LOC104883331), mRNA
LOC104883332											1.31365	25.3115	4.26814	4.02271e-06	2.36188e-07	2.33526	20.5788	3.13951	0.00531663	0.00121772											NA	NA	NA	K13679//granule-bound starch synthase [EC:2.4.1.242]	ALB36782.1//GBSSIa [Chenopodium neomexicanum]	PREDICTED: Beta vulgaris subsp. vulgaris granule-bound starch synthase 1, chloroplastic/amyloplastic (LOC104883332), transcript variant X1, mRNA;PREDICTED: Beta vulgaris subsp. vulgaris granule-bound starch synthase 1, chloroplastic/amyloplastic (LOC104883332), transcript variant X2, mRNA
LOC104883333																12.9543	47.0005	1.85924	0.0126563	0.00327175	26.8218	115.395	2.1051	7.88631e-05	1.21232e-05	42.0726	474.33	3.49494	1.75324e-09	1.37063e-10	NA	NA	NA	K04733//interleukin-1 receptor-associated kinase 4 [EC:2.7.11.1]	XP_010666132.1//PREDICTED: G-type lectin S-receptor-like serine/threonine-protein kinase At1g67520 [Beta vulgaris subsp. vulgaris]	PREDICTED: Beta vulgaris subsp. vulgaris G-type lectin S-receptor-like serine/threonine-protein kinase At1g67520 (LOC104883333), mRNA
LOC104883336																										1297.82	2960.18	1.18959	1.41376e-15	5.50517e-17	NA	GO:0003723//RNA binding	NA	K13126//polyadenylate-binding protein;K12831//splicing factor 3B subunit 4	XP_010666139.1//PREDICTED: polyadenylate-binding protein-interacting protein 11 isoform X2 [Beta vulgaris subsp. vulgaris];XP_010666140.1//PREDICTED: polyadenylate-binding protein-interacting protein 11 isoform X3 [Beta vulgaris subsp. vulgaris];XP_010666137.1//PREDICTED: polyadenylate-binding protein-interacting protein 11 isoform X1 [Beta vulgaris subsp. vulgaris]	PREDICTED: Beta vulgaris subsp. vulgaris polyadenylate-binding protein-interacting protein 11 (LOC104883336), transcript variant X2, mRNA;PREDICTED: Beta vulgaris subsp. vulgaris polyadenylate-binding protein-interacting protein 11 (LOC104883336), transcript variant X3, mRNA;PREDICTED: Beta vulgaris subsp. vulgaris polyadenylate-binding protein-interacting protein 11 (LOC104883336), transcript va…
LOC104883337																										20.6727	1.85714	-3.47657	0.00419969	0.00112817	NA	GO:0003677//DNA binding	NA	K09422//transcription factor MYB, plant	XP_010666145.1//PREDICTED: myb protein [Beta vulgaris subsp. vulgaris]	PREDICTED: Beta vulgaris subsp. vulgaris myb protein (LOC104883337), mRNA
LOC104883338											88.1496	20.5426	-2.10133	0.0166743	0.00259982	119.929	3.74589	-5.00073	4.50605e-18	1.24709e-19	101.41	30.5669	-1.73016	0.00127893	0.000259733						NA	NA	NA	NA	XP_010666142.1//PREDICTED: uncharacterized protein LOC104883338 [Beta vulgaris subsp. vulgaris]	PREDICTED: Beta vulgaris subsp. vulgaris hypothetical protein (LOC104883338), mRNA
LOC104883341						12.703	126.359	3.31428	1.52288e-05	6.89321e-07	10.2838	61.5588	2.58159	2.34381e-05	1.60814e-06	5.29243	24.4899	2.21018	0.00291639	0.000610886	4.64574	46.7369	3.33058	5.98976e-08	5.36248e-09	6.23295	17.4919	1.4887	0.0220627	0.00741451	GO:0000427//plastid-encoded plastid RNA polymerase complex;GO:0042644//chloroplast nucleoid;GO:0101031//chaperone complex	GO:0043621//protein self-association	GO:0009644//response to high light intensity;GO:0006355//regulation of transcription, DNA-templated;GO:0042542//response to hydrogen peroxide;GO:0009408//response to heat;GO:0009658//chloroplast organization	K13993//HSP20 family protein	XP_010666147.1//PREDICTED: small heat shock protein, chloroplastic [Beta vulgaris subsp. vulgaris]	PREDICTED: Beta vulgaris subsp. vulgaris small heat shock protein, chloroplastic (LOC104883341), mRNA
LOC104883342																										8.53484	1.67715	-2.34735	0.0450031	0.016863	NA	NA	NA	K14411//RNA-binding protein Musashi	XP_010666148.2//PREDICTED: protein IQ-DOMAIN 14 [Beta vulgaris subsp. vulgaris]	PREDICTED: Beta vulgaris subsp. vulgaris protein IQ-DOMAIN 14 (LOC104883342), mRNA
LOC104883343											23.3742	3.80622	-2.61849	0.00222819	0.000250574																GO:0005634//nucleus	GO:0005524//ATP binding	GO:0032502//developmental process;GO:0006355//regulation of transcription, DNA-templated;GO:0006351//transcription, DNA-templated	K14972//PAX-interacting protein 1;K12129//pseudo-response regulator 7	XP_010666149.1//PREDICTED: growth-regulating factor 7 [Beta vulgaris subsp. vulgaris]	PREDICTED: Beta vulgaris subsp. vulgaris growth-regulating factor 7 (LOC104883343), mRNA
LOC104883344																779.681	233.477	-1.73961	8.46099e-14	3.5648e-15											GO:0016021//integral component of membrane	NA	NA	NA	XP_010666150.1//PREDICTED: protein GPR107 [Beta vulgaris subsp. vulgaris]	PREDICTED: Beta vulgaris subsp. vulgaris protein GPR107 (LOC104883344), mRNA
LOC104883346																					981.828	2188.11	1.15614	1.39542e-06	1.52433e-07	765.751	2746.78	1.84279	3.86403e-100	2.29718e-103	NA	GO:0003713//transcription coactivator activity	NA	NA	XP_019102898.1//PREDICTED: GRF1-interacting factor 2 isoform X2 [Beta vulgaris subsp. vulgaris];XP_010666152.1//PREDICTED: GRF1-interacting factor 2 isoform X1 [Beta vulgaris subsp. vulgaris]	PREDICTED: Beta vulgaris subsp. vulgaris GRF1-interacting factor 2 (LOC104883346), transcript variant X2, mRNA;PREDICTED: Beta vulgaris subsp. vulgaris GRF1-interacting factor 2 (LOC104883346), transcript variant X1, mRNA
LOC104883347						1.45415	20.0386	3.78454	8.86938e-05	4.95016e-06	1.64673	22.2242	3.75446	0.000649651	6.18794e-05	1.77442	13.5351	2.93128	0.000377408	6.25258e-05	0.810219	40.4868	5.643	5.14973e-11	3.14377e-12	0.922249	18.2342	4.30535	8.33153e-05	1.49738e-05	NA	GO:0046872//metal ion binding;GO:0004722//protein serine/threonine phosphatase activity	NA	K17506//protein phosphatase 1L [EC:3.1.3.16]	XP_010666157.1//PREDICTED: probable protein phosphatase 2C 2 [Beta vulgaris subsp. vulgaris]	PREDICTED: Beta vulgaris subsp. vulgaris probable protein phosphatase 2C 2 (LOC104883347), mRNA
LOC104883349																					169.853	404.029	1.25017	3.37028e-05	4.78747e-06	183.56	523.38	1.5116	9.10807e-06	1.33153e-06	NA	GO:0005524//ATP binding;GO:0004672//protein kinase activity	NA	K00924//kinase [EC:2.7.1.-];K13412//calcium-dependent protein kinase [EC:2.7.11.1]	XP_010666160.1//PREDICTED: CDPK-related kinase 4 isoform X1 [Beta vulgaris subsp. vulgaris]	PREDICTED: Beta vulgaris subsp. vulgaris CDPK-related kinase 3 (LOC104883349), transcript variant X2, mRNA;PREDICTED: Beta vulgaris subsp. vulgaris CDPK-related kinase 3 (LOC104883349), transcript variant X1, mRNA
LOC104883350																35.6409	4.0781	-3.12756	0.00558421	0.00128735	28.5111	6.82886	-2.0618	0.00515626	0.00122771	43.5214	5.49258	-2.98617	2.54235e-05	4.09817e-06	GO:0012505//endomembrane system;GO:0009524//phragmoplast;GO:0009506//plasmodesma;GO:0009504//cell plate;GO:0016021//integral component of membrane;GO:0005886//plasma membrane	GO:0005484//SNAP receptor activity	GO:0006886//intracellular protein transport;GO:0016192//vesicle-mediated transport	K08486//syntaxin 1B/2/3	XP_010666162.1//PREDICTED: syntaxin-related protein KNOLLE [Beta vulgaris subsp. vulgaris]	PREDICTED: Beta vulgaris subsp. vulgaris syntaxin-related protein KNOLLE (LOC104883350), mRNA
LOC104883352	5464.46	1743.42	-1.64816	1.09771e-06	8.48285e-09	8732.14	3870.29	-1.17389	0.018645	0.00250161						4041.55	8709.56	1.10769	6.503e-05	9.06814e-06											NA	NA	NA	K09338//homeobox-leucine zipper protein	XP_010666163.1//PREDICTED: homeobox-leucine zipper protein ATHB-12-like [Beta vulgaris subsp. vulgaris]	PREDICTED: Beta vulgaris subsp. vulgaris homeobox-leucine zipper protein ATHB-12-like (LOC104883352), mRNA
LOC104883354																11.944	56.9313	2.25293	0.000327559	5.34571e-05	9.20041	24.7805	1.42944	0.028895	0.00891205						NA	NA	NA	NA	NA	PREDICTED: Beta vulgaris subsp. vulgaris uncharacterized LOC104883354 (LOC104883354), transcript variant X1, ncRNA;PREDICTED: Beta vulgaris subsp. vulgaris uncharacterized LOC104883354 (LOC104883354), transcript variant X3, ncRNA;PREDICTED: Beta vulgaris subsp. vulgaris uncharacterized LOC104883354 (LOC104883354), transcript variant X2, ncRNA
LOC104883358																										1256.41	3266.66	1.37851	2.8088e-07	3.11069e-08	NA	NA	NA	K08770//ubiquitin C	XP_021805473.1//polyubiquitin 11-like [Prunus avium]	PREDICTED: Beta vulgaris subsp. vulgaris ubiquitin-60S ribosomal protein L40 (LOC104883358), mRNA
LOC104883359						30.1038	112.805	1.90581	4.58902e-06	1.82244e-07	32.9771	103.883	1.65543	8.8382e-07	4.60346e-08	17.1905	106.08	2.62548	9.40397e-15	3.59316e-16	20.3932	131.433	2.68817	1.045e-17	3.34097e-19	15.5101	120.672	2.95982	2.39985e-24	4.62666e-26	NA	NA	NA	K08486//syntaxin 1B/2/3	XP_010666170.1//PREDICTED: syntaxin-121-like, partial [Beta vulgaris subsp. vulgaris]	PREDICTED: Beta vulgaris subsp. vulgaris syntaxin-121-like (LOC104883359), partial mRNA
LOC104883362																										1.9728	20.9316	3.40736	0.000448707	9.43182e-05	NA	NA	NA	K04733//interleukin-1 receptor-associated kinase 4 [EC:2.7.11.1]	XP_010666173.1//PREDICTED: G-type lectin S-receptor-like serine/threonine-protein kinase At1g67520 [Beta vulgaris subsp. vulgaris]	PREDICTED: Beta vulgaris subsp. vulgaris G-type lectin S-receptor-like serine/threonine-protein kinase At1g67520 (LOC104883362), mRNA
LOC104883363	1.94218	11.7457	2.59638	0.0247395	0.000982315	0.534673	5.81265	3.44247	0.00172742	0.000147529																					NA	NA	NA	K01379//cathepsin D [EC:3.4.23.5];K02882//large subunit ribosomal protein L18Ae;K06002//pepsin A [EC:3.4.23.1]	KMT18204.1//hypothetical protein BVRB_2g023750 [Beta vulgaris subsp. vulgaris]	PREDICTED: Beta vulgaris subsp. vulgaris aspartic proteinase CDR1 (LOC104883363), mRNA
LOC104883365																222.915	111.35	-1.00139	0.00221241	0.000447672						98.3107	223.608	1.18555	0.00356757	0.000942302	NA	NA	NA	NA	XP_010666176.1//PREDICTED: uncharacterized protein LOC104883365 [Beta vulgaris subsp. vulgaris]	PREDICTED: Beta vulgaris subsp. vulgaris hypothetical protein (LOC104883365), mRNA
LOC104883369											17.5797	93.5712	2.41216	0.000825413	8.12158e-05						13.8321	105.402	2.92981	0.00062063	0.000116755	14.0294	68.668	2.29118	6.97464e-05	1.23476e-05	GO:0005634//nucleus	GO:0003677//DNA binding	GO:0006355//regulation of transcription, DNA-templated;GO:0006351//transcription, DNA-templated	K13126//polyadenylate-binding protein;K05941//glutathione gamma-glutamylcysteinyltransferase [EC:2.3.2.15]	XP_010666181.1//PREDICTED: NAC domain-containing protein 21/22 isoform X2 [Beta vulgaris subsp. vulgaris];XP_010666182.1//PREDICTED: NAC domain-containing protein 21/22 isoform X3 [Beta vulgaris subsp. vulgaris];XP_010666180.1//PREDICTED: NAC domain-containing protein 21/22 isoform X1 [Beta vulgaris subsp. vulgaris];KMS96284.1//hypothetical protein BVRB_000470 isoform B [Beta vulgaris subsp. vulg…	PREDICTED: Beta vulgaris subsp. vulgaris NAC domain-containing protein 21/22 (LOC104883369), transcript variant X3, mRNA;PREDICTED: Beta vulgaris subsp. vulgaris NAC domain-containing protein 21/22 (LOC104883369), transcript variant X1, mRNA;PREDICTED: Beta vulgaris subsp. vulgaris NAC domain-containing protein 21/22 (LOC104883369), transcript variant X2, mRNA
LOC104883374						414.068	150.46	-1.46049	1.93806e-06	7.18353e-08	740.214	203.201	-1.86503	7.84873e-08	3.58791e-09	1016	306.515	-1.72887	3.67645e-05	4.8664e-06											GO:0016021//integral component of membrane	GO:0005524//ATP binding;GO:0004672//protein kinase activity	NA	K00924//kinase [EC:2.7.1.-];K17422//large subunit ribosomal protein L41	XP_010666186.1//PREDICTED: probable leucine-rich repeat receptor-like protein kinase At5g63930 [Beta vulgaris subsp. vulgaris]	PREDICTED: Beta vulgaris subsp. vulgaris probable leucine-rich repeat receptor-like protein kinase At5g63930 (LOC104883374), mRNA
LOC104883375																21.3783	129.099	2.59425	0.00300369	0.000631864	25.8498	116.877	2.17677	0.0172573	0.00489876						NA	NA	NA	NA	XP_010666187.1//PREDICTED: uncharacterized protein LOC104883375 [Beta vulgaris subsp. vulgaris]	PREDICTED: Beta vulgaris subsp. vulgaris uncharacterized LOC104883375 (LOC104883375), mRNA
LOC104883385						306.136	1466.37	2.26001	8.11372e-16	8.52325e-18	177.156	796.723	2.16906	5.60294e-19	7.26016e-21	270.01	587.504	1.12159	1.54192e-05	1.91211e-06	256.674	545.034	1.08641	2.62014e-12	1.39205e-13	205.795	638.585	1.63367	4.4927e-07	5.13773e-08	NA	GO:0005096//GTPase activator activity	NA	K18270//Rab3 GTPase-activating protein catalytic subunit	XP_010666204.1//PREDICTED: rab3 GTPase-activating protein catalytic subunit [Beta vulgaris subsp. vulgaris]	PREDICTED: Beta vulgaris subsp. vulgaris rab3 GTPase-activating protein catalytic subunit (LOC104883385), mRNA
LOC104883386																					243.518	116.083	-1.06887	0.00252534	0.000553676						NA	GO:0005524//ATP binding;GO:0030983//mismatched DNA binding	GO:0006298//mismatch repair	K08741//DNA mismatch repair protein MSH5	CBI26657.3//unnamed protein product, partial [Vitis vinifera];XP_002279440.1//PREDICTED: DNA mismatch repair protein MSH5 isoform X7 [Vitis vinifera];XP_021758949.1//DNA mismatch repair protein MSH5 isoform X1 [Chenopodium quinoa];XP_010666205.1//PREDICTED: DNA mismatch repair protein MSH5 isoform X1 [Beta vulgaris subsp. vulgaris]	PREDICTED: Beta vulgaris subsp. vulgaris DNA mismatch repair protein MSH5 (LOC104883386), transcript variant X3, mRNA;PREDICTED: Beta vulgaris subsp. vulgaris DNA mismatch repair protein MSH5 (LOC104883386), transcript variant X6, mRNA;PREDICTED: Beta vulgaris subsp. vulgaris DNA mismatch repair protein MSH5 (LOC104883386), transcript variant X2, mRNA;PREDICTED: Beta vulgaris subsp. vulgaris DNA …
LOC104883387																										229.811	609.34	1.4068	7.71964e-08	7.75603e-09	NA	NA	NA	K10747//DNA ligase 1 [EC:6.5.1.1 6.5.1.6 6.5.1.7]	OTG33586.1//hypothetical protein HannXRQ_Chr02g0036351 [Helianthus annuus]	PREDICTED: Beta vulgaris subsp. vulgaris ras guanine nucleotide exchange factor L (LOC104883387), mRNA
LOC104883390						726.927	2081.15	1.5175	0.00219283	0.000194113	825.669	5565.76	2.75294	6.65889e-06	4.09356e-07	1645.36	5707.24	1.79439	0.00887105	0.00218958	519.605	5136.2	3.30522	6.55845e-14	2.94e-15	359.614	2579.34	2.84248	2.7125e-07	2.99367e-08	NA	GO:0016788//hydrolase activity, acting on ester bonds	NA	K21026//acetylajmaline esterase [EC:3.1.1.80];K10691//E3 ubiquitin-protein ligase UBR4 [EC:2.3.2.27];K14209//solute carrier family 36 (proton-coupled amino acid transporter);K01188//beta-glucosidase [EC:3.2.1.21];K00679//phospholipid:diacylglycerol acyltransferase [EC:2.3.1.158]	XP_010666213.1//PREDICTED: GDSL esterase/lipase At5g55050 [Beta vulgaris subsp. vulgaris]	PREDICTED: Beta vulgaris subsp. vulgaris GDSL esterase/lipase At5g55050 (LOC104883390), mRNA
LOC104883401						868.735	2046.23	1.23598	0.00646202	0.000696478	763.531	1865.2	1.28857	0.0309366	0.00543211	448.134	1222.68	1.44805	0.001475	0.000285942	345.662	873.895	1.3381	6.69926e-09	5.3018e-10						NA	GO:0005524//ATP binding;GO:0004386//helicase activity;GO:0003676//nucleic acid binding	NA	K14780//ATP-dependent RNA helicase DHX37/DHR1 [EC:3.6.4.13]	XP_010666226.1//PREDICTED: ATP-dependent RNA helicase DEAH13 [Beta vulgaris subsp. vulgaris]	PREDICTED: Beta vulgaris subsp. vulgaris ATP-dependent RNA helicase DEAH13 (LOC104883401), mRNA
LOC104883410						16.5788	2.60415	-2.67046	0.00493162	0.000502891	3.28589	35.5596	3.43588	0.00113649	0.000116701	30.9163	4.69557	-2.71899	0.0222741	0.00628709											NA	NA	NA	K05658//ATP-binding cassette, subfamily B (MDR/TAP), member 1 [EC:3.6.3.44]	XP_010666235.1//PREDICTED: ABC transporter B family member 13-like [Beta vulgaris subsp. vulgaris]	PREDICTED: Beta vulgaris subsp. vulgaris ABC transporter B family member 13-like (LOC104883410), mRNA
LOC104883411																					81.6205	37.8584	-1.10832	0.000931174	0.000183143						NA	NA	NA	NA	XP_019103764.1//PREDICTED: uncharacterized protein At2g39910-like isoform X1 [Beta vulgaris subsp. vulgaris];XP_019103767.1//PREDICTED: uncharacterized protein At2g39910-like isoform X3 [Beta vulgaris subsp. vulgaris];XP_019103766.1//PREDICTED: uncharacterized protein At2g39910-like isoform X2 [Beta vulgaris subsp. vulgaris]	PREDICTED: Beta vulgaris subsp. vulgaris uncharacterized protein At2g39910-like (LOC104883411), transcript variant X5, mRNA;PREDICTED: Beta vulgaris subsp. vulgaris uncharacterized protein At2g39910-like (LOC104883411), transcript variant X4, mRNA;PREDICTED: Beta vulgaris subsp. vulgaris uncharacterized protein At2g39910-like (LOC104883411), transcript variant X3, mRNA;PREDICTED: Beta vulgaris su…
LOC104883412						36.4324	12.641	-1.52711	0.00527345	0.000545301																					NA	NA	NA	NA	XP_010666237.2//PREDICTED: uncharacterized protein LOC104883412 [Beta vulgaris subsp. vulgaris]	PREDICTED: Beta vulgaris subsp. vulgaris uncharacterized LOC104883412 (LOC104883412), mRNA
LOC104883413											45.1659	5.85438	-2.94765	1.27402e-08	5.19068e-10	32.5433	15.3655	-1.08266	0.0146193	0.00386023											NA	NA	NA	NA	KMS96239.1//hypothetical protein BVRB_000850 [Beta vulgaris subsp. vulgaris]	PREDICTED: Beta vulgaris subsp. vulgaris uncharacterized LOC104883413 (LOC104883413), mRNA
LOC104883419						10.8871	131.666	3.59619	1.30555e-12	2.0739e-14	12.9284	79.072	2.61263	1.0856e-05	6.91818e-07	11.0345	60.7387	2.4606	1.9127e-07	1.71776e-08	14.5455	97.2891	2.74171	6.571e-14	2.94842e-15	13.6468	103.287	2.92003	9.38899e-07	1.1343e-07	NA	NA	NA	K20718//LRR receptor-like serine/threonine-protein kinase ERECTA [EC:2.7.11.1]	XP_010666243.1//PREDICTED: probable LRR receptor-like serine/threonine-protein kinase At1g67720 [Beta vulgaris subsp. vulgaris]	PREDICTED: Beta vulgaris subsp. vulgaris probable LRR receptor-like serine/threonine-protein kinase At1g67720 (LOC104883419), mRNA
LOC104883421						356.452	1228.1	1.78465	1.62232e-05	7.40537e-07	382.803	2580.51	2.75298	5.39406e-24	5.04161e-26	191.746	2518.33	3.7152	1.73851e-15	6.13114e-17	166.616	4088.5	4.61697	1.30903e-34	1.27058e-36	89.3732	3255.83	5.18704	4.11081e-53	1.3616e-55	NA	GO:0016787//hydrolase activity	GO:0008152//metabolic process	K13258//2-hydroxyisoflavanone dehydratase [EC:4.2.1.105]	XP_010666246.1//PREDICTED: 2-hydroxyisoflavanone dehydratase [Beta vulgaris subsp. vulgaris]	PREDICTED: Beta vulgaris subsp. vulgaris 2-hydroxyisoflavanone dehydratase (LOC104883421), mRNA
LOC104883426																505.027	173.572	-1.54083	0.000211445	3.30017e-05	480.769	199.028	-1.27237	2.559e-07	2.51216e-08						NA	NA	NA	K13346//peroxin-10	XP_010666252.1//PREDICTED: stress-response A/B barrel domain-containing protein UP3 [Beta vulgaris subsp. vulgaris]	PREDICTED: Beta vulgaris subsp. vulgaris hypothetical protein (LOC104883426), mRNA
LOC104883428						47.6136	140.037	1.55636	0.0129066	0.00159115	18.1781	163.146	3.1659	5.40806e-09	2.0954e-10	18.2359	72.7166	1.9955	6.02366e-07	5.8567e-08											GO:0016021//integral component of membrane	GO:0016705//oxidoreductase activity, acting on paired donors, with incorporation or reduction of molecular oxygen;GO:0020037//heme binding;GO:0005506//iron ion binding;GO:0004497//monooxygenase activity	NA	K07428//cytochrome P450 family 4 subfamily X [EC:1.14.14.1];K07426//cytochrome P450 family 4 subfamily B polypeptide 1 [EC:1.14.14.1]	XP_010666256.1//PREDICTED: cytochrome P450 CYP72A219 isoform X1 [Beta vulgaris subsp. vulgaris]	PREDICTED: Beta vulgaris subsp. vulgaris 11-oxo-beta-amyrin 30-oxidase (LOC104883428), transcript variant X2, mRNA;PREDICTED: Beta vulgaris subsp. vulgaris 11-oxo-beta-amyrin 30-oxidase (LOC104883428), transcript variant X1, mRNA
LOC104883432																5.92323	37.6702	2.66897	0.00162287	0.000318346	5.87666	43.2431	2.8794	3.39473e-07	3.39622e-08	3.93802	30.2549	2.94163	0.000215048	4.20435e-05	GO:0005634//nucleus	GO:0005524//ATP binding	GO:0032502//developmental process;GO:0006355//regulation of transcription, DNA-templated;GO:0006351//transcription, DNA-templated	K09422//transcription factor MYB, plant	XP_010666262.1//PREDICTED: growth-regulating factor 1 [Beta vulgaris subsp. vulgaris]	PREDICTED: Beta vulgaris subsp. vulgaris growth-regulating factor 1 (LOC104883432), mRNA
LOC104883434																1335.22	464.17	-1.52435	5.67738e-14	2.34358e-15											NA	GO:0010181//FMN binding;GO:0016491//oxidoreductase activity	NA	K05894//12-oxophytodienoic acid reductase [EC:1.3.1.42]	XP_021750056.1//12-oxophytodienoate reductase 3-like [Chenopodium quinoa]	PREDICTED: Beta vulgaris subsp. vulgaris 12-oxophytodienoate reductase 3 (LOC104883434), mRNA
LOC104883438						527.259	3819.17	2.85667	1.63842e-05	7.49317e-07						174.343	802.949	2.20338	0.0039819	0.000871263	337.173	1353.32	2.00494	0.0108914	0.00287795	59.2884	201.668	1.76616	0.0150678	0.00476815	NA	GO:0010181//FMN binding;GO:0016491//oxidoreductase activity	NA	K05894//12-oxophytodienoic acid reductase [EC:1.3.1.42]	XP_010666270.1//PREDICTED: artemisinic aldehyde Delta(11(13)) reductase [Beta vulgaris subsp. vulgaris]	PREDICTED: Beta vulgaris subsp. vulgaris artemisinic aldehyde Delta(11(13)) reductase (LOC104883438), mRNA
LOC104883439	3843.61	8639.28	1.16845	5.11518e-07	3.58163e-09	2019.21	5436.67	1.42893	1.36905e-21	9.00306e-24						1320.08	3129.49	1.2453	2.2154e-10	1.33491e-11	1286.9	3523.72	1.4532	2.55004e-28	3.64757e-30						GO:0005794//Golgi apparatus;GO:0016021//integral component of membrane	GO:0048531//beta-1,3-galactosyltransferase activity	GO:0045489//pectin biosynthetic process;GO:0042546//cell wall biogenesis	NA	XP_010666271.1//PREDICTED: galactan beta-1,4-galactosyltransferase GALS1 [Beta vulgaris subsp. vulgaris]	PREDICTED: Beta vulgaris subsp. vulgaris hypothetical protein (LOC104883439), mRNA
LOC104883440																					1497.09	3531.82	1.23825	1.03893e-07	9.67279e-09	1475.28	4671.33	1.66284	2.94529e-17	1.00432e-18	NA	NA	NA	K12603//CCR4-NOT transcription complex subunit 6 [EC:3.1.13.4];K14848//ribosome assembly protein RRB1;K06636//structural maintenance of chromosome 1	XP_010666272.1//PREDICTED: metacaspase-5 [Beta vulgaris subsp. vulgaris]	PREDICTED: Beta vulgaris subsp. vulgaris metacaspase-5 (LOC104883440), mRNA
LOC104883443																326.89	133.984	-1.28675	0.0011055	0.00020705											NA	NA	NA	NA	XP_010665518.2//PREDICTED: uncharacterized protein LOC104882816 isoform X1 [Beta vulgaris subsp. vulgaris]	PREDICTED: Beta vulgaris subsp. vulgaris uncharacterized LOC104883443 (LOC104883443), transcript variant X1, ncRNA;PREDICTED: Beta vulgaris subsp. vulgaris uncharacterized LOC104883443 (LOC104883443), transcript variant X5, ncRNA;PREDICTED: Beta vulgaris subsp. vulgaris uncharacterized LOC104883443 (LOC104883443), transcript variant X2, ncRNA;PREDICTED: Beta vulgaris subsp. vulgaris uncharacteriz…
LOC104883445																					44.6833	9.28631	-2.26656	0.000900846	0.000176372	58.8947	20.1519	-1.54722	0.0160837	0.00514769	GO:0005576//extracellular region	GO:0045735//nutrient reservoir activity;GO:0030145//manganese ion binding	NA	NA	XP_010666275.1//PREDICTED: auxin-binding protein ABP19a [Beta vulgaris subsp. vulgaris]	PREDICTED: Beta vulgaris subsp. vulgaris auxin-binding protein ABP19a (LOC104883445), mRNA
LOC104883446											25.214	1.58534	-3.99137	0.000273924	2.34496e-05						63.7799	3.22893	-4.30397	4.38145e-05	6.38285e-06	7.20318	0.546874	-3.71935	0.0144806	0.00455713	GO:0005576//extracellular region	GO:0045735//nutrient reservoir activity;GO:0030145//manganese ion binding	NA	NA	XP_010666277.1//PREDICTED: auxin-binding protein ABP19a [Beta vulgaris subsp. vulgaris]	PREDICTED: Beta vulgaris subsp. vulgaris auxin-binding protein ABP19a (LOC104883446), mRNA
LOC104883447																104.377	265.029	1.34434	0.00276469	0.00057581	104.728	488.52	2.22177	0.00051324	9.452e-05	21.1509	3257.5	7.2669	1.87801e-25	3.35744e-27	GO:0005576//extracellular region	GO:0045735//nutrient reservoir activity;GO:0030145//manganese ion binding	NA	NA	XP_010666278.1//PREDICTED: auxin-binding protein ABP19a [Beta vulgaris subsp. vulgaris]	PREDICTED: Beta vulgaris subsp. vulgaris auxin-binding protein ABP19a (LOC104883447), mRNA
LOC104883451																474.237	4044.75	3.09237	3.3398e-06	3.69443e-07	314.176	8207.98	4.70738	1.78645e-24	3.36148e-26	454.143	18464.7	5.34548	1.69233e-08	1.53502e-09	GO:0005576//extracellular region	GO:0045735//nutrient reservoir activity;GO:0030145//manganese ion binding	NA	NA	XP_010666281.1//PREDICTED: auxin-binding protein ABP19b-like [Beta vulgaris subsp. vulgaris];XP_010666282.1//PREDICTED: auxin-binding protein ABP19b-like [Beta vulgaris subsp. vulgaris]	PREDICTED: Beta vulgaris subsp. vulgaris auxin-binding protein ABP19b-like (LOC104883451), mRNA
LOC104883453																1693.74	5313.43	1.64943	0.00567893	0.00131354	2022.19	12006.1	2.56978	6.83054e-08	6.15301e-09	1210.92	30354.4	4.64773	1.74864e-09	1.3663e-10	GO:0005576//extracellular region	GO:0045735//nutrient reservoir activity;GO:0030145//manganese ion binding	NA	NA	XP_010666282.1//PREDICTED: auxin-binding protein ABP19b-like [Beta vulgaris subsp. vulgaris]	PREDICTED: Beta vulgaris subsp. vulgaris auxin-binding protein ABP19b-like (LOC104883453), mRNA
LOC104883455						508.84	1164.69	1.19467	1.17488e-07	3.57711e-09	648.538	1378.97	1.08833	2.27267e-08	9.60704e-10	423.987	1750.86	2.04597	1.16224e-72	2.52769e-75	516.762	1617.33	1.64605	4.27831e-14	1.89601e-15						NA	NA	NA	K06685//MOB kinase activator 1	XP_010666287.1//PREDICTED: MOB kinase activator-like 1A [Beta vulgaris subsp. vulgaris]	PREDICTED: Beta vulgaris subsp. vulgaris MOB kinase activator-like 1A (LOC104883455), mRNA
LOC104883456																										177.569	64.9669	-1.45061	1.50153e-05	2.30372e-06	NA	NA	NA	NA	XP_010666288.1//PREDICTED: uncharacterized protein DDB_G0283357 [Beta vulgaris subsp. vulgaris]	PREDICTED: Beta vulgaris subsp. vulgaris hypothetical protein (LOC104883456), mRNA
LOC104883458											163.638	532.925	1.70342	2.10548e-13	4.8661e-15																NA	NA	NA	K15082//DNA repair protein RAD7	XP_010666291.1//PREDICTED: uncharacterized protein LOC104883458 [Beta vulgaris subsp. vulgaris]	PREDICTED: Beta vulgaris subsp. vulgaris hypothetical protein (LOC104883458), mRNA
LOC104883459																					756.136	3225.82	2.09295	4.80915e-26	7.90265e-28						NA	NA	NA	K20793//N-alpha-acetyltransferase 50 [EC:2.3.1.258];K01834//2,3-bisphosphoglycerate-dependent phosphoglycerate mutase [EC:5.4.2.11]	XP_010666292.1//PREDICTED: uncharacterized protein LOC104883459 [Beta vulgaris subsp. vulgaris];KMS96219.1//hypothetical protein BVRB_001280 [Beta vulgaris subsp. vulgaris]	PREDICTED: Beta vulgaris subsp. vulgaris uncharacterized LOC104883459 (LOC104883459), mRNA
LOC104883460						531.464	181.672	-1.54864	0.00486516	0.000494244						110.302	602.357	2.44915	4.86377e-06	5.54615e-07	76.893	431.361	2.48797	1.50133e-08	1.24017e-09	90.4463	650.066	2.84545	1.14892e-06	1.4095e-07	GO:0016021//integral component of membrane	NA	NA	NA	XP_010666293.1//PREDICTED: uncharacterized protein LOC104883460 [Beta vulgaris subsp. vulgaris]	PREDICTED: Beta vulgaris subsp. vulgaris hypothetical protein (LOC104883460), mRNA
LOC104883462						293.243	138.069	-1.08671	0.00137919	0.000113019																					GO:0009536//plastid	NA	GO:0009751//response to salicylic acid	NA	XP_019102912.1//PREDICTED: uncharacterized protein LOC104883462 isoform X2 [Beta vulgaris subsp. vulgaris];XP_010666294.1//PREDICTED: uncharacterized protein LOC104883462 isoform X1 [Beta vulgaris subsp. vulgaris]	PREDICTED: Beta vulgaris subsp. vulgaris hypothetical protein (LOC104883462), transcript variant X2, mRNA;PREDICTED: Beta vulgaris subsp. vulgaris hypothetical protein (LOC104883462), transcript variant X1, mRNA
LOC104883464						109.642	394.721	1.84803	0.00189392	0.000163851											41.1522	1467.38	5.15613	3.90527e-18	1.20533e-19	2.90587	1151.59	8.63044	1.23133e-31	1.40132e-33	GO:0005576//extracellular region	GO:0045735//nutrient reservoir activity;GO:0030145//manganese ion binding	NA	NA	XP_010666297.1//PREDICTED: auxin-binding protein ABP19b [Beta vulgaris subsp. vulgaris]	PREDICTED: Beta vulgaris subsp. vulgaris auxin-binding protein ABP19b (LOC104883464), mRNA
LOC104883465						221.307	524.774	1.24565	5.66737e-06	2.31603e-07	208.757	454.332	1.12193	6.16812e-06	3.76801e-07																GO:0016021//integral component of membrane	NA	NA	NA	XP_021853475.1//uncharacterized protein LOC110792960 isoform X1 [Spinacia oleracea];XP_010666299.1//PREDICTED: uncharacterized protein LOC104883465 [Beta vulgaris subsp. vulgaris]	PREDICTED: Beta vulgaris subsp. vulgaris hypothetical protein (LOC104883465), mRNA
LOC104883466																					1584.4	584.467	-1.43874	1.56508e-08	1.2979e-09	3485.51	665.071	-2.38979	4.9873e-17	1.73451e-18	NA	GO:0008234//cysteine-type peptidase activity	NA	K01366//cathepsin H [EC:3.4.22.16]	XP_010666300.1//PREDICTED: thiol protease aleurain-like [Beta vulgaris subsp. vulgaris]	PREDICTED: Beta vulgaris subsp. vulgaris thiol protease aleurain-like (LOC104883466), mRNA
LOC104883467											623.338	5003.17	3.00476	4.75433e-16	8.03902e-18	517.216	2671.42	2.36877	2.797e-43	1.89648e-45	496.895	2980.09	2.58434	1.45615e-12	7.538e-14	451.071	2542.86	2.49502	9.08379e-19	2.68089e-20	NA	GO:0005524//ATP binding;GO:0004672//protein kinase activity	NA	K04733//interleukin-1 receptor-associated kinase 4 [EC:2.7.11.1]	XP_010666301.1//PREDICTED: serine/threonine-protein kinase At5g01020 [Beta vulgaris subsp. vulgaris]	PREDICTED: Beta vulgaris subsp. vulgaris serine/threonine-protein kinase At5g01020 (LOC104883467), mRNA
LOC104883470																										1255.25	2563.75	1.03029	2.30899e-06	3.01406e-07	NA	GO:0016301//kinase activity	NA	K08770//ubiquitin C;K14544//U3 small nucleolar RNA-associated protein 22	XP_010666326.1//PREDICTED: phosphatidylinositol 4-kinase gamma 4 [Beta vulgaris subsp. vulgaris]	PREDICTED: Beta vulgaris subsp. vulgaris phosphatidylinositol 4-kinase gamma 4 (LOC104883470), mRNA
LOC104883475						14.9978	88.9188	2.56774	0.000928128	7.14496e-05	0.805081	44.0395	5.77352	1.68688e-10	5.41798e-12						0.392856	9.80653	4.64167	0.000323571	5.65457e-05						NA	NA	NA	K04733//interleukin-1 receptor-associated kinase 4 [EC:2.7.11.1];K03260//translation initiation factor 4G;K20777//exonuclease 3'-5' domain-containing protein 2 [EC:3.1.11.1];K19619//tyrosyl-DNA phosphodiesterase 2 [EC:3.1.4.-];K12447//UDP-sugar pyrophosphorylase [EC:2.7.7.64]	XP_010673767.1//PREDICTED: uncharacterized protein LOC104890092 [Beta vulgaris subsp. vulgaris]	PREDICTED: Beta vulgaris subsp. vulgaris uncharacterized LOC104883475 (LOC104883475), mRNA
LOC104883479																					3.09662	33.3967	3.43094	1.45688e-06	1.60077e-07	0.646464	26.8088	5.37399	6.4423e-07	7.58883e-08	GO:0005576//extracellular region	GO:0045735//nutrient reservoir activity;GO:0030145//manganese ion binding	NA	NA	XP_010666311.2//PREDICTED: auxin-binding protein ABP19b-like [Beta vulgaris subsp. vulgaris]	PREDICTED: Beta vulgaris subsp. vulgaris auxin-binding protein ABP19b-like (LOC104883479), mRNA
LOC104883481																522.29	3113.43	2.57558	0.000317721	5.15806e-05	274.005	3353.56	3.61342	7.16315e-09	5.69637e-10	10.8406	3151.47	8.18343	2.53208e-41	1.67738e-43	GO:0005576//extracellular region	GO:0045735//nutrient reservoir activity;GO:0030145//manganese ion binding	NA	NA	XP_010666313.2//PREDICTED: auxin-binding protein ABP19b-like [Beta vulgaris subsp. vulgaris]	PREDICTED: Beta vulgaris subsp. vulgaris auxin-binding protein ABP19b-like (LOC104883481), mRNA
LOC104883484						35.6999	204.432	2.51763	4.70968e-06	1.88041e-07						25.5488	216.359	3.0821	0.00288876	0.000604238	7.10842	330.31	5.53815	1.94082e-22	4.30466e-24	1.5844	170.059	6.74595	1.18384e-17	3.89602e-19	GO:0005576//extracellular region	GO:0045735//nutrient reservoir activity;GO:0030145//manganese ion binding	NA	NA	XP_010666316.1//PREDICTED: auxin-binding protein ABP19b [Beta vulgaris subsp. vulgaris]	PREDICTED: Beta vulgaris subsp. vulgaris auxin-binding protein ABP19b (LOC104883484), mRNA
LOC104883485						51.6772	180.143	1.80154	0.0274561	0.0040165						28.1002	222.311	2.98393	0.00423029	0.000935353	8.67878	312.899	5.17206	1.17414e-10	7.46272e-12	1.29403	183.412	7.14708	2.25686e-13	1.08679e-14	GO:0005576//extracellular region	GO:0045735//nutrient reservoir activity;GO:0030145//manganese ion binding	NA	NA	XP_010666317.1//PREDICTED: auxin-binding protein ABP19b [Beta vulgaris subsp. vulgaris]	PREDICTED: Beta vulgaris subsp. vulgaris auxin-binding protein ABP19b (LOC104883485), mRNA
LOC104883487																43.1417	14.701	-1.55317	0.000151732	2.28874e-05											NA	NA	NA	NA	XP_019102911.1//PREDICTED: forkhead box protein P2-like [Beta vulgaris subsp. vulgaris]	PREDICTED: Beta vulgaris subsp. vulgaris forkhead box protein P2-like (LOC104883487), mRNA
LOC104883489	119.264	326.212	1.45165	0.0455768	0.00219108											47.7868	382.113	2.99931	1.62476e-07	1.44115e-08	41.2157	372.905	3.17754	1.29989e-13	6.03183e-15	34.9078	410.19	3.55467	8.79883e-11	5.88482e-12	NA	GO:0003677//DNA binding	NA	K09422//transcription factor MYB, plant	XP_010666321.1//PREDICTED: transcription factor MYB108 [Beta vulgaris subsp. vulgaris]	PREDICTED: Beta vulgaris subsp. vulgaris transcription factor MYB108 (LOC104883489), mRNA
LOC104883493											29.7822	6.9736	-2.09448	0.0405399	0.00751305																NA	GO:0008408//3'-5' exonuclease activity;GO:0003676//nucleic acid binding	NA	K20777//exonuclease 3'-5' domain-containing protein 2 [EC:3.1.11.1]	XP_010666325.1//PREDICTED: Werner Syndrome-like exonuclease [Beta vulgaris subsp. vulgaris]	PREDICTED: Beta vulgaris subsp. vulgaris Werner Syndrome-like exonuclease (LOC104883493), mRNA
LOC104883494						31.6926	4.36996	-2.85846	0.00020872	1.30038e-05	24.9293	2.52919	-3.30109	0.00781272	0.00105683																GO:0016021//integral component of membrane	NA	GO:0051260//protein homooligomerization	K01534//Cd2+/Zn2+-exporting ATPase [EC:3.6.3.3 3.6.3.5]	XP_010666327.1//PREDICTED: stress protein DDR48-like [Beta vulgaris subsp. vulgaris]	PREDICTED: Beta vulgaris subsp. vulgaris stress protein DDR48-like (LOC104883494), mRNA
LOC104883500																					5.10808	15.9531	1.64298	0.0433047	0.0143151						NA	NA	NA	K17987//next to BRCA1 gene 1 protein	XP_010666335.1//PREDICTED: uncharacterized protein LOC104883500 [Beta vulgaris subsp. vulgaris]	PREDICTED: Beta vulgaris subsp. vulgaris hypothetical protein (LOC104883500), mRNA
LOC104883503																										1754.68	566.518	-1.63102	1.46215e-12	7.83571e-14	GO:0009535//chloroplast thylakoid membrane;GO:0048046//apoplast;GO:0005739//mitochondrion;GO:0009941//chloroplast envelope;GO:0022626//cytosolic ribosome;GO:0009570//chloroplast stroma	GO:0004356//glutamate-ammonia ligase activity;GO:0005524//ATP binding	GO:0046686//response to cadmium ion;GO:0009651//response to salt stress;GO:0009735//response to cytokinin;GO:0006542//glutamine biosynthetic process	K01915//glutamine synthetase [EC:6.3.1.2]	XP_010666333.1//PREDICTED: glutamine synthetase leaf isozyme, chloroplastic [Beta vulgaris subsp. vulgaris]	PREDICTED: Beta vulgaris subsp. vulgaris glutamine synthetase leaf isozyme, chloroplastic (LOC104883503), transcript variant X2, mRNA;PREDICTED: Beta vulgaris subsp. vulgaris glutamine synthetase leaf isozyme, chloroplastic (LOC104883503), transcript variant X1, mRNA
LOC104883515						4.97591	20.1247	2.01593	0.0311183	0.00468675																					NA	NA	NA	K03686//molecular chaperone DnaJ;K00102//D-lactate dehydrogenase (cytochrome) [EC:1.1.2.4];K19525//vacuolar protein sorting-associated protein 13A/C	XP_010666356.1//PREDICTED: uncharacterized protein LOC104883515 [Beta vulgaris subsp. vulgaris]	PREDICTED: Beta vulgaris subsp. vulgaris uncharacterized LOC104883515 (LOC104883515), mRNA
LOC104883521	133.093	352.772	1.4063	0.000438855	7.28865e-06	80.1404	318.723	1.9917	8.96583e-14	1.19835e-15																					NA	NA	NA	NA	XP_010666361.1//PREDICTED: uncharacterized protein LOC104883521 [Beta vulgaris subsp. vulgaris]	PREDICTED: Beta vulgaris subsp. vulgaris hypothetical protein (LOC104883521), mRNA
LOC104883528	349.023	1030.5	1.56194	4.04513e-08	2.33154e-10	188.685	1115.72	2.56392	4.16088e-25	2.02554e-27	270.991	1022.34	1.91555	8.12389e-06	5.0908e-07	341.189	888.242	1.38038	2.87013e-13	1.26677e-14	321.299	1574.04	2.29249	4.8873e-22	1.11311e-23	352.937	1610.71	2.19021	3.99246e-11	2.5736e-12	NA	NA	NA	K09832//sterol 22-desaturase [EC:1.14.19.41]	XP_010666372.1//PREDICTED: cytochrome P450 710A1-like [Beta vulgaris subsp. vulgaris]	PREDICTED: Beta vulgaris subsp. vulgaris cytochrome P450 710A1-like (LOC104883528), mRNA
LOC104883533						216.207	1128.45	2.38386	7.91638e-10	1.66319e-11	210.055	690.119	1.71608	0.00121959	0.000126478	101.959	534.159	2.38928	1.57838e-27	2.33561e-29	123.658	513.674	2.05449	1.45711e-21	3.44893e-23	137.416	422.67	1.62098	7.89073e-06	1.13926e-06	NA	NA	NA	K06268//serine/threonine-protein phosphatase 2B regulatory subunit	XP_010666401.1//PREDICTED: calcineurin B-like protein 4 [Beta vulgaris subsp. vulgaris]	PREDICTED: Beta vulgaris subsp. vulgaris calcineurin B-like protein 4 (LOC104883533), transcript variant X1, mRNA;PREDICTED: Beta vulgaris subsp. vulgaris calcineurin B-like protein 4 (LOC104883533), transcript variant X2, mRNA
LOC104883543																										851.822	217.524	-1.96938	2.73159e-21	6.47257e-23	GO:0009570//chloroplast stroma;GO:0009706//chloroplast inner membrane	GO:0000287//magnesium ion binding;GO:0005525//GTP binding;GO:0003924//GTPase activity	GO:0009416//response to light stimulus;GO:0006364//rRNA processing;GO:0009658//chloroplast organization;GO:0010027//thylakoid membrane organization;GO:0009793//embryo development ending in seed dormancy	K03979//GTPase [EC:3.6.5.-]	XP_010666387.1//PREDICTED: GTP-binding protein OBGC, chloroplastic [Beta vulgaris subsp. vulgaris]	PREDICTED: Beta vulgaris subsp. vulgaris GTP-binding protein OBGC, chloroplastic (LOC104883543), mRNA
LOC104883544						68.5717	8.56759	-3.00065	0.0115274	0.00138785	4.55639	52.3843	3.52317	0.0081227	0.00110428											34.7585	3.83315	-3.18076	0.0449751	0.0168506	NA	NA	NA	K04728//ataxia telangiectasia mutated family protein [EC:2.7.11.1]	XP_019105247.1//PREDICTED: serine/threonine-protein kinase ATM isoform X1 [Beta vulgaris subsp. vulgaris];XP_010678770.1//PREDICTED: serine/threonine-protein kinase ATM isoform X2 [Beta vulgaris subsp. vulgaris]	PREDICTED: Beta vulgaris subsp. vulgaris uncharacterized LOC104883544 (LOC104883544), ncRNA
LOC104883547																					12.183	1.40631	-3.11488	0.0419103	0.0137685						NA	NA	NA	NA	XP_019102948.1//PREDICTED: uncharacterized protein LOC104883547 isoform X2 [Beta vulgaris subsp. vulgaris];XP_010666390.1//PREDICTED: uncharacterized protein LOC104883547 isoform X1 [Beta vulgaris subsp. vulgaris]	PREDICTED: Beta vulgaris subsp. vulgaris uncharacterized LOC104883547 (LOC104883547), transcript variant X4, misc_RNA;PREDICTED: Beta vulgaris subsp. vulgaris uncharacterized LOC104883547 (LOC104883547), transcript variant X5, misc_RNA;PREDICTED: Beta vulgaris subsp. vulgaris uncharacterized LOC104883547 (LOC104883547), transcript variant X6, misc_RNA;PREDICTED: Beta vulgaris subsp. vulgaris unch…
LOC104883549											102.148	237.687	1.21841	0.0134737	0.00202696	83.1802	574.871	2.78893	4.34489e-08	3.56485e-09	207.233	840.686	2.02031	1.44176e-07	1.37609e-08	139.064	698.918	2.32937	9.70401e-09	8.47146e-10	GO:0016021//integral component of membrane;GO:0005886//plasma membrane	GO:0051536//iron-sulfur cluster binding	NA	NA	XP_010666392.1//PREDICTED: CASP-like protein Ni6 [Beta vulgaris subsp. vulgaris]	PREDICTED: Beta vulgaris subsp. vulgaris CASP-like protein Ni6 (LOC104883549), mRNA
LOC104883553						2836.33	787.226	-1.84917	0.00326583	0.000307645	5123.11	810.923	-2.65938	7.03202e-13	1.70289e-14	512.808	2320.52	2.17795	0.000222377	3.49123e-05	715.514	1653.77	1.20871	0.00261213	0.000575136						NA	NA	NA	K01379//cathepsin D [EC:3.4.23.5];K02882//large subunit ribosomal protein L18Ae;K01381//saccharopepsin [EC:3.4.23.25]	XP_010666402.1//PREDICTED: LOW QUALITY PROTEIN: aspartic proteinase PCS1 [Beta vulgaris subsp. vulgaris]	PREDICTED: Beta vulgaris subsp. vulgaris aspartic proteinase PCS1 (LOC104883553), mRNA
LOC104883554											165.236	625.553	1.9206	7.47239e-05	5.66033e-06	138.183	460.979	1.73812	3.62353e-19	9.28673e-21	152.624	327.649	1.10217	2.40185e-11	1.41105e-12						NA	NA	NA	NA	XP_010666397.1//PREDICTED: uncharacterized protein LOC104883554 [Beta vulgaris subsp. vulgaris]	PREDICTED: Beta vulgaris subsp. vulgaris uncharacterized LOC104883554 (LOC104883554), mRNA
LOC104883560											17.2711	47.7078	1.46587	0.041451	0.00771329																NA	NA	NA	K01640//hydroxymethylglutaryl-CoA lyase [EC:4.1.3.4];K11804//WD repeat-containing protein 42A	KMT13521.1//hypothetical protein BVRB_4g083010 [Beta vulgaris subsp. vulgaris]	PREDICTED: Beta vulgaris subsp. vulgaris DNA ligase 1-like (LOC104883560), mRNA
LOC104883565						2614.68	7996.14	1.61267	2.77113e-07	9.0525e-09																4805.14	358.998	-3.74253	4.32885e-18	1.35845e-19	NA	NA	NA	K21952//CASK-interacting protein;K20887//xyloglucan glycosyltransferase 4 [EC:2.4.1.-]	XP_010666411.1//PREDICTED: gibberellin-regulated protein 14 [Beta vulgaris subsp. vulgaris]	PREDICTED: Beta vulgaris subsp. vulgaris gibberellin-regulated protein 14 (LOC104883565), mRNA
LOC104883596																					231.81	585.804	1.33748	1.89588e-07	1.83858e-08	311.649	1300.79	2.0614	6.46363e-08	6.40901e-09	NA	NA	NA	K00121//S-(hydroxymethyl)glutathione dehydrogenase / alcohol dehydrogenase [EC:1.1.1.284 1.1.1.1]	XP_019102962.1//PREDICTED: alcohol dehydrogenase-like 7 isoform X2 [Beta vulgaris subsp. vulgaris];KNA13019.1//hypothetical protein SOVF_120580 isoform A [Spinacia oleracea]	PREDICTED: Beta vulgaris subsp. vulgaris alcohol dehydrogenase-like 7 (LOC104883596), transcript variant X2, mRNA;PREDICTED: Beta vulgaris subsp. vulgaris alcohol dehydrogenase-like 7 (LOC104883596), transcript variant X1, mRNA
LOC104883597																										5.09157	15.088	1.56721	0.0414875	0.0153429	NA	GO:0008270//zinc ion binding;GO:0016491//oxidoreductase activity	GO:0055114//oxidation-reduction process	K00121//S-(hydroxymethyl)glutathione dehydrogenase / alcohol dehydrogenase [EC:1.1.1.284 1.1.1.1]	XP_010666439.1//PREDICTED: alcohol dehydrogenase-like 7 isoform X1 [Beta vulgaris subsp. vulgaris]	PREDICTED: Beta vulgaris subsp. vulgaris alcohol dehydrogenase-like 7 (LOC104883597), mRNA
LOC104883599																										668.094	1563.59	1.22674	5.1965e-20	1.39021e-21	GO:0016021//integral component of membrane	GO:0016788//hydrolase activity, acting on ester bonds	NA	K21026//acetylajmaline esterase [EC:3.1.1.80]	XP_010666442.1//PREDICTED: GDSL esterase/lipase At1g28610 [Beta vulgaris subsp. vulgaris]	PREDICTED: Beta vulgaris subsp. vulgaris GDSL esterase/lipase At1g28610 (LOC104883599), mRNA
LOC104883601																					330.056	664.664	1.00992	1.37943e-07	1.3119e-08						NA	GO:0042393//histone binding;GO:0046872//metal ion binding	GO:0006355//regulation of transcription, DNA-templated	K11446//histone demethylase JARID1 [EC:1.14.11.-];K00521//ferric-chelate reductase [EC:1.16.1.7]	XP_021715046.1//PHD finger protein ALFIN-LIKE 4-like [Chenopodium quinoa]	PREDICTED: Beta vulgaris subsp. vulgaris PHD finger protein ALFIN-LIKE 4-like (LOC104883601), mRNA
LOC104883606																266.979	79.0921	-1.75512	0.00974621	0.00243427	442.465	132.046	-1.74452	1.1663e-15	4.44874e-17	396.015	109.384	-1.85615	2.34462e-12	1.28536e-13	NA	NA	NA	K04733//interleukin-1 receptor-associated kinase 4 [EC:2.7.11.1];K06630//14-3-3 protein epsilon	XP_010666454.1//PREDICTED: protein Brevis radix-like 4 [Beta vulgaris subsp. vulgaris]	PREDICTED: Beta vulgaris subsp. vulgaris protein Brevis radix-like 4 (LOC104883606), mRNA
LOC104883609	231.447	1159.21	2.32438	0.00261867	6.11567e-05	99.0829	522.691	2.39925	1.70735e-08	4.42549e-10																73.8274	219.089	1.56929	1.85812e-08	1.6996e-09	NA	NA	NA	K09285//AP2-like factor, ANT lineage	XP_010666456.1//PREDICTED: protein BIG GRAIN 1-like A [Beta vulgaris subsp. vulgaris]	PREDICTED: Beta vulgaris subsp. vulgaris hypothetical protein (LOC104883609), mRNA
LOC104883613						44.9431	2.23909	-4.32711	1.02997e-06	3.65051e-08	481.922	11.9519	-5.33349	8.42351e-51	2.11142e-53																GO:0016021//integral component of membrane	NA	NA	K19041//E3 ubiquitin-protein ligase RNF38/44 [EC:2.3.2.27]	XP_010666459.1//PREDICTED: RING-H2 finger protein ATL52 [Beta vulgaris subsp. vulgaris]	PREDICTED: Beta vulgaris subsp. vulgaris RING-H2 finger protein ATL52 (LOC104883613), mRNA
LOC104883614											0.630228	4.07182	2.69173	0.047568	0.00914459																GO:0016021//integral component of membrane	NA	GO:2000031//regulation of salicylic acid mediated signaling pathway;GO:0031347//regulation of defense response;GO:0071446//cellular response to salicylic acid stimulus	K15503//serine/threonine-protein phosphatase 6 regulatory ankyrin repeat subunit B;K15502//serine/threonine-protein phosphatase 6 regulatory ankyrin repeat subunit A	XP_010666461.1//PREDICTED: rabankyrin-5 [Beta vulgaris subsp. vulgaris]	PREDICTED: Beta vulgaris subsp. vulgaris rabankyrin-5 (LOC104883614), transcript variant X1, misc_RNA;PREDICTED: Beta vulgaris subsp. vulgaris rabankyrin-5 (LOC104883614), transcript variant X2, mRNA
LOC104883623																679.14	286.353	-1.24592	2.98246e-13	1.31762e-14											GO:0005794//Golgi apparatus;GO:0016021//integral component of membrane	GO:0008375//acetylglucosaminyltransferase activity	NA	K20891//beta-glucuronosyltransferase [EC:2.4.1.-]	XP_010666470.1//PREDICTED: beta-glucuronosyltransferase GlcAT14A [Beta vulgaris subsp. vulgaris]	PREDICTED: Beta vulgaris subsp. vulgaris beta-glucuronosyltransferase GlcAT14A (LOC104883623), mRNA
LOC104883625																										1102.27	470.85	-1.22714	3.34843e-06	4.52733e-07	GO:0005634//nucleus;GO:0005737//cytoplasm	GO:0010309//acireductone dioxygenase [iron(II)-requiring] activity;GO:0005506//iron ion binding	GO:0019509//L-methionine salvage from methylthioadenosine	K08967//1,2-dihydroxy-3-keto-5-methylthiopentene dioxygenase [EC:1.13.11.53 1.13.11.54]	XP_010666471.1//PREDICTED: 1,2-dihydroxy-3-keto-5-methylthiopentene dioxygenase 1 [Beta vulgaris subsp. vulgaris]	PREDICTED: Beta vulgaris subsp. vulgaris 1,2-dihydroxy-3-keto-5-methylthiopentene dioxygenase 1 (LOC104883625), mRNA
LOC104883626																113.481	269.101	1.2457	0.0126913	0.00328189						259.522	124.975	-1.05422	0.0304125	0.0106932	NA	GO:0004417//hydroxyethylthiazole kinase activity	GO:0036172//thiamine salvage	K00878//hydroxyethylthiazole kinase [EC:2.7.1.50]	XP_010666472.1//PREDICTED: hydroxyethylthiazole kinase [Beta vulgaris subsp. vulgaris]	PREDICTED: Beta vulgaris subsp. vulgaris hydroxyethylthiazole kinase (LOC104883626), mRNA
LOC104883627																					0.812239	5.65808	2.80034	0.0313456	0.00981467						GO:0048046//apoplast	GO:0016853//isomerase activity	NA	K01870//isoleucyl-tRNA synthetase [EC:6.1.1.5];K19027//zinc finger FYVE domain-containing protein 26	XP_010666473.1//PREDICTED: dirigent protein 18 [Beta vulgaris subsp. vulgaris]	PREDICTED: Beta vulgaris subsp. vulgaris dirigent protein 18 (LOC104883627), mRNA
LOC104883628						179.446	903.834	2.33251	3.19485e-05	1.59483e-06	193.837	649.702	1.74493	2.22181e-05	1.51538e-06	102.517	217.033	1.08205	0.0067125	0.00159039	93.6406	318.881	1.76781	0.000131442	2.11068e-05						GO:0016021//integral component of membrane	GO:0015194//L-serine transmembrane transporter activity	NA	NA	XP_019102965.1//PREDICTED: serine incorporator 3 isoform X2 [Beta vulgaris subsp. vulgaris];KNA10828.1//hypothetical protein SOVF_140780 isoform B [Spinacia oleracea];XP_010666477.1//PREDICTED: probable serine incorporator isoform X3 [Beta vulgaris subsp. vulgaris];XP_010666475.1//PREDICTED: probable serine incorporator isoform X1 [Beta vulgaris subsp. vulgaris]	PREDICTED: Beta vulgaris subsp. vulgaris serine incorporator 3 (LOC104883628), transcript variant X1, mRNA;PREDICTED: Beta vulgaris subsp. vulgaris serine incorporator 3 (LOC104883628), transcript variant X5, mRNA;PREDICTED: Beta vulgaris subsp. vulgaris serine incorporator 3 (LOC104883628), transcript variant X2, mRNA;PREDICTED: Beta vulgaris subsp. vulgaris serine incorporator 3 (LOC104883628),…
LOC104883629																					3274.26	7145.68	1.1259	0.00211636	0.000453996	2670.11	9517.63	1.83371	1.93658e-22	4.19719e-24	GO:0005737//cytoplasm	GO:0005524//ATP binding	GO:0042026//protein refolding	K04077//chaperonin GroEL	XP_021762624.1//chaperonin CPN60, mitochondrial [Chenopodium quinoa]	PREDICTED: Beta vulgaris subsp. vulgaris chaperonin CPN60-2, mitochondrial (LOC104883629), mRNA
LOC104883632																										25.3411	2.31762	-3.45077	0.00153596	0.000368646	GO:0016021//integral component of membrane	NA	NA	K21440//ankyrin repeat domain-containing protein 50;K15503//serine/threonine-protein phosphatase 6 regulatory ankyrin repeat subunit B;K15502//serine/threonine-protein phosphatase 6 regulatory ankyrin repeat subunit A;K00895//diphosphate-dependent phosphofructokinase [EC:2.7.1.90]	XP_010666482.1//PREDICTED: uncharacterized protein LOC104883632 [Beta vulgaris subsp. vulgaris]	PREDICTED: Beta vulgaris subsp. vulgaris hypothetical protein (LOC104883632), transcript variant X2, misc_RNA;PREDICTED: Beta vulgaris subsp. vulgaris hypothetical protein (LOC104883632), transcript variant X1, mRNA
LOC104883634																										281.496	69.2784	-2.02264	2.67058e-09	2.15243e-10	GO:0005783//endoplasmic reticulum;GO:0016021//integral component of membrane;GO:0009707//chloroplast outer membrane	GO:0016705//oxidoreductase activity, acting on paired donors, with incorporation or reduction of molecular oxygen;GO:0020037//heme binding;GO:0005506//iron ion binding;GO:0004497//monooxygenase activity	GO:0009686//gibberellin biosynthetic process;GO:0010241//ent-kaurene oxidation to kaurenoic acid	K04122//ent-kaurene oxidase [EC:1.14.13.78]	XP_010666483.1//PREDICTED: ent-kaurene oxidase, chloroplastic isoform X1 [Beta vulgaris subsp. vulgaris];XP_010666484.1//PREDICTED: ent-kaurene oxidase, chloroplastic isoform X2 [Beta vulgaris subsp. vulgaris]	PREDICTED: Beta vulgaris subsp. vulgaris ent-kaurene oxidase, chloroplastic (LOC104883634), transcript variant X2, mRNA;PREDICTED: Beta vulgaris subsp. vulgaris ent-kaurene oxidase, chloroplastic (LOC104883634), transcript variant X3, mRNA;PREDICTED: Beta vulgaris subsp. vulgaris ent-kaurene oxidase, chloroplastic (LOC104883634), transcript variant X1, mRNA
LOC104883635																55.0195	10.1061	-2.44472	0.00564643	0.0013041											GO:0005623//cell	GO:0015035//protein disulfide oxidoreductase activity;GO:0009055//electron transfer activity	GO:0045454//cell redox homeostasis	K03676//glutaredoxin 3	XP_010666487.1//PREDICTED: glutaredoxin-C11 [Beta vulgaris subsp. vulgaris]	PREDICTED: Beta vulgaris subsp. vulgaris glutaredoxin-C11 (LOC104883635), mRNA
LOC104883637																										1.56592	16.0251	3.35526	0.0120262	0.00369288	GO:0005623//cell	GO:0015035//protein disulfide oxidoreductase activity;GO:0009055//electron transfer activity	GO:0045454//cell redox homeostasis	K03676//glutaredoxin 3	XP_010666489.1//PREDICTED: glutaredoxin-C11 [Beta vulgaris subsp. vulgaris]	PREDICTED: Beta vulgaris subsp. vulgaris glutaredoxin-C11 (LOC104883637), mRNA
LOC104883647																2134.86	438.503	-2.28348	1.775e-25	3.02015e-27	1768.03	483.325	-1.87107	1.89304e-22	4.18257e-24	1748.32	865.934	-1.01364	0.00474251	0.00129322	NA	NA	NA	NA	XP_010666499.2//PREDICTED: uncharacterized protein LOC104883647 [Beta vulgaris subsp. vulgaris]	PREDICTED: Beta vulgaris subsp. vulgaris hypothetical protein (LOC104883647), mRNA
LOC104883655											41.6813	234.831	2.49415	3.47909e-05	2.46542e-06	33.1964	671.518	4.33833	5.19514e-15	1.93405e-16	85.6026	1219.35	3.83232	3.11083e-15	1.22764e-16	45.9178	626.457	3.77009	8.23246e-18	2.66736e-19	GO:0005634//nucleus	GO:0043565//sequence-specific DNA binding;GO:0003700//DNA binding transcription factor activity	GO:0006351//transcription, DNA-templated	K13424//WRKY transcription factor 33	XP_010666507.1//PREDICTED: probable WRKY transcription factor 71 [Beta vulgaris subsp. vulgaris]	PREDICTED: Beta vulgaris subsp. vulgaris probable WRKY transcription factor 71 (LOC104883655), mRNA
LOC104883656						25.3819	74.4428	1.55233	0.0366592	0.00578425																					NA	NA	NA	NA	NA	PREDICTED: Beta vulgaris subsp. vulgaris uncharacterized LOC104883656 (LOC104883656), ncRNA
LOC104883658						286.142	661.24	1.20844	2.46219e-08	6.53977e-10											382.325	1079.25	1.49716	2.09038e-11	1.21917e-12	329.901	1007.42	1.61055	4.81136e-09	4.01066e-10	NA	NA	NA	K03377//N-acetylneuraminate 9-O-acetyltransferase [EC:2.3.1.45]	XP_019102969.1//PREDICTED: protein REDUCED WALL ACETYLATION 3-like [Beta vulgaris subsp. vulgaris]	PREDICTED: Beta vulgaris subsp. vulgaris protein REDUCED WALL ACETYLATION 3-like (LOC104883658), mRNA
LOC104883660																456.794	119.341	-1.93646	5.27292e-09	3.78436e-10	630.904	126.964	-2.313	5.32294e-41	3.17246e-43	768.21	271.713	-1.49942	9.66215e-06	1.41841e-06	GO:0016021//integral component of membrane	GO:0005215//transporter activity	NA	K00850//6-phosphofructokinase 1 [EC:2.7.1.11];K07893//Ras-related protein Rab-6A	XP_010666510.1//PREDICTED: probable purine permease 9 [Beta vulgaris subsp. vulgaris]	PREDICTED: Beta vulgaris subsp. vulgaris probable purine permease 9 (LOC104883660), mRNA
LOC104883661																										736.909	274.998	-1.42206	3.64365e-08	3.47825e-09	NA	NA	NA	K00703//starch synthase [EC:2.4.1.21]	XP_021763949.1//probable starch synthase 4, chloroplastic/amyloplastic [Chenopodium quinoa]	PREDICTED: Beta vulgaris subsp. vulgaris probable starch synthase 4, chloroplastic/amyloplastic (LOC104883661), mRNA
LOC104883662	17.8033	91.4552	2.36092	2.61838e-05	2.94012e-07						8.75741	35.6511	2.02537	0.000790786	7.70695e-05																GO:0009535//chloroplast thylakoid membrane;GO:0009523//photosystem II;GO:0016021//integral component of membrane;GO:0009522//photosystem I	GO:0016168//chlorophyll binding	GO:0009765//photosynthesis, light harvesting;GO:0018298//protein-chromophore linkage	K08912//light-harvesting complex II chlorophyll a/b binding protein 1	XP_010666512.1//PREDICTED: chlorophyll a-b binding protein, chloroplastic-like [Beta vulgaris subsp. vulgaris]	PREDICTED: Beta vulgaris subsp. vulgaris chlorophyll a-b binding protein, chloroplastic-like (LOC104883662), mRNA
LOC104883663	295.44	992.053	1.74755	0.0269351	0.00109479	394.577	1794.27	2.18502	9.13739e-09	2.23967e-10	130.514	3036.68	4.54022	4.35018e-35	2.16234e-37	55.6366	1574.8	4.82299	1.78056e-32	1.95141e-34	58.8769	800.647	3.76539	2.84233e-39	1.88763e-41						NA	NA	NA	K13420//LRR receptor-like serine/threonine-protein kinase FLS2 [EC:2.7.11.1]	XP_010666513.1//PREDICTED: LRR receptor-like serine/threonine-protein kinase FLS2 [Beta vulgaris subsp. vulgaris]	PREDICTED: Beta vulgaris subsp. vulgaris LRR receptor-like serine/threonine-protein kinase FLS2 (LOC104883663), mRNA
LOC104883678											554.854	1128.2	1.02384	0.00660445	0.000867294																GO:0016021//integral component of membrane	NA	NA	K18266//protein NDRG1	XP_015955232.1//pollen-specific protein SF21 isoform X2 [Arachis duranensis];XP_015955231.1//pollen-specific protein SF21 isoform X1 [Arachis duranensis]	PREDICTED: Beta vulgaris subsp. vulgaris pollen-specific protein SF21 (LOC104883678), mRNA
LOC104883680																										338.901	719.999	1.08713	3.5288e-08	3.36561e-09	NA	NA	NA	K11426//SET and MYND domain-containing protein	XP_010666531.1//PREDICTED: uncharacterized protein LOC104883680 [Beta vulgaris subsp. vulgaris]	PREDICTED: Beta vulgaris subsp. vulgaris hypothetical protein (LOC104883680), mRNA
LOC104883681						223.89	96.6126	-1.21251	6.65098e-07	2.30049e-08											214.317	90.8329	-1.23846	0.000577925	0.000107884						GO:0005654//nucleoplasm;GO:0031390//Ctf18 RFC-like complex;GO:0000785//chromatin;GO:0000775//chromosome, centromeric region	NA	GO:0034088//maintenance of mitotic sister chromatid cohesion;GO:0006275//regulation of DNA replication;GO:0007064//mitotic sister chromatid cohesion	K11271//sister chromatid cohesion protein DCC1	XP_010666532.1//PREDICTED: sister chromatid cohesion protein DCC1 [Beta vulgaris subsp. vulgaris]	PREDICTED: Beta vulgaris subsp. vulgaris sister chromatid cohesion protein DCC1 (LOC104883681), transcript variant X2, mRNA;PREDICTED: Beta vulgaris subsp. vulgaris sister chromatid cohesion protein DCC1 (LOC104883681), transcript variant X1, mRNA
LOC104883688																257.706	99.7314	-1.3696	7.03493e-11	3.96596e-12											GO:0009528//plastid inner membrane;GO:0009507//chloroplast	GO:0043621//protein self-association	GO:0010020//chloroplast fission	K01899//succinyl-CoA synthetase alpha subunit [EC:6.2.1.4 6.2.1.5]	XP_010666543.1//PREDICTED: plastid division protein CDP1, chloroplastic isoform X2 [Beta vulgaris subsp. vulgaris];XP_010666542.1//PREDICTED: plastid division protein CDP1, chloroplastic isoform X1 [Beta vulgaris subsp. vulgaris]	PREDICTED: Beta vulgaris subsp. vulgaris plastid division protein CDP1, chloroplastic (LOC104883688), transcript variant X2, mRNA;PREDICTED: Beta vulgaris subsp. vulgaris plastid division protein CDP1, chloroplastic (LOC104883688), transcript variant X1, mRNA
LOC104883697											23.6733	53.586	1.1786	0.0439808	0.00829615																NA	NA	NA	NA	NA	PREDICTED: Beta vulgaris subsp. vulgaris uncharacterized LOC104883697 (LOC104883697), ncRNA
LOC104883698						51.7226	161.75	1.6449	0.0341051	0.00528676	22.1669	128.597	2.53638	0.00520164	0.000659652	11.7979	254.444	4.43075	1.08639e-08	8.22784e-10	17.3299	96.8652	2.48271	0.0029072	0.000648519						NA	NA	NA	NA	NA	PREDICTED: Beta vulgaris subsp. vulgaris uncharacterized LOC104883698 (LOC104883698), ncRNA
LOC104883699						10.4027	1.87307	-2.47348	0.0197044	0.00266815																					NA	NA	NA	K05658//ATP-binding cassette, subfamily B (MDR/TAP), member 1 [EC:3.6.3.44]	XP_021838347.1//ABC transporter B family member 11-like [Spinacia oleracea]	PREDICTED: Beta vulgaris subsp. vulgaris ABC transporter B family member 11 (LOC104883699), transcript variant X3, mRNA;PREDICTED: Beta vulgaris subsp. vulgaris ABC transporter B family member 11 (LOC104883699), transcript variant X1, mRNA;PREDICTED: Beta vulgaris subsp. vulgaris ABC transporter B family member 11 (LOC104883699), transcript variant X2, mRNA
LOC104883701																										127.656	39.1077	-1.70674	4.74933e-06	6.59288e-07	NA	NA	NA	K17345//tetraspanin-5;K17294//tetraspanin-4;K17356//tetraspanin-13/31	XP_010666559.1//PREDICTED: tetraspanin-6 [Beta vulgaris subsp. vulgaris]	PREDICTED: Beta vulgaris subsp. vulgaris tetraspanin-6 (LOC104883701), mRNA
LOC104883703											94.0081	39.1049	-1.26544	0.034613	0.00624087																NA	GO:0016747//transferase activity, transferring acyl groups other than amino-acyl groups	NA	K19747//BAHD acyltransferase [EC:2.3.1.-]	XP_010666561.1//PREDICTED: uncharacterized acetyltransferase At3g50280-like [Beta vulgaris subsp. vulgaris]	PREDICTED: Beta vulgaris subsp. vulgaris uncharacterized acetyltransferase At3g50280-like (LOC104883703), mRNA
LOC104883713																78.4203	186.408	1.24916	0.0490173	0.0157671											GO:0000779//condensed chromosome, centromeric region;GO:0000799//nuclear condensin complex	GO:0042393//histone binding;GO:0003682//chromatin binding	GO:0051304//chromosome separation;GO:0010032//meiotic chromosome condensation;GO:0007076//mitotic chromosome condensation;GO:0009556//microsporogenesis	K11491//condensin-2 complex subunit D3	XP_010666569.1//PREDICTED: condensin-2 complex subunit D3 [Beta vulgaris subsp. vulgaris]	PREDICTED: Beta vulgaris subsp. vulgaris condensin-2 complex subunit D3 (LOC104883713), mRNA
LOC104883714																					163.376	35.4506	-2.20432	0.0041934	0.000975604						NA	NA	NA	K01303//acylaminoacyl-peptidase [EC:3.4.19.1];K01601//ribulose-bisphosphate carboxylase large chain [EC:4.1.1.39];K22071//ferredoxin-2, mitochondrial;K09494//T-complex protein 1 subunit beta;K10706//senataxin [EC:3.6.4.-]	XP_010666570.1//PREDICTED: uncharacterized protein LOC104883714 [Beta vulgaris subsp. vulgaris]	PREDICTED: Beta vulgaris subsp. vulgaris uncharacterized LOC104883714 (LOC104883714), mRNA
LOC104883717						1266.7	4572.98	1.85206	1.13294e-06	4.03965e-08						4208.91	1563.7	-1.42849	1.46887e-05	1.81338e-06	5912.19	1923.61	-1.61987	2.83534e-05	3.95306e-06						GO:0016021//integral component of membrane	GO:0005524//ATP binding;GO:0042626//ATPase activity, coupled to transmembrane movement of substances	NA	K05666//ATP-binding cassette, subfamily C (CFTR/MRP), member 2	XP_021730579.1//ABC transporter C family member 4-like [Chenopodium quinoa]	PREDICTED: Beta vulgaris subsp. vulgaris ABC transporter C family member 14-like (LOC104883717), mRNA
LOC104883721	1163.57	4071.47	1.807	4.77344e-06	4.52324e-08	932.152	3696.15	1.98739	1.27018e-09	2.76078e-11	1014.9	3193.97	1.65401	4.65794e-06	2.76651e-07	738.483	3316.49	2.16702	1.10522e-32	1.20183e-34	702.729	2343.56	1.73766	9.14248e-21	2.27686e-22	502.538	1615.58	1.68475	9.55938e-08	9.73028e-09	GO:0016021//integral component of membrane	GO:0016757//transferase activity, transferring glycosyl groups	GO:0048767//root hair elongation	K08238//xyloglucan 6-xylosyltransferase [EC:2.4.2.39]	XP_010666578.1//PREDICTED: xyloglucan 6-xylosyltransferase 2 [Beta vulgaris subsp. vulgaris]	PREDICTED: Beta vulgaris subsp. vulgaris xyloglucan 6-xylosyltransferase 2 (LOC104883721), mRNA
LOC104883726						14.4673	2.63099	-2.45912	0.0269943	0.00393191																					NA	NA	NA	K00423//L-ascorbate oxidase [EC:1.10.3.3]	XP_010666585.2//PREDICTED: F-box/FBD/LRR-repeat protein At1g13570-like [Beta vulgaris subsp. vulgaris]	PREDICTED: Beta vulgaris subsp. vulgaris F-box/FBD/LRR-repeat protein At1g13570-like (LOC104883726), mRNA
LOC104883732																										1723.31	3593.62	1.06025	3.35218e-10	2.39004e-11	NA	NA	NA	K01528//dynamin GTPase [EC:3.6.5.5]	GAV83463.1//Dynamin_N domain-containing protein/Dynamin_M domain-containing protein/GED domain-containing protein [Cephalotus follicularis]	PREDICTED: Beta vulgaris subsp. vulgaris dynamin-related protein 5A (LOC104883732), mRNA
LOC104883734	5.99298	56.7368	3.24294	3.10642e-08	1.72417e-10																					1.6665	7.15543	2.10222	0.0289359	0.0100905	NA	NA	NA	K07305//peptide-methionine (R)-S-oxide reductase [EC:1.8.4.12];K03006//DNA-directed RNA polymerase II subunit RPB1 [EC:2.7.7.6];K12447//UDP-sugar pyrophosphorylase [EC:2.7.7.64];K05666//ATP-binding cassette, subfamily C (CFTR/MRP), member 2;K11699//RNA-dependent RNA polymerase [EC:2.7.7.48]	XP_019102978.1//PREDICTED: LOW QUALITY PROTEIN: uncharacterized protein LOC104883734 [Beta vulgaris subsp. vulgaris]	PREDICTED: Beta vulgaris subsp. vulgaris hypothetical protein (LOC104883734), mRNA
LOC104883735																55.9411	9.25565	-2.5955	0.00318918	0.000675607						65.0712	30.1285	-1.11089	0.00789814	0.00229408	NA	GO:0003824//catalytic activity	NA	NA	XP_010666590.1//PREDICTED: uncharacterized protein ycf23 [Beta vulgaris subsp. vulgaris]	PREDICTED: Beta vulgaris subsp. vulgaris hypothetical protein (LOC104883735), mRNA
LOC104883736											76.0059	167.806	1.14261	0.000147467	1.1866e-05																GO:0005634//nucleus	GO:0003677//DNA binding	NA	K11296//high mobility group protein B3	XP_010666591.1//PREDICTED: high mobility group B protein 14 isoform X1 [Beta vulgaris subsp. vulgaris];XP_010666592.1//PREDICTED: high mobility group B protein 14 isoform X2 [Beta vulgaris subsp. vulgaris]	PREDICTED: Beta vulgaris subsp. vulgaris high mobility group B protein 14 (LOC104883736), transcript variant X1, mRNA;PREDICTED: Beta vulgaris subsp. vulgaris high mobility group B protein 14 (LOC104883736), transcript variant X2, mRNA
LOC104883737						604.919	1671.19	1.46606	1.0972e-13	1.48992e-15																560.852	1476.15	1.39614	8.05601e-08	8.12819e-09	NA	GO:0016747//transferase activity, transferring acyl groups other than amino-acyl groups	GO:0006633//fatty acid biosynthetic process	K09458//3-oxoacyl-[acyl-carrier-protein] synthase II [EC:2.3.1.179]	XP_007025113.2//PREDICTED: 3-oxoacyl-[acyl-carrier-protein] synthase I, chloroplastic [Theobroma cacao]	PREDICTED: Beta vulgaris subsp. vulgaris 3-oxoacyl-[acyl-carrier-protein] synthase I, chloroplastic (LOC104883737), transcript variant X2, mRNA;PREDICTED: Beta vulgaris subsp. vulgaris 3-oxoacyl-[acyl-carrier-protein] synthase I, chloroplastic (LOC104883737), transcript variant X1, mRNA
LOC104883739																										323.068	763.848	1.24145	0.00786159	0.00228109	GO:0000347//THO complex;GO:0042555//MCM complex	GO:0003677//DNA binding;GO:0005524//ATP binding;GO:0004386//helicase activity	GO:0006270//DNA replication initiation	K02541//DNA replication licensing factor MCM3 [EC:3.6.4.12]	XP_010666596.1//PREDICTED: DNA replication licensing factor MCM3 [Beta vulgaris subsp. vulgaris]	PREDICTED: Beta vulgaris subsp. vulgaris DNA replication licensing factor MCM3 (LOC104883739), mRNA
LOC104883740																					62.1171	28.7081	-1.11353	0.0345907	0.0110207						GO:0016021//integral component of membrane	NA	NA	K01256//aminopeptidase N [EC:3.4.11.2];K19073//divinyl chlorophyllide a 8-vinyl-reductase [EC:1.3.1.75];K08956//AFG3 family protein [EC:3.4.24.-]	XP_010666597.1//PREDICTED: uncharacterized protein At2g34460, chloroplastic [Beta vulgaris subsp. vulgaris]	PREDICTED: Beta vulgaris subsp. vulgaris hypothetical protein (LOC104883740), mRNA
LOC104883749											166.328	4.89919	-5.08534	2.18902e-06	1.23503e-07																NA	NA	NA	K16818//phospholipase A1 [EC:3.1.1.32]	XP_010666607.1//PREDICTED: uncharacterized protein LOC104883749 [Beta vulgaris subsp. vulgaris]	PREDICTED: Beta vulgaris subsp. vulgaris uncharacterized LOC104883749 (LOC104883749), mRNA
LOC104883752											395.712	143.128	-1.46715	0.000379247	3.3626e-05											288.698	105.241	-1.45587	0.0226056	0.00761999	NA	NA	NA	NA	XP_010666609.1//PREDICTED: uncharacterized protein LOC104883752 isoform X1 [Beta vulgaris subsp. vulgaris];XP_010666610.1//PREDICTED: uncharacterized protein LOC104883752 isoform X2 [Beta vulgaris subsp. vulgaris]	PREDICTED: Beta vulgaris subsp. vulgaris hypothetical protein isoform B (LOC104883752), transcript variant X2, mRNA;PREDICTED: Beta vulgaris subsp. vulgaris hypothetical protein isoform B (LOC104883752), transcript variant X1, mRNA
LOC104883753											1981.41	904.175	-1.13185	2.04443e-07	9.89295e-09											2385.42	562.26	-2.08494	8.63282e-29	1.19508e-30	NA	NA	NA	K09838//zeaxanthin epoxidase [EC:1.14.15.21]	XP_021751693.1//zeaxanthin epoxidase, chloroplastic-like isoform X2 [Chenopodium quinoa]	PREDICTED: Beta vulgaris subsp. vulgaris zeaxanthin epoxidase, chloroplastic (LOC104883753), mRNA
LOC104883754	93.0915	534.702	2.52201	2.06723e-09	1.00617e-11	64.1565	191.449	1.57729	0.0081273	0.000914139	381.07	109.122	-1.80412	0.0211533	0.00344467											56.1594	151.534	1.43204	0.00206722	0.000513624	NA	NA	NA	NA	XP_010666613.1//PREDICTED: uncharacterized protein LOC104883754 [Beta vulgaris subsp. vulgaris]	PREDICTED: Beta vulgaris subsp. vulgaris hypothetical protein (LOC104883754), mRNA
LOC104883756																					246.685	581.174	1.2363	3.68508e-07	3.71803e-08						NA	NA	NA	NA	XP_010666615.1//PREDICTED: uncharacterized protein LOC104883756 [Beta vulgaris subsp. vulgaris]	PREDICTED: Beta vulgaris subsp. vulgaris uncharacterized LOC104883756 (LOC104883756), mRNA
LOC104883757																1906.27	5005.15	1.39266	0.0037675	0.000815194	1193.24	7838.67	2.71572	5.85727e-31	7.08158e-33	1548.18	9203.9	2.57167	2.02831e-29	2.72175e-31	GO:0005634//nucleus	GO:0043565//sequence-specific DNA binding;GO:0003700//DNA binding transcription factor activity	GO:0045892//negative regulation of transcription, DNA-templated;GO:0009408//response to heat	K09419//heat shock transcription factor, other eukaryote	XP_010666616.1//PREDICTED: heat shock factor protein HSF24 [Beta vulgaris subsp. vulgaris]	PREDICTED: Beta vulgaris subsp. vulgaris heat shock factor protein HSF24 (LOC104883757), mRNA
LOC104883759																41.1884	114.181	1.47101	0.0085632	0.00210374	47.8944	170.376	1.8308	1.29474e-08	1.05805e-09						GO:0005829//cytosol;GO:0005739//mitochondrion;GO:0009941//chloroplast envelope;GO:0009570//chloroplast stroma	GO:0051743//red chlorophyll catabolite reductase activity	GO:0009814//defense response, incompatible interaction;GO:0015996//chlorophyll catabolic process;GO:0010363//regulation of plant-type hypersensitive response	K13545//red chlorophyll catabolite reductase [EC:1.3.7.12]	XP_010666619.1//PREDICTED: red chlorophyll catabolite reductase, chloroplastic [Beta vulgaris subsp. vulgaris]	PREDICTED: Beta vulgaris subsp. vulgaris red chlorophyll catabolite reductase, chloroplastic (LOC104883759), mRNA
LOC104883763	56.2731	2424.78	5.42927	4.94147e-22	4.21951e-25	58.2692	559.763	3.26401	0.000165741	1.0043e-05	3.1135	290.679	6.54475	1.08647e-40	4.29269e-43	0.904616	63.949	6.14347	9.92939e-12	5.12771e-13	1.93816	74.3134	5.26086	9.14794e-17	3.14278e-18	0.575512	11.3939	4.30728	0.000227778	4.4803e-05	GO:0005634//nucleus	GO:0003677//DNA binding;GO:0003700//DNA binding transcription factor activity	GO:0006351//transcription, DNA-templated	K09286//EREBP-like factor	XP_010666622.1//PREDICTED: ethylene-responsive transcription factor ERF098 [Beta vulgaris subsp. vulgaris]	PREDICTED: Beta vulgaris subsp. vulgaris ethylene-responsive transcription factor ERF098 (LOC104883763), mRNA
LOC104883764											494.748	1358.71	1.45747	0.00106415	0.000108087																NA	NA	NA	K03257//translation initiation factor 4A	XP_010666624.1//PREDICTED: uncharacterized protein LOC104883764 [Beta vulgaris subsp. vulgaris]	PREDICTED: Beta vulgaris subsp. vulgaris hypothetical protein (LOC104883764), mRNA
LOC104883766											28.659	205.329	2.84088	5.09583e-06	3.05473e-07	17.2981	471.449	4.76842	1.97945e-15	7.03148e-17	12.773	279.314	4.45072	4.65225e-10	3.17676e-11	5.03194	180.47	5.1645	6.67281e-16	2.52472e-17	NA	GO:0005509//calcium ion binding	NA	K13448//calcium-binding protein CML	XP_010666626.1//PREDICTED: calcium-binding protein CML24 [Beta vulgaris subsp. vulgaris]	PREDICTED: Beta vulgaris subsp. vulgaris calcium-binding protein CML24 (LOC104883766), mRNA
LOC104883767											3.96111	33.5585	3.0827	0.0061637	0.000803391																NA	NA	NA	NA	XP_010666627.2//PREDICTED: cell number regulator 1-like [Beta vulgaris subsp. vulgaris]	PREDICTED: Beta vulgaris subsp. vulgaris cell number regulator 1-like (LOC104883767), mRNA
LOC104883769						25.1527	70.6838	1.49067	0.00345155	0.000328677																44.4421	12.8657	-1.7884	0.0019731	0.000487472	NA	NA	NA	NA	XP_010666630.1//PREDICTED: B3 domain-containing protein Os01g0234100-like isoform X2 [Beta vulgaris subsp. vulgaris];XP_010666629.1//PREDICTED: B3 domain-containing protein Os01g0234100-like isoform X1 [Beta vulgaris subsp. vulgaris];KMS95978.1//hypothetical protein BVRB_003390 isoform A [Beta vulgaris subsp. vulgaris];XP_010666631.1//PREDICTED: B3 domain-containing protein Os01g0234100-like isof…	PREDICTED: Beta vulgaris subsp. vulgaris B3 domain-containing protein Os01g0234100-like (LOC104883769), transcript variant X1, mRNA;PREDICTED: Beta vulgaris subsp. vulgaris B3 domain-containing protein Os01g0234100-like (LOC104883769), transcript variant X3, mRNA;PREDICTED: Beta vulgaris subsp. vulgaris B3 domain-containing protein Os01g0234100-like (LOC104883769), transcript variant X2, mRNA
LOC104883772											202.12	543.618	1.42738	1.67494e-06	9.26488e-08	114.755	440.079	1.93921	5.83005e-14	2.41158e-15	143.303	579.742	2.01634	2.99094e-15	1.17779e-16	201.134	584.257	1.53845	9.67845e-07	1.17215e-07	GO:0016021//integral component of membrane	NA	NA	NA	XP_010666634.1//PREDICTED: uncharacterized membrane protein At3g27390 isoform X1 [Beta vulgaris subsp. vulgaris];XP_019102992.1//PREDICTED: uncharacterized membrane protein At3g27390 isoform X2 [Beta vulgaris subsp. vulgaris];XP_021752197.1//uncharacterized membrane protein At3g27390-like [Chenopodium quinoa]	PREDICTED: Beta vulgaris subsp. vulgaris hypothetical protein (LOC104883772), transcript variant X2, mRNA;PREDICTED: Beta vulgaris subsp. vulgaris hypothetical protein (LOC104883772), transcript variant X1, mRNA
LOC104883778						14.8373	190.831	3.685	4.10776e-13	5.92887e-15	9.22329	199.886	4.43775	2.00966e-13	4.62757e-15	1.42153	122.959	6.43459	4.3548e-26	7.14967e-28	1.6107	87.2223	5.75894	5.13653e-15	2.08391e-16	0.505474	71.1943	7.13798	4.2702e-10	3.08265e-11	GO:0005634//nucleus	GO:0003677//DNA binding;GO:0003700//DNA binding transcription factor activity	GO:0006351//transcription, DNA-templated	K09286//EREBP-like factor	XP_010666639.1//PREDICTED: ethylene-responsive transcription factor ERF109 [Beta vulgaris subsp. vulgaris]	PREDICTED: Beta vulgaris subsp. vulgaris ethylene-responsive transcription factor ERF109 (LOC104883778), mRNA
LOC104883779	1.32419	9.21771	2.7993	0.00550454	0.00015229	1.16965	6.40822	2.45384	0.0377158	0.00600574																					GO:0005634//nucleus	GO:0003677//DNA binding;GO:0003700//DNA binding transcription factor activity	GO:0006351//transcription, DNA-templated	K09286//EREBP-like factor	XP_010666640.1//PREDICTED: ethylene-responsive transcription factor ERF109 [Beta vulgaris subsp. vulgaris]	PREDICTED: Beta vulgaris subsp. vulgaris ethylene-responsive transcription factor ERF109 (LOC104883779), mRNA
LOC104883783	602.822	108.029	-2.48032	0.018889	0.000712912																										NA	NA	NA	NA	XP_010695571.1//PREDICTED: uncharacterized protein LOC104908184 [Beta vulgaris subsp. vulgaris];KMS96889.1//hypothetical protein BVRB_7g180720 [Beta vulgaris subsp. vulgaris]	PREDICTED: Beta vulgaris subsp. vulgaris uncharacterized LOC104883783 (LOC104883783), transcript variant X2, ncRNA;PREDICTED: Beta vulgaris subsp. vulgaris uncharacterized LOC104883783 (LOC104883783), transcript variant X1, ncRNA
LOC104883784																										201.441	86.6647	-1.21684	0.000170732	3.2686e-05	GO:0009507//chloroplast	GO:0008270//zinc ion binding	GO:0009416//response to light stimulus;GO:0009451//RNA modification;GO:0040007//growth;GO:0009658//chloroplast organization	K01176//alpha-amylase [EC:3.2.1.1];K06180//23S rRNA pseudouridine1911/1915/1917 synthase [EC:5.4.99.23]	XP_010666645.1//PREDICTED: pentatricopeptide repeat-containing protein At1g15510, chloroplastic [Beta vulgaris subsp. vulgaris]	PREDICTED: Beta vulgaris subsp. vulgaris pentatricopeptide repeat-containing protein At1g15510, chloroplastic (LOC104883784), transcript variant X2, mRNA;PREDICTED: Beta vulgaris subsp. vulgaris pentatricopeptide repeat-containing protein At1g15510, chloroplastic (LOC104883784), transcript variant X4, mRNA;PREDICTED: Beta vulgaris subsp. vulgaris pentatricopeptide repeat-containing protein At1g15…
LOC104883792	685.498	1525.89	1.15443	0.000361039	5.81127e-06																445.48	1584.58	1.83067	1.3337e-11	7.6195e-13	462.638	1827.13	1.98162	7.31538e-20	1.99123e-21	GO:0016021//integral component of membrane;GO:0005886//plasma membrane	GO:0000287//magnesium ion binding;GO:0005524//ATP binding;GO:0004012//phospholipid-translocating ATPase activity	NA	K14802//phospholipid-transporting ATPase [EC:3.6.3.1]	XP_010666657.1//PREDICTED: phospholipid-transporting ATPase 1 [Beta vulgaris subsp. vulgaris]	PREDICTED: Beta vulgaris subsp. vulgaris phospholipid-transporting ATPase 1 (LOC104883792), mRNA
LOC104883799																69.784	222.776	1.67463	0.00134963	0.000258819											NA	GO:0046983//protein dimerization activity	NA	K14007//protein transport protein SEC24;K00026//malate dehydrogenase [EC:1.1.1.37];K20182//vacuolar protein sorting-associated protein 33	XP_010666664.1//PREDICTED: uncharacterized protein LOC104883799 [Beta vulgaris subsp. vulgaris]	PREDICTED: Beta vulgaris subsp. vulgaris uncharacterized LOC104883799 (LOC104883799), mRNA
LOC104883803																					338.728	166.364	-1.02578	4.74435e-08	4.18084e-09						NA	NA	NA	K17541//SCY1-like protein 2;K03469//ribonuclease HI [EC:3.1.26.4]	XP_019102999.1//PREDICTED: LOW QUALITY PROTEIN: uncharacterized protein LOC104883803 [Beta vulgaris subsp. vulgaris]	PREDICTED: Beta vulgaris subsp. vulgaris uncharacterized mitochondrial protein ymf40 (LOC104883803), mRNA
LOC104883805						860.717	1946.11	1.17698	1.6647e-09	3.66806e-11											1019.63	2193.02	1.10488	4.05275e-08	3.55068e-09	803.292	2492.17	1.63341	3.07512e-33	3.10789e-35	NA	NA	NA	K01230//mannosyl-oligosaccharide alpha-1,2-mannosidase [EC:3.2.1.113]	XP_021854754.1//mannosyl-oligosaccharide 1,2-alpha-mannosidase MNS3 isoform X1 [Spinacia oleracea]	PREDICTED: Beta vulgaris subsp. vulgaris mannosyl-oligosaccharide 1,2-alpha-mannosidase MNS3 (LOC104883805), mRNA
LOC104883815																					923.664	1884.49	1.02873	5.24024e-13	2.60116e-14						GO:0005634//nucleus;GO:0005737//cytoplasm	GO:0004842//ubiquitin-protein transferase activity	NA	K08332//vacuolar protein 8	XP_021857695.1//U-box domain-containing protein 14 [Spinacia oleracea]	PREDICTED: Beta vulgaris subsp. vulgaris U-box domain-containing protein 14 (LOC104883815), mRNA
LOC104883820																										1270.97	246.826	-2.36437	4.08096e-47	1.95825e-49	NA	NA	NA	K03354//anaphase-promoting complex subunit 7	KMS95924.1//hypothetical protein BVRB_003820 isoform B [Beta vulgaris subsp. vulgaris];KMS95923.1//hypothetical protein BVRB_003820 isoform A [Beta vulgaris subsp. vulgaris]	PREDICTED: Beta vulgaris subsp. vulgaris anaphase-promoting complex subunit 7 (LOC104883820), mRNA
LOC104883821																0.59339	30.0774	5.66355	4.70677e-06	5.35709e-07											NA	NA	NA	NA	XP_010683077.1//PREDICTED: 15-cis-phytoene desaturase, chloroplastic/chromoplastic-like isoform X1 [Beta vulgaris subsp. vulgaris]	PREDICTED: Beta vulgaris subsp. vulgaris uncharacterized LOC104883821 (LOC104883821), ncRNA
LOC104883822						832.943	1800.95	1.11247	9.33628e-06	3.99876e-07	407.963	1733.59	2.08725	2.02189e-11	5.96999e-13	224.519	751.573	1.74308	1.30523e-11	6.80724e-13											NA	GO:0016161//beta-amylase activity;GO:0102229//amylopectin maltohydrolase activity	GO:0000272//polysaccharide catabolic process	K01177//beta-amylase [EC:3.2.1.2]	XP_010666684.1//PREDICTED: inactive beta-amylase 9 [Beta vulgaris subsp. vulgaris]	PREDICTED: Beta vulgaris subsp. vulgaris inactive beta-amylase 9 (LOC104883822), mRNA
LOC104883827																					7.6081	46.5933	2.61451	7.22881e-07	7.57348e-08						NA	GO:0005524//ATP binding	NA	K03283//heat shock 70kDa protein 1/2/6/8	XP_010666692.1//PREDICTED: chloroplast envelope membrane 70 kDa heat shock-related protein-like [Beta vulgaris subsp. vulgaris]	PREDICTED: Beta vulgaris subsp. vulgaris chloroplast envelope membrane 70 kDa heat shock-related protein-like (LOC104883827), mRNA
LOC104883830						1193.94	3270.34	1.45371	3.98378e-10	8.09752e-12	1156.14	3672.52	1.66746	9.67105e-08	4.48259e-09																NA	GO:0016791//phosphatase activity	NA	K17616//CTD small phosphatase-like protein 2 [EC:3.1.3.-]	XP_010666691.1//PREDICTED: CTD small phosphatase-like protein 2 isoform X1 [Beta vulgaris subsp. vulgaris];XP_010666694.1//PREDICTED: CTD small phosphatase-like protein 2 isoform X3 [Beta vulgaris subsp. vulgaris];XP_010666693.1//PREDICTED: CTD small phosphatase-like protein 2 isoform X2 [Beta vulgaris subsp. vulgaris]	PREDICTED: Beta vulgaris subsp. vulgaris CTD small phosphatase-like protein 2 (LOC104883830), transcript variant X1, mRNA;PREDICTED: Beta vulgaris subsp. vulgaris CTD small phosphatase-like protein 2 (LOC104883830), transcript variant X2, misc_RNA;PREDICTED: Beta vulgaris subsp. vulgaris CTD small phosphatase-like protein 2 (LOC104883830), transcript variant X3, mRNA;PREDICTED: Beta vulgaris subs…
LOC104883836											231.728	56.985	-2.02378	1.16843e-17	1.65798e-19																NA	NA	NA	K02184//formin 2	CAD22154.1//pherophorin-dz1 protein [Volvox carteri f. nagariensis]	PREDICTED: Beta vulgaris subsp. vulgaris heavy metal-associated isoprenylated plant protein 33 (LOC104883836), mRNA
LOC104883837																										696.16	342.242	-1.0244	0.00285379	0.0007362	GO:0016021//integral component of membrane	NA	NA	K03251//translation initiation factor 3 subunit D	XP_021851573.1//cold-regulated 413 inner membrane protein 2, chloroplastic-like [Spinacia oleracea];XP_010666702.1//PREDICTED: cold-regulated 413 inner membrane protein 2, chloroplastic [Beta vulgaris subsp. vulgaris]	PREDICTED: Beta vulgaris subsp. vulgaris cold-regulated 413 inner membrane protein 2, chloroplastic (LOC104883837), mRNA
LOC104883850																1371.24	2906.83	1.08397	1.4716e-05	1.81738e-06	1484.55	5263.21	1.82592	9.57192e-32	1.10022e-33	1909.59	8334.09	2.12576	5.02762e-46	2.5833e-48	NA	GO:0010181//FMN binding;GO:0016491//oxidoreductase activity	NA	K11517//(S)-2-hydroxy-acid oxidase [EC:1.1.3.15]	XP_019103005.1//PREDICTED: peroxisomal (S)-2-hydroxy-acid oxidase GLO1 isoform X2 [Beta vulgaris subsp. vulgaris];XP_010666716.1//PREDICTED: peroxisomal (S)-2-hydroxy-acid oxidase GLO1 isoform X1 [Beta vulgaris subsp. vulgaris];XP_021850380.1//peroxisomal (S)-2-hydroxy-acid oxidase GLO1-like isoform X1 [Spinacia oleracea]	PREDICTED: Beta vulgaris subsp. vulgaris peroxisomal (S)-2-hydroxy-acid oxidase GLO1 (LOC104883850), transcript variant X2, mRNA;PREDICTED: Beta vulgaris subsp. vulgaris peroxisomal (S)-2-hydroxy-acid oxidase GLO1 (LOC104883850), transcript variant X1, mRNA
LOC104883852																80.4975	721.973	3.16493	1.93518e-25	3.32571e-27	166.012	398.389	1.26289	0.000701904	0.000133717						GO:0016021//integral component of membrane	NA	NA	NA	XP_010666718.1//PREDICTED: uncharacterized protein LOC104883852 isoform X1 [Beta vulgaris subsp. vulgaris];XP_010666719.1//PREDICTED: uncharacterized protein LOC104883852 isoform X2 [Beta vulgaris subsp. vulgaris]	PREDICTED: Beta vulgaris subsp. vulgaris hypothetical protein (LOC104883852), transcript variant X2, mRNA;PREDICTED: Beta vulgaris subsp. vulgaris hypothetical protein (LOC104883852), transcript variant X1, mRNA
LOC104883853																										483.191	1277.48	1.40263	4.42185e-14	1.98476e-15	NA	GO:0003824//catalytic activity	GO:0008152//metabolic process	K00162//pyruvate dehydrogenase E1 component beta subunit [EC:1.2.4.1]	XP_019103004.1//PREDICTED: pyruvate dehydrogenase E1 component subunit beta-3, chloroplastic [Beta vulgaris subsp. vulgaris]	PREDICTED: Beta vulgaris subsp. vulgaris pyruvate dehydrogenase E1 component subunit beta-3, chloroplastic (LOC104883853), mRNA
LOC104883855																349.235	109.086	-1.67873	4.13185e-06	4.64987e-07	432.461	203.855	-1.08502	6.35312e-06	7.84877e-07						NA	NA	NA	K04506//E3 ubiquitin-protein ligase SIAH1 [EC:2.3.2.27]	XP_010666725.1//PREDICTED: uncharacterized protein LOC104883855 [Beta vulgaris subsp. vulgaris]	PREDICTED: Beta vulgaris subsp. vulgaris uncharacterized LOC104883855 (LOC104883855), mRNA
LOC104883856																					6.18183	0.525075	-3.55744	0.0137042	0.00375422						NA	NA	NA	K08857//NIMA (never in mitosis gene a)-related kinase 1/4/5 [EC:2.7.11.1];K05349//beta-glucosidase [EC:3.2.1.21]	XP_010666722.1//PREDICTED: uncharacterized protein LOC104883856 [Beta vulgaris subsp. vulgaris]	PREDICTED: Beta vulgaris subsp. vulgaris uncharacterized LOC104883856 (LOC104883856), mRNA
LOC104883857																										3716.99	1166.1	-1.67244	1.55999e-57	3.64345e-60	NA	NA	NA	K07767//katanin p60 ATPase-containing subunit A1 [EC:3.6.4.3]	XP_010666723.1//PREDICTED: katanin p60 ATPase-containing subunit A-like 2 [Beta vulgaris subsp. vulgaris];KMS95896.1//hypothetical protein BVRB_004060 [Beta vulgaris subsp. vulgaris]	PREDICTED: Beta vulgaris subsp. vulgaris katanin p60 ATPase-containing subunit A-like 2 (LOC104883857), mRNA
LOC104883865																29.3402	75.5718	1.36497	0.000249253	3.96254e-05	43.445	87.2597	1.00613	5.04235e-05	7.46156e-06	41.9759	115.737	1.46322	0.00479155	0.00130832	GO:0005739//mitochondrion	NA	NA	NA	XP_019103007.1//PREDICTED: uncharacterized protein LOC104883865 isoform X2 [Beta vulgaris subsp. vulgaris];XP_010666731.1//PREDICTED: uncharacterized protein LOC104883865 isoform X1 [Beta vulgaris subsp. vulgaris]	PREDICTED: Beta vulgaris subsp. vulgaris hypothetical protein (LOC104883865), transcript variant X2, mRNA;PREDICTED: Beta vulgaris subsp. vulgaris hypothetical protein (LOC104883865), transcript variant X1, mRNA
LOC104883866						2.09742	27.6285	3.71947	2.37525e-07	7.61726e-09	0.556896	46.6502	6.38833	3.07608e-11	9.26561e-13	0.331329	17.6408	5.73451	7.28629e-07	7.15579e-08	0.371254	19.736	5.73228	6.79113e-07	7.09758e-08	0.310242	6.23772	4.32955	0.00184078	0.000452046	NA	NA	NA	K03006//DNA-directed RNA polymerase II subunit RPB1 [EC:2.7.7.6]	XP_010666732.1//PREDICTED: protein SRC2 [Beta vulgaris subsp. vulgaris]	PREDICTED: Beta vulgaris subsp. vulgaris hypothetical protein (LOC104883866), mRNA
LOC104883872																7.21633	20.6294	1.51537	0.0111941	0.00284745	7.29728	24.6279	1.75486	0.00731543	0.00182559	110.757	33.7864	-1.71288	0.0132617	0.0041251	GO:0009535//chloroplast thylakoid membrane	GO:0009055//electron transfer activity;GO:0005507//copper ion binding	GO:0055114//oxidation-reduction process	K02638//plastocyanin	XP_010666739.1//PREDICTED: plastocyanin, chloroplastic [Beta vulgaris subsp. vulgaris]	PREDICTED: Beta vulgaris subsp. vulgaris plastocyanin, chloroplastic (LOC104883872), mRNA
LOC104883880																10.3454	1.67875	-2.62353	0.0300226	0.00885954						37.4884	3.66687	-3.35382	5.87529e-05	1.02491e-05	NA	NA	NA	K04733//interleukin-1 receptor-associated kinase 4 [EC:2.7.11.1]	XP_010666750.1//PREDICTED: G-type lectin S-receptor-like serine/threonine-protein kinase LECRK3 [Beta vulgaris subsp. vulgaris]	PREDICTED: Beta vulgaris subsp. vulgaris G-type lectin S-receptor-like serine/threonine-protein kinase LECRK3 (LOC104883880), mRNA
LOC104883883											328.974	76.3435	-2.1074	0.00195449	0.00021629	263.228	74.1943	-1.82693	0.000892498	0.000162591	411.008	89.3491	-2.20164	3.24476e-09	2.4795e-10	612.202	103.203	-2.56853	8.43924e-08	8.54353e-09	GO:0016021//integral component of membrane;GO:0005886//plasma membrane	GO:0005524//ATP binding;GO:0004672//protein kinase activity	NA	K17422//large subunit ribosomal protein L41	XP_010666754.1//PREDICTED: leucine-rich repeat receptor-like tyrosine-protein kinase PXC3 [Beta vulgaris subsp. vulgaris]	PREDICTED: Beta vulgaris subsp. vulgaris leucine-rich repeat receptor-like tyrosine-protein kinase PXC3 (LOC104883883), mRNA
LOC104883885																15.911	54.6478	1.78014	3.32282e-05	4.37138e-06	19.1214	86.036	2.16975	0.000324725	5.67751e-05	27.6322	214.363	2.95564	1.94487e-10	1.35279e-11	GO:0005886//plasma membrane	NA	NA	K21842//protein EFR3	XP_010666756.1//PREDICTED: uncharacterized protein LOC104883885 [Beta vulgaris subsp. vulgaris]	PREDICTED: Beta vulgaris subsp. vulgaris hypothetical protein (LOC104883885), mRNA
LOC104883887						321.119	663.153	1.04623	0.00350515	0.00033438	248.158	719.175	1.53508	1.60247e-11	4.66348e-13						223.714	521.753	1.22171	2.58598e-08	2.21046e-09						NA	GO:0008270//zinc ion binding;GO:0003676//nucleic acid binding	NA	NA	XP_010666757.1//PREDICTED: zinc finger AN1 and C2H2 domain-containing stress-associated protein 11 [Beta vulgaris subsp. vulgaris]	PREDICTED: Beta vulgaris subsp. vulgaris zinc finger AN1 and C2H2 domain-containing stress-associated protein 11 (LOC104883887), mRNA
LOC104883891						26.7554	78.5221	1.55327	0.0254919	0.00366628	9.61672	148.777	3.95146	1.69298e-14	3.44522e-16	2.52826	140.474	5.79602	3.0104e-28	4.15936e-30	3.00169	147.763	5.62137	6.14123e-21	1.50589e-22	9.77427	119	3.60583	4.17661e-09	3.45848e-10	GO:0016021//integral component of membrane	NA	NA	K19041//E3 ubiquitin-protein ligase RNF38/44 [EC:2.3.2.27]	XP_010666762.1//PREDICTED: RING-H2 finger protein ATL70 [Beta vulgaris subsp. vulgaris]	PREDICTED: Beta vulgaris subsp. vulgaris RING-H2 finger protein ATL70 (LOC104883891), mRNA
LOC104883893																										976.02	431.817	-1.17649	1.46584e-12	7.86793e-14	GO:0048046//apoplast	GO:0004674//protein serine/threonine kinase activity;GO:0005524//ATP binding	GO:0043622//cortical microtubule organization;GO:0046777//protein autophosphorylation	K20606//mitogen-activated protein kinase kinase kinase ANP1 [EC:2.7.11.25]	XP_010666764.1//PREDICTED: mitogen-activated protein kinase kinase kinase NPK1 isoform X2 [Beta vulgaris subsp. vulgaris];XP_010666763.1//PREDICTED: mitogen-activated protein kinase kinase kinase NPK1 isoform X1 [Beta vulgaris subsp. vulgaris]	PREDICTED: Beta vulgaris subsp. vulgaris mitogen-activated protein kinase kinase kinase NPK1 (LOC104883893), transcript variant X2, mRNA;PREDICTED: Beta vulgaris subsp. vulgaris mitogen-activated protein kinase kinase kinase NPK1 (LOC104883893), transcript variant X1, mRNA
LOC104883895											354.054	1112.17	1.65133	6.91656e-06	4.26665e-07	283.819	1659.81	2.54797	1.14539e-10	6.59882e-12	228.94	1141.68	2.31812	1.47869e-20	3.74551e-22	89.6225	999.97	3.47995	2.69654e-32	2.9772e-34	NA	GO:0046983//protein dimerization activity	NA	K04733//interleukin-1 receptor-associated kinase 4 [EC:2.7.11.1];K12126//phytochrome-interacting factor 3	XP_010666766.1//PREDICTED: transcription factor bHLH128 [Beta vulgaris subsp. vulgaris]	PREDICTED: Beta vulgaris subsp. vulgaris transcription factor bHLH128 (LOC104883895), mRNA
LOC104883898																84.6729	25.0764	-1.75557	7.26232e-06	8.4949e-07						59.739	178.737	1.58109	0.00634692	0.00179601	NA	NA	NA	NA	XP_010666770.1//PREDICTED: uncharacterized GPI-anchored protein At3g06035 [Beta vulgaris subsp. vulgaris]	PREDICTED: Beta vulgaris subsp. vulgaris hypothetical protein (LOC104883898), mRNA
LOC104883900																										312.16	104.763	-1.57516	2.56539e-06	3.376e-07	NA	GO:0005524//ATP binding;GO:0003676//nucleic acid binding	NA	K17679//ATP-dependent RNA helicase MSS116, mitochondrial [EC:3.6.4.13];K11594//ATP-dependent RNA helicase DDX3X [EC:3.6.4.13];K12823//ATP-dependent RNA helicase DDX5/DBP2 [EC:3.6.4.13];K14777//ATP-dependent RNA helicase DDX47/RRP3 [EC:3.6.4.13];K12614//ATP-dependent RNA helicase DDX6/DHH1 [EC:3.6.4.13];K14778//ATP-dependent RNA helicase DDX49/DBP8 [EC:3.6.4.13]	XP_019103017.1//PREDICTED: DEAD-box ATP-dependent RNA helicase 58, chloroplastic isoform X2 [Beta vulgaris subsp. vulgaris];XP_010666774.1//PREDICTED: DEAD-box ATP-dependent RNA helicase 58, chloroplastic isoform X1 [Beta vulgaris subsp. vulgaris]	PREDICTED: Beta vulgaris subsp. vulgaris DEAD-box ATP-dependent RNA helicase 58, chloroplastic (LOC104883900), transcript variant X3, mRNA;PREDICTED: Beta vulgaris subsp. vulgaris DEAD-box ATP-dependent RNA helicase 58, chloroplastic (LOC104883900), transcript variant X2, mRNA;PREDICTED: Beta vulgaris subsp. vulgaris DEAD-box ATP-dependent RNA helicase 58, chloroplastic (LOC104883900), transcript…
LOC104883901																54.2866	10.7195	-2.34036	3.52069e-07	3.29699e-08	58.7023	23.373	-1.32857	0.00596783	0.00145016	110.603	34.9216	-1.6632	0.000239203	4.72637e-05	GO:0009941//chloroplast envelope;GO:0009570//chloroplast stroma;GO:0009507//chloroplast	GO:0008878//glucose-1-phosphate adenylyltransferase activity;GO:0005524//ATP binding	GO:0019252//starch biosynthetic process;GO:0005978//glycogen biosynthetic process	K00975//glucose-1-phosphate adenylyltransferase [EC:2.7.7.27]	XP_021761102.1//glucose-1-phosphate adenylyltransferase large subunit 3, chloroplastic/amyloplastic-like isoform X2 [Chenopodium quinoa];XP_010666779.1//PREDICTED: glucose-1-phosphate adenylyltransferase large subunit 3, chloroplastic/amyloplastic isoform X2 [Beta vulgaris subsp. vulgaris];XP_021716908.1//glucose-1-phosphate adenylyltransferase large subunit 3, chloroplastic/amyloplastic-like [Ch…	PREDICTED: Beta vulgaris subsp. vulgaris glucose-1-phosphate adenylyltransferase large subunit 3, chloroplastic/amyloplastic (LOC104883901), transcript variant X1, mRNA;PREDICTED: Beta vulgaris subsp. vulgaris glucose-1-phosphate adenylyltransferase large subunit 3, chloroplastic/amyloplastic (LOC104883901), transcript variant X2, mRNA
LOC104883909																					6.22409	24.7295	1.9903	0.0159271	0.00446759						GO:0005777//peroxisome	NA	NA	NA	XP_019103019.1//PREDICTED: uncharacterized protein LOC104883909 isoform X2 [Beta vulgaris subsp. vulgaris];XP_010666787.1//PREDICTED: uncharacterized protein LOC104883909 isoform X1 [Beta vulgaris subsp. vulgaris]	PREDICTED: Beta vulgaris subsp. vulgaris hypothetical protein (LOC104883909), transcript variant X2, mRNA;PREDICTED: Beta vulgaris subsp. vulgaris hypothetical protein (LOC104883909), transcript variant X1, mRNA;PREDICTED: Beta vulgaris subsp. vulgaris hypothetical protein (LOC104883909), transcript variant X3, mRNA
LOC104883910																65.4356	21.4996	-1.60577	0.00649463	0.00153046	74.2202	35.6104	-1.05951	0.0188676	0.0054276						NA	NA	NA	NA	KMS95841.1//hypothetical protein BVRB_004420 [Beta vulgaris subsp. vulgaris]	PREDICTED: Beta vulgaris subsp. vulgaris uncharacterized LOC104883910 (LOC104883910), transcript variant X2, ncRNA;PREDICTED: Beta vulgaris subsp. vulgaris uncharacterized LOC104883910 (LOC104883910), transcript variant X1, ncRNA
LOC104883911																					7.5109	69.7095	3.2143	0.000566591	0.000105479						NA	GO:0019901//protein kinase binding	GO:0000079//regulation of cyclin-dependent protein serine/threonine kinase activity	K01255//leucyl aminopeptidase [EC:3.4.11.1]	XP_010666788.1//PREDICTED: cyclin-U1-1 [Beta vulgaris subsp. vulgaris]	PREDICTED: Beta vulgaris subsp. vulgaris cyclin-U1-1 (LOC104883911), mRNA
LOC104883912						541.815	2008.69	1.89038	1.61777e-07	5.04991e-09																					NA	GO:0046983//protein dimerization activity	NA	NA	XP_010666789.1//PREDICTED: transcription factor bHLH144 [Beta vulgaris subsp. vulgaris]	PREDICTED: Beta vulgaris subsp. vulgaris transcription factor bHLH144 (LOC104883912), transcript variant X1, mRNA;PREDICTED: Beta vulgaris subsp. vulgaris transcription factor bHLH144 (LOC104883912), transcript variant X2, mRNA
LOC104883919						14.9978	88.9188	2.56774	0.000928128	7.14496e-05	0.805081	44.0395	5.77352	1.68688e-10	5.41798e-12						0.392856	9.80653	4.64167	0.000323571	5.65457e-05						NA	NA	NA	K04733//interleukin-1 receptor-associated kinase 4 [EC:2.7.11.1];K03260//translation initiation factor 4G;K20777//exonuclease 3'-5' domain-containing protein 2 [EC:3.1.11.1];K19619//tyrosyl-DNA phosphodiesterase 2 [EC:3.1.4.-];K12447//UDP-sugar pyrophosphorylase [EC:2.7.7.64]	XP_010673767.1//PREDICTED: uncharacterized protein LOC104890092 [Beta vulgaris subsp. vulgaris]	PREDICTED: Beta vulgaris subsp. vulgaris uncharacterized LOC104883919 (LOC104883919), mRNA
LOC104883929	1.27503	10.6471	3.06186	0.00503813	0.000135299																										GO:0005737//cytoplasm	GO:0120013//intermembrane lipid transfer activity	NA	K08051//pleckstrin homology domain containing family A member 8	XP_010666807.1//PREDICTED: accelerated cell death 11 [Beta vulgaris subsp. vulgaris]	PREDICTED: Beta vulgaris subsp. vulgaris hypothetical protein (LOC104883929), transcript variant X4, mRNA;PREDICTED: Beta vulgaris subsp. vulgaris hypothetical protein (LOC104883929), transcript variant X2, mRNA;PREDICTED: Beta vulgaris subsp. vulgaris hypothetical protein (LOC104883929), transcript variant X3, mRNA;PREDICTED: Beta vulgaris subsp. vulgaris hypothetical protein (LOC104883929), tra…
LOC104883934																					10.8601	1.51604	-2.84066	0.0041089	0.000954196						NA	NA	NA	K15255//ATP-dependent DNA helicase PIF1 [EC:3.6.4.12]	XP_010666811.1//PREDICTED: uncharacterized protein LOC104883934 [Beta vulgaris subsp. vulgaris]	PREDICTED: Beta vulgaris subsp. vulgaris uncharacterized LOC104883934 (LOC104883934), mRNA
LOC104883935																										5.60536	0.433425	-3.69296	0.0145768	0.0045936	NA	NA	NA	NA	XP_010666812.1//PREDICTED: uncharacterized protein LOC104883935 [Beta vulgaris subsp. vulgaris]	PREDICTED: Beta vulgaris subsp. vulgaris uncharacterized LOC104883935 (LOC104883935), mRNA
LOC104883944						97.4044	42.8115	-1.18599	0.00704651	0.000772527	100.464	36.57	-1.45795	1.08911e-07	5.08971e-09	121.524	47.2161	-1.36389	8.39981e-06	9.94008e-07											NA	NA	NA	K06911//uncharacterized protein;K01322//prolyl oligopeptidase [EC:3.4.21.26]	XP_010666822.1//PREDICTED: F-box/FBD/LRR-repeat protein At5g22660 [Beta vulgaris subsp. vulgaris]	PREDICTED: Beta vulgaris subsp. vulgaris F-box/FBD/LRR-repeat protein At5g22660 (LOC104883944), transcript variant X2, mRNA;PREDICTED: Beta vulgaris subsp. vulgaris F-box/FBD/LRR-repeat protein At5g22660 (LOC104883944), transcript variant X1, mRNA
LOC104883948																										39.4659	145.794	1.88525	4.1182e-06	5.66255e-07	GO:0005576//extracellular region	GO:0005509//calcium ion binding;GO:0004623//phospholipase A2 activity	GO:0016042//lipid catabolic process;GO:0050482//arachidonic acid secretion;GO:0006644//phospholipid metabolic process	K01047//secretory phospholipase A2 [EC:3.1.1.4]	XP_010666829.1//PREDICTED: probable phospholipase A2 homolog 1 [Beta vulgaris subsp. vulgaris]	PREDICTED: Beta vulgaris subsp. vulgaris probable phospholipase A2 homolog 1 (LOC104883948), mRNA
LOC104883949						701.842	1615.05	1.20236	3.37488e-08	9.28099e-10	604.076	1626.52	1.42899	2.32261e-10	7.55848e-12																NA	NA	GO:0015031//protein transport	K19476//vacuolar protein sorting-associated protein IST1	XP_010666830.1//PREDICTED: uncharacterized protein LOC104883949 isoform X1 [Beta vulgaris subsp. vulgaris];XP_010666831.1//PREDICTED: uncharacterized protein LOC104883949 isoform X2 [Beta vulgaris subsp. vulgaris]	PREDICTED: Beta vulgaris subsp. vulgaris hypothetical protein isoform B (LOC104883949), transcript variant X1, mRNA;PREDICTED: Beta vulgaris subsp. vulgaris hypothetical protein isoform B (LOC104883949), transcript variant X2, mRNA
LOC104883950																										196.679	449.947	1.19391	0.000176598	3.39338e-05	NA	GO:0008171//O-methyltransferase activity	NA	K00588//caffeoyl-CoA O-methyltransferase [EC:2.1.1.104]	XP_010666832.1//PREDICTED: probable caffeoyl-CoA O-methyltransferase At4g26220 [Beta vulgaris subsp. vulgaris]	PREDICTED: Beta vulgaris subsp. vulgaris probable caffeoyl-CoA O-methyltransferase At4g26220 (LOC104883950), transcript variant X2, mRNA;PREDICTED: Beta vulgaris subsp. vulgaris probable caffeoyl-CoA O-methyltransferase At4g26220 (LOC104883950), transcript variant X1, mRNA
LOC104883953																										1960.62	766.957	-1.3541	8.48903e-05	1.52881e-05	GO:0005829//cytosol	GO:0042409//caffeoyl-CoA O-methyltransferase activity	NA	K00588//caffeoyl-CoA O-methyltransferase [EC:2.1.1.104]	XP_010666836.1//PREDICTED: caffeoyl-CoA O-methyltransferase [Beta vulgaris subsp. vulgaris]	PREDICTED: Beta vulgaris subsp. vulgaris caffeoyl-CoA O-methyltransferase (LOC104883953), mRNA
LOC104883954						52.981	3.66561	-3.85335	0.000376816	2.51179e-05											2.87206	47.5788	4.05016	0.00410669	0.000953506						NA	NA	GO:0006952//defense response;GO:0009607//response to biotic stimulus	K10745//ribonuclease H2 subunit C	XP_010666838.1//PREDICTED: MLP-like protein 43 [Beta vulgaris subsp. vulgaris]	PREDICTED: Beta vulgaris subsp. vulgaris MLP-like protein 43 (LOC104883954), mRNA
LOC104883955						1537.71	4144.19	1.4303	0.0249953	0.00357457																10056.5	836.723	-3.58723	2.15568e-08	1.99374e-09	NA	NA	GO:0006952//defense response;GO:0009607//response to biotic stimulus	K10745//ribonuclease H2 subunit C	XP_010666838.1//PREDICTED: MLP-like protein 43 [Beta vulgaris subsp. vulgaris]	PREDICTED: Beta vulgaris subsp. vulgaris MLP-like protein 43 (LOC104883955), mRNA
LOC104883971						17.7396	207.781	3.55002	2.4491e-33	5.96117e-36	46.9011	170.334	1.86068	0.0326938	0.0058115																NA	NA	NA	K13754//solute carrier family 24 (sodium/potassium/calcium exchanger), member 6	XP_010666854.1//PREDICTED: cation/calcium exchanger 4-like [Beta vulgaris subsp. vulgaris]	PREDICTED: Beta vulgaris subsp. vulgaris cation/calcium exchanger 4-like (LOC104883971), mRNA
LOC104883973						102.189	256.91	1.33002	0.00223272	0.000198121																					NA	NA	NA	NA	XP_010666856.1//PREDICTED: protein LURP-one-related 6 [Beta vulgaris subsp. vulgaris];XP_010683596.2//PREDICTED: uncharacterized protein LOC104898242 [Beta vulgaris subsp. vulgaris]	PREDICTED: Beta vulgaris subsp. vulgaris protein LURP-one-related 6 (LOC104883973), mRNA
LOC104883974						1342.57	5701.63	2.08638	1.29957e-06	4.68928e-08																					GO:0009505//plant-type cell wall;GO:0009506//plasmodesma;GO:0005794//Golgi apparatus	GO:0004252//serine-type endopeptidase activity	NA	K12619//5'-3' exoribonuclease 2 [EC:3.1.13.-];K13199//plasminogen activator inhibitor 1 RNA-binding protein;K15333//tRNA guanosine-2'-O-methyltransferase [EC:2.1.1.34];K05747//Wiskott-Aldrich syndrome protein;K14568//rRNA small subunit pseudouridine methyltransferase Nep1 [EC:2.1.1.260];K21952//CASK-interacting protein	XP_010666857.1//PREDICTED: subtilisin-like protease SBT1.8 [Beta vulgaris subsp. vulgaris]	PREDICTED: Beta vulgaris subsp. vulgaris subtilisin-like protease SBT1.8 (LOC104883974), mRNA
LOC104883981						41.5915	7.60119	-2.45199	0.000498315	3.44722e-05	73.4829	19.4381	-1.91852	0.0123527	0.00182368																GO:0009535//chloroplast thylakoid membrane;GO:0009523//photosystem II;GO:0016021//integral component of membrane;GO:0009522//photosystem I	GO:0016168//chlorophyll binding	GO:0009765//photosynthesis, light harvesting;GO:0018298//protein-chromophore linkage	K08917//light-harvesting complex II chlorophyll a/b binding protein 6	XP_010666865.1//PREDICTED: chlorophyll a-b binding protein CP24, chloroplastic [Beta vulgaris subsp. vulgaris]	PREDICTED: Beta vulgaris subsp. vulgaris chlorophyll a-b binding protein CP24, chloroplastic (LOC104883981), mRNA
LOC104883986											869.166	2103.13	1.27484	2.09262e-08	8.7926e-10	815.981	1793.75	1.13637	1.82062e-42	1.2888e-44											NA	NA	NA	K00278//L-aspartate oxidase [EC:1.4.3.16];K02942//large subunit ribosomal protein LP1;K13196//zinc finger protein ubi-d4	XP_010666872.1//PREDICTED: methyl-CpG-binding domain-containing protein 9 [Beta vulgaris subsp. vulgaris]	PREDICTED: Beta vulgaris subsp. vulgaris methyl-CpG-binding domain-containing protein 9 (LOC104883986), mRNA
LOC104883994						253.418	123.687	-1.03483	0.0175037	0.00231263																					NA	NA	NA	NA	XP_010666879.1//PREDICTED: protein Iojap, chloroplastic [Beta vulgaris subsp. vulgaris]	PREDICTED: Beta vulgaris subsp. vulgaris protein Iojap, chloroplastic (LOC104883994), mRNA
LOC104883997											191.931	29.4018	-2.70661	9.16828e-08	4.23786e-09											203.482	75.2531	-1.43508	0.00334128	0.000875439	NA	NA	NA	K15078//structure-specific endonuclease subunit SLX1 [EC:3.6.1.-]	XP_010666884.2//PREDICTED: uncharacterized protein LOC104883997 [Beta vulgaris subsp. vulgaris]	PREDICTED: Beta vulgaris subsp. vulgaris uncharacterized LOC104883997 (LOC104883997), mRNA
LOC104884001																										6.67578	1.29182	-2.36953	0.0387964	0.0141963	NA	NA	NA	NA	XP_010666885.1//PREDICTED: cation/H(+) symporter 13-like [Beta vulgaris subsp. vulgaris]	PREDICTED: Beta vulgaris subsp. vulgaris cation/H(+) symporter 13-like (LOC104884001), mRNA
LOC104884006	670.192	331.355	-1.0162	0.036521	0.00164744	250.966	535.933	1.09456	0.0279601	0.0041126											1260.75	3368.22	1.4177	0.00125997	0.000255319	1284.47	4732.19	1.88133	1.39123e-09	1.07168e-10	NA	NA	NA	K21840//hexose oxidase [EC:1.1.3.5];K01187//alpha-glucosidase [EC:3.2.1.20]	XP_021860243.1//berberine bridge enzyme-like 13 [Spinacia oleracea]	PREDICTED: Beta vulgaris subsp. vulgaris berberine bridge enzyme-like 13 (LOC104884006), mRNA
LOC104884011																798.013	1618.74	1.02038	2.08367e-07	1.88374e-08	675.692	1837.51	1.44331	3.49194e-07	3.50829e-08	506.853	2277.1	2.16756	2.31006e-18	7.08252e-20	GO:0005634//nucleus;GO:0009570//chloroplast stroma	GO:0005524//ATP binding;GO:0004017//adenylate kinase activity	GO:0008652//cellular amino acid biosynthetic process;GO:0048367//shoot system development;GO:0048364//root development	K00939//adenylate kinase [EC:2.7.4.3]	XP_010666897.1//PREDICTED: adenylate kinase 1, chloroplastic [Beta vulgaris subsp. vulgaris]	PREDICTED: Beta vulgaris subsp. vulgaris adenylate kinase 1, chloroplastic (LOC104884011), mRNA
LOC104884016											831.053	1950.55	1.23087	7.56824e-08	3.44683e-09	410.392	2439.4	2.57145	1.68908e-30	2.03842e-32	340.034	1312.22	1.94826	6.12167e-19	1.74347e-20						NA	NA	NA	K02335//DNA polymerase I [EC:2.7.7.7];K11426//SET and MYND domain-containing protein	XP_010666907.1//PREDICTED: histone-lysine N-methyltransferase ATXR2 [Beta vulgaris subsp. vulgaris]	PREDICTED: Beta vulgaris subsp. vulgaris histone-lysine N-methyltransferase ATXR2 (LOC104884016), mRNA
LOC104884018																611.796	183.38	-1.73821	0.000629756	0.000110671	699.664	294.208	-1.24982	0.00665348	0.00163802						NA	NA	NA	K05666//ATP-binding cassette, subfamily C (CFTR/MRP), member 2	XP_021840450.1//LOW QUALITY PROTEIN: uncharacterized protein LOC110780350 [Spinacia oleracea]	PREDICTED: Beta vulgaris subsp. vulgaris ABC transporter C family member 10 (LOC104884018), mRNA
LOC104884019																										0.405516	4.75803	3.55254	0.0203613	0.00675712	NA	NA	NA	K15923//alpha-L-fucosidase 2 [EC:3.2.1.51];K13091//RNA-binding protein 39	XP_010666909.1//PREDICTED: histone-lysine N-methyltransferase, H3 lysine-79 specific-like [Beta vulgaris subsp. vulgaris]	PREDICTED: Beta vulgaris subsp. vulgaris histone-lysine N-methyltransferase, H3 lysine-79 specific-like (LOC104884019), mRNA
LOC104884020																456.09	170.612	-1.4186	5.72667e-05	7.89768e-06	602.535	159.227	-1.91996	1.59937e-23	3.16607e-25	917.998	119.456	-2.94201	4.87531e-16	1.81357e-17	NA	GO:0003677//DNA binding;GO:0003700//DNA binding transcription factor activity	NA	K14432//ABA responsive element binding factor	XP_010666911.1//PREDICTED: uncharacterized protein LOC104884020 isoform X1 [Beta vulgaris subsp. vulgaris];XP_010666912.1//PREDICTED: ABSCISIC ACID-INSENSITIVE 5-like protein 2 isoform X2 [Beta vulgaris subsp. vulgaris]	PREDICTED: Beta vulgaris subsp. vulgaris ABSCISIC ACID-INSENSITIVE 5-like protein 2 (LOC104884020), transcript variant X1, mRNA;PREDICTED: Beta vulgaris subsp. vulgaris ABSCISIC ACID-INSENSITIVE 5-like protein 2 (LOC104884020), transcript variant X2, mRNA
LOC104884022						32.731	237.574	2.85965	2.07598e-08	5.46963e-10																					NA	GO:0008270//zinc ion binding;GO:0016491//oxidoreductase activity	NA	K00083//cinnamyl-alcohol dehydrogenase [EC:1.1.1.195]	XP_010666914.1//PREDICTED: probable cinnamyl alcohol dehydrogenase 6 [Beta vulgaris subsp. vulgaris]	PREDICTED: Beta vulgaris subsp. vulgaris probable cinnamyl alcohol dehydrogenase 6 (LOC104884022), mRNA
LOC104884024																					6.22046	1.14102	-2.44669	0.0258205	0.00781649						NA	GO:0046983//protein dimerization activity	NA	K14007//protein transport protein SEC24;K02995//small subunit ribosomal protein S8e;K05658//ATP-binding cassette, subfamily B (MDR/TAP), member 1 [EC:3.6.3.44];K00026//malate dehydrogenase [EC:1.1.1.37]	XP_010666916.1//PREDICTED: uncharacterized protein LOC104884024 [Beta vulgaris subsp. vulgaris]	PREDICTED: Beta vulgaris subsp. vulgaris uncharacterized LOC104884024 (LOC104884024), mRNA
LOC104884026																7.60482	47.4381	2.64106	1.3283e-08	1.01733e-09											GO:0016020//membrane;GO:0005618//cell wall;GO:0005576//extracellular region	NA	GO:0009664//plant-type cell wall organization	K20628//expansin	XP_010666917.1//PREDICTED: expansin-A11 [Beta vulgaris subsp. vulgaris]	PREDICTED: Beta vulgaris subsp. vulgaris expansin-A11 (LOC104884026), mRNA
LOC104884034																3.56729	24.9489	2.80608	2.97788e-05	3.88203e-06											NA	NA	NA	K03515//DNA repair protein REV1 [EC:2.7.7.-];K03260//translation initiation factor 4G;K12447//UDP-sugar pyrophosphorylase [EC:2.7.7.64]	XP_010666927.1//PREDICTED: uncharacterized protein LOC104884034 [Beta vulgaris subsp. vulgaris]	PREDICTED: Beta vulgaris subsp. vulgaris uncharacterized LOC104884034 (LOC104884034), mRNA
LOC104884036						395.189	1435.73	1.86117	1.14951e-09	2.47396e-11						511.734	1320.88	1.36803	0.00833359	0.00203915											NA	GO:0016787//hydrolase activity	GO:0008152//metabolic process	K07025//putative hydrolase of the HAD superfamily	XP_010666929.1//PREDICTED: phosphate metabolism protein 8 [Beta vulgaris subsp. vulgaris]	PREDICTED: Beta vulgaris subsp. vulgaris phosphate metabolism protein 8 (LOC104884036), mRNA
LOC104884037						51.3155	244.623	2.25309	0.00624198	0.000668765						139.74	34.0213	-2.03824	0.0153567	0.00408509						200.142	55.9337	-1.83923	0.00902423	0.00266025	NA	GO:0016740//transferase activity	GO:0006596//polyamine biosynthetic process	K18787//thermospermine synthase [EC:2.5.1.79]	XP_010666930.1//PREDICTED: thermospermine synthase ACAULIS5 [Beta vulgaris subsp. vulgaris]	PREDICTED: Beta vulgaris subsp. vulgaris thermospermine synthase ACAULIS5 (LOC104884037), mRNA
LOC104884038						26.9377	115.673	2.10235	0.00252197	0.000228175	7.26251	130.819	4.17096	3.97221e-08	1.73145e-09	3.21553	369.749	6.84535	2.23381e-52	9.6211e-55	5.68811	251.426	5.46604	1.32458e-16	4.62389e-18	1.96004	144.169	6.20073	4.90506e-20	1.30807e-21	NA	NA	NA	K00276//primary-amine oxidase [EC:1.4.3.21]	XP_021860202.1//primary amine oxidase 1-like [Spinacia oleracea]	PREDICTED: Beta vulgaris subsp. vulgaris primary amine oxidase (LOC104884038), mRNA
LOC104884040																					438.628	952.084	1.11809	0.000118031	1.87724e-05						NA	GO:0005524//ATP binding	GO:0009644//response to high light intensity;GO:0042542//response to hydrogen peroxide;GO:0009408//response to heat	K09489//heat shock 70kDa protein 4	XP_010666933.1//PREDICTED: heat shock 70 kDa protein 8 [Beta vulgaris subsp. vulgaris]	PREDICTED: Beta vulgaris subsp. vulgaris heat shock 70 kDa protein 8 (LOC104884040), mRNA
LOC104884041																										21.9733	8.75194	-1.32807	0.0164133	0.00526642	NA	NA	NA	NA	XP_010666934.1//PREDICTED: uncharacterized protein LOC104884041 [Beta vulgaris subsp. vulgaris]	PREDICTED: Beta vulgaris subsp. vulgaris hypothetical protein (LOC104884041), mRNA
LOC104884046											218.878	1105.23	2.33614	1.96235e-23	1.93417e-25	121.303	1067.38	3.13738	2.46026e-37	2.07732e-39	127.16	529.741	2.05864	1.24436e-18	3.66051e-20						GO:0005777//peroxisome	GO:0047627//adenylylsulfatase activity	GO:0006790//sulfur compound metabolic process;GO:0009150//purine ribonucleotide metabolic process	K02503//histidine triad (HIT) family protein	XP_010666938.1//PREDICTED: adenylylsulfatase HINT3 [Beta vulgaris subsp. vulgaris]	PREDICTED: Beta vulgaris subsp. vulgaris adenylylsulfatase HINT3 (LOC104884046), mRNA
LOC104884047						7.60233	55.0947	2.8574	4.59796e-10	9.42445e-12	5.88113	101.824	4.11383	4.29995e-16	7.23418e-18	8.26549	49.5181	2.58278	7.99725e-05	1.13871e-05	9.27595	151.677	4.03136	2.75665e-17	9.11841e-19	5.21956	125.923	4.59247	9.29612e-17	3.30806e-18	NA	GO:0004674//protein serine/threonine kinase activity;GO:0005524//ATP binding	NA	K20714//serine/threonine-protein kinase OXI1 [EC:2.7.11.1]	XP_010666940.1//PREDICTED: serine/threonine-protein kinase OXI1 [Beta vulgaris subsp. vulgaris]	PREDICTED: Beta vulgaris subsp. vulgaris serine/threonine-protein kinase OXI1 (LOC104884047), mRNA
LOC104884049						26.1111	123.972	2.24727	0.00124691	0.000100581	82.064	320.304	1.96462	6.69063e-06	4.11875e-07	124.718	758.305	2.6041	1.73079e-06	1.81862e-07	74.4436	1423.17	4.25682	4.7299e-23	9.96723e-25	46.6735	299.936	2.68398	3.11807e-07	3.4757e-08	NA	NA	NA	NA	XP_010666944.1//PREDICTED: auxin-induced in root cultures protein 12 [Beta vulgaris subsp. vulgaris]	PREDICTED: Beta vulgaris subsp. vulgaris auxin-induced in root cultures protein 12 (LOC104884049), mRNA
LOC104884050						348.39	1252.42	1.84594	3.38937e-14	4.26964e-16	486.24	1428.32	1.55457	0.00253058	0.000290493																GO:0016021//integral component of membrane	NA	GO:0055114//oxidation-reduction process	K03189//urease accessory protein	XP_010666945.1//PREDICTED: cytochrome b561 and DOMON domain-containing protein At4g12980 [Beta vulgaris subsp. vulgaris];KMS95720.1//hypothetical protein BVRB_005630 isoform B [Beta vulgaris subsp. vulgaris]	PREDICTED: Beta vulgaris subsp. vulgaris cytochrome b561 and DOMON domain-containing protein At4g12980 (LOC104884050), mRNA
LOC104884054											194.658	3965.06	4.34833	7.78739e-78	7.94024e-81	652.606	8434.09	3.69195	1.90315e-09	1.28392e-10	523.773	12185.5	4.54008	9.17186e-22	2.1319e-23	385.789	21414.4	5.79463	3.60202e-23	7.57145e-25	NA	NA	NA	K04733//interleukin-1 receptor-associated kinase 4 [EC:2.7.11.1]	XP_010666948.1//PREDICTED: cysteine-rich repeat secretory protein 55 [Beta vulgaris subsp. vulgaris]	PREDICTED: Beta vulgaris subsp. vulgaris cysteine-rich repeat secretory protein 55 (LOC104884054), mRNA
LOC104884055											55.2846	722.934	3.70891	1.91506e-41	7.4038e-44	320.742	3607.33	3.49144	2.55653e-07	2.3374e-08	237.288	6366.56	4.7458	2.18536e-19	6.00068e-21	351.039	22707.3	6.01538	4.96684e-17	1.72529e-18	NA	NA	NA	K04733//interleukin-1 receptor-associated kinase 4 [EC:2.7.11.1]	XP_010666949.1//PREDICTED: cysteine-rich repeat secretory protein 55 [Beta vulgaris subsp. vulgaris]	PREDICTED: Beta vulgaris subsp. vulgaris cysteine-rich repeat secretory protein 55 (LOC104884055), mRNA
LOC104884069											72.896	9.13238	-2.99678	2.32261e-10	7.55381e-12	55.9682	4.60972	-3.60186	6.56304e-09	4.76625e-10	37.1444	15.3991	-1.2703	0.0270241	0.00823952						NA	NA	NA	NA	XP_021838811.1//uncharacterized protein LOC110778570 [Spinacia oleracea]	PREDICTED: Beta vulgaris subsp. vulgaris uncharacterized LOC104884069 (LOC104884069), mRNA
LOC104884070																6114.68	2237.92	-1.45012	1.71744e-09	1.15424e-10	6178.11	2343.71	-1.39837	0.000259925	4.44938e-05	7289.68	3086.26	-1.23999	0.00932846	0.00275952	NA	NA	NA	K10352//myosin heavy chain;K10400//kinesin family member 15	XP_010666967.1//PREDICTED: uncharacterized protein LOC104884070 [Beta vulgaris subsp. vulgaris]	PREDICTED: Beta vulgaris subsp. vulgaris uncharacterized LOC104884070 (LOC104884070), mRNA
LOC104884071																										372.463	172.005	-1.11465	1.5053e-07	1.58079e-08	NA	GO:0016787//hydrolase activity	GO:0006629//lipid metabolic process	K16818//phospholipase A1 [EC:3.1.1.32]	XP_019103054.1//PREDICTED: uncharacterized protein LOC104884071 isoform X1 [Beta vulgaris subsp. vulgaris];XP_010666968.1//PREDICTED: uncharacterized protein LOC104884071 isoform X2 [Beta vulgaris subsp. vulgaris]	PREDICTED: Beta vulgaris subsp. vulgaris hypothetical protein (LOC104884071), transcript variant X1, mRNA;PREDICTED: Beta vulgaris subsp. vulgaris hypothetical protein (LOC104884071), transcript variant X2, mRNA
LOC104884072											142.849	659.272	2.20638	3.19216e-12	8.3269e-14	24.9405	157.552	2.65926	5.27655e-12	2.6619e-13	29.7793	108.301	1.86267	0.00178988	0.000376644	505.61	182.719	-1.4684	0.00128265	0.000302076	GO:0005634//nucleus;GO:0005829//cytosol	GO:0016161//beta-amylase activity;GO:0102229//amylopectin maltohydrolase activity	GO:0009414//response to water deprivation;GO:0005983//starch catabolic process	K01177//beta-amylase [EC:3.2.1.2]	XP_010666969.1//PREDICTED: beta-amylase 1, chloroplastic [Beta vulgaris subsp. vulgaris]	PREDICTED: Beta vulgaris subsp. vulgaris beta-amylase 1, chloroplastic (LOC104884072), mRNA
LOC104884074																11.1329	2.23853	-2.31421	0.0358077	0.0108675						27.553	4.06087	-2.76235	0.00643423	0.00182297	NA	NA	NA	NA	XP_010666972.2//PREDICTED: uncharacterized protein LOC104884074 [Beta vulgaris subsp. vulgaris]	PREDICTED: Beta vulgaris subsp. vulgaris hypothetical protein (LOC104884074), mRNA
LOC104884082																					214.687	59.3883	-1.85399	0.0241679	0.00723392	312.989	36.5763	-3.09713	3.65684e-18	1.1398e-19	NA	NA	NA	K13422//transcription factor MYC2	XP_010666979.1//PREDICTED: transcription factor bHLH18-like [Beta vulgaris subsp. vulgaris]	PREDICTED: Beta vulgaris subsp. vulgaris transcription factor bHLH18-like (LOC104884082), mRNA
LOC104884083																226.38	6.63455	-5.0926	2.40112e-14	9.52256e-16	356.593	3.9747	-6.48729	1.14808e-18	3.36263e-20	101.974	16.7522	-2.60578	3.01557e-05	4.94292e-06	NA	NA	NA	NA	XP_010666980.1//PREDICTED: uncharacterized protein LOC104884083 [Beta vulgaris subsp. vulgaris]	PREDICTED: Beta vulgaris subsp. vulgaris uncharacterized LOC104884083 (LOC104884083), mRNA
LOC104884084																226.38	6.63455	-5.0926	2.40112e-14	9.52256e-16	356.593	3.9747	-6.48729	1.14808e-18	3.36263e-20	101.974	16.7522	-2.60578	3.01557e-05	4.94292e-06	NA	NA	NA	NA	XP_010666980.1//PREDICTED: uncharacterized protein LOC104884083 [Beta vulgaris subsp. vulgaris]	PREDICTED: Beta vulgaris subsp. vulgaris uncharacterized LOC104884084 (LOC104884084), mRNA
LOC104884085						16.9458	91.0551	2.42581	0.00610057	0.000650227	17.1209	57.9356	1.75869	5.73301e-05	4.26724e-06	14.3918	85.0334	2.56278	9.50895e-09	7.12462e-10	14.4324	81.3204	2.49431	2.15029e-05	2.93296e-06	6.32798	122.192	4.27126	2.32563e-13	1.12583e-14	NA	NA	NA	K19613//leucine-rich repeat protein SHOC2	XP_010666982.1//PREDICTED: plant intracellular Ras-group-related LRR protein 6 [Beta vulgaris subsp. vulgaris]	PREDICTED: Beta vulgaris subsp. vulgaris plant intracellular Ras-group-related LRR protein 6 (LOC104884085), mRNA
LOC104884086																286.21	116.015	-1.30276	5.3367e-12	2.69452e-13											NA	NA	NA	K15285//solute carrier family 35, member E3	XP_010666983.1//PREDICTED: uncharacterized membrane protein At1g06890-like [Beta vulgaris subsp. vulgaris]	PREDICTED: Beta vulgaris subsp. vulgaris uncharacterized membrane protein At1g06890-like (LOC104884086), mRNA
LOC104884087						133.414	39.813	-1.7446	0.0140017	0.00175724											39.9309	198.817	2.31586	9.39823e-07	1.00304e-07						NA	NA	NA	K02137//F-type H+-transporting ATPase subunit O	XP_010671875.1//PREDICTED: ATP synthase subunit O, mitochondrial [Beta vulgaris subsp. vulgaris];XP_019103657.1//PREDICTED: uncharacterized protein LOC104884087 [Beta vulgaris subsp. vulgaris]	PREDICTED: Beta vulgaris subsp. vulgaris uncharacterized LOC104884087 (LOC104884087), mRNA
LOC104884094																2684.07	6603.39	1.29878	1.50864e-20	3.46762e-22											NA	GO:0005524//ATP binding;GO:0004672//protein kinase activity	NA	K08835//serine/threonine-protein kinase OSR1/STK39 [EC:2.7.11.1]	XP_010666990.1//PREDICTED: serine/threonine-protein kinase BLUS1 isoform X1 [Beta vulgaris subsp. vulgaris];XP_010666991.1//PREDICTED: serine/threonine-protein kinase BLUS1 isoform X2 [Beta vulgaris subsp. vulgaris]	PREDICTED: Beta vulgaris subsp. vulgaris serine/threonine-protein kinase BLUS1 (LOC104884094), transcript variant X2, mRNA;PREDICTED: Beta vulgaris subsp. vulgaris serine/threonine-protein kinase BLUS1 (LOC104884094), transcript variant X1, mRNA
LOC104884100											1.5509	9.54024	2.62092	0.0107125	0.00153646											4.75726	0.541394	-3.13538	0.0194363	0.00639898	NA	NA	NA	K05909//laccase [EC:1.10.3.2];K08272//calcium binding protein 39;K20929//glyoxal/methylglyoxal oxidase [EC:1.2.3.15];K15718//linoleate 9S-lipoxygenase [EC:1.13.11.58]	XP_010666995.1//PREDICTED: uncharacterized protein LOC104884100 [Beta vulgaris subsp. vulgaris]	PREDICTED: Beta vulgaris subsp. vulgaris uncharacterized LOC104884100 (LOC104884100), mRNA
LOC104884106	23.5257	155.403	2.72371	0.000349511	5.55744e-06	14.5019	59.2569	2.03074	0.0104529	0.00123463																					NA	NA	NA	K13161//heterogeneous nuclear ribonucleoprotein R;K20642//Rho GTPase-activating protein 22/24/25;K09528//DnaJ homolog subfamily C member 8	XP_010667002.1//PREDICTED: protein FANTASTIC FOUR 1 [Beta vulgaris subsp. vulgaris]	PREDICTED: Beta vulgaris subsp. vulgaris protein FANTASTIC FOUR 1 (LOC104884106), mRNA
LOC104884113																21.5161	122.261	2.50648	0.000332546	5.43609e-05	17.9713	191.269	3.41184	8.20913e-13	4.14126e-14	17.3105	274.156	3.98528	3.54816e-12	1.98283e-13	GO:0005634//nucleus	GO:0003677//DNA binding;GO:0003700//DNA binding transcription factor activity	GO:0006351//transcription, DNA-templated	K12900//FUS-interacting serine-arginine-rich protein 1;K09286//EREBP-like factor	XP_010667007.1//PREDICTED: ethylene-responsive transcription factor ERF114 [Beta vulgaris subsp. vulgaris]	PREDICTED: Beta vulgaris subsp. vulgaris ethylene-responsive transcription factor ERF114 (LOC104884113), mRNA
LOC104884114																					441.177	993.178	1.17069	2.54809e-06	2.91582e-07	502.78	1093.85	1.12142	0.0199346	0.00658928	GO:0005634//nucleus	GO:0046872//metal ion binding;GO:0003677//DNA binding	NA	K10638//E3 ubiquitin-protein ligase UHRF1 [EC:2.3.2.27]	XP_010667008.1//PREDICTED: E3 ubiquitin-protein ligase ORTHRUS 2 [Beta vulgaris subsp. vulgaris]	PREDICTED: Beta vulgaris subsp. vulgaris E3 ubiquitin-protein ligase ORTHRUS 2 (LOC104884114), mRNA
LOC104884119																					17.7975	8.3434	-1.09297	0.0427441	0.0140934	35.5591	10.105	-1.81515	0.000638385	0.000138743	NA	NA	NA	K14399//polyribonucleotide 5'-hydroxyl-kinase [EC:2.7.1.78];K19996//phosphatidylinositol transfer protein SFH5;K00133//aspartate-semialdehyde dehydrogenase [EC:1.2.1.11];K02433//aspartyl-tRNA(Asn)/glutamyl-tRNA(Gln) amidotransferase subunit A [EC:6.3.5.6 6.3.5.7]	XP_010667014.1//PREDICTED: random slug protein 5 [Beta vulgaris subsp. vulgaris]	PREDICTED: Beta vulgaris subsp. vulgaris random slug protein 5 (LOC104884119), mRNA
LOC104884120						92.6257	43.5472	-1.08883	0.0140508	0.0017646											70.9299	18.4893	-1.9397	7.96588e-07	8.40334e-08	87.6893	21.9169	-2.00035	3.90876e-07	4.42015e-08	NA	NA	NA	K06180//23S rRNA pseudouridine1911/1915/1917 synthase [EC:5.4.99.23];K03452//magnesium/proton exchanger	XP_010667015.1//PREDICTED: pentatricopeptide repeat-containing protein At5g50990 [Beta vulgaris subsp. vulgaris]	PREDICTED: Beta vulgaris subsp. vulgaris pentatricopeptide repeat-containing protein At5g50990 (LOC104884120), transcript variant X5, mRNA;PREDICTED: Beta vulgaris subsp. vulgaris pentatricopeptide repeat-containing protein At5g50990 (LOC104884120), transcript variant X1, mRNA;PREDICTED: Beta vulgaris subsp. vulgaris pentatricopeptide repeat-containing protein At5g50990 (LOC104884120), transcript…
LOC104884122						65.5944	422.366	2.68685	0.0003098	2.02538e-05						53.7896	226.495	2.07408	0.0400856	0.0124069	83.5521	361.844	2.11462	0.00467436	0.00110123						GO:0016021//integral component of membrane	GO:0005506//iron ion binding	NA	K00366//ferredoxin-nitrite reductase [EC:1.7.7.1]	XP_010667019.1//PREDICTED: uncharacterized protein LOC104884122 [Beta vulgaris subsp. vulgaris]	PREDICTED: Beta vulgaris subsp. vulgaris hypothetical protein (LOC104884122), mRNA
LOC104884125																					2.40145	9.41684	1.97134	0.0188983	0.00544101						NA	GO:0003677//DNA binding	GO:0006355//regulation of transcription, DNA-templated	NA	XP_010667025.1//PREDICTED: leafy/floricaula homolog FL1 [Beta vulgaris subsp. vulgaris]	PREDICTED: Beta vulgaris subsp. vulgaris leafy/floricaula homolog FL1 (LOC104884125), mRNA
LOC104884131						31.2779	138.42	2.14584	0.0445115	0.00739388																270.269	36.5421	-2.88677	0.00163472	0.000395473	NA	NA	NA	NA	XP_010667028.1//PREDICTED: uncharacterized protein LOC104884131 [Beta vulgaris subsp. vulgaris];KMS95648.1//hypothetical protein BVRB_006230 [Beta vulgaris subsp. vulgaris]	PREDICTED: Beta vulgaris subsp. vulgaris hypothetical protein (LOC104884131), mRNA
LOC104884132											209.838	460.006	1.13238	1.59411e-06	8.7365e-08																NA	NA	NA	K12353//sphingomyelin phosphodiesterase 4 [EC:3.1.4.12]	XP_010667030.1//PREDICTED: uncharacterized protein LOC104884132 [Beta vulgaris subsp. vulgaris]	PREDICTED: Beta vulgaris subsp. vulgaris hypothetical protein (LOC104884132), mRNA
LOC104884134	171.979	518.604	1.5924	0.0004244	6.97609e-06	94.9382	942.999	3.31219	2.17295e-17	2.05065e-19	60.7655	1068.38	4.13602	4.86736e-32	2.77095e-34	28.3163	368.873	3.70342	1.65863e-25	2.81508e-27	39.8161	345.915	3.119	4.86437e-13	2.40423e-14	45.4025	176.859	1.96176	4.58781e-05	7.80058e-06	GO:0016021//integral component of membrane	GO:0016757//transferase activity, transferring glycosyl groups	GO:0006486//protein glycosylation	K18789//xylogalacturonan beta-1,3-xylosyltransferase [EC:2.4.2.41]	XP_010667032.2//PREDICTED: probable glycosyltransferase At5g03795 [Beta vulgaris subsp. vulgaris]	PREDICTED: Beta vulgaris subsp. vulgaris probable glycosyltransferase At5g03795 (LOC104884134), mRNA
LOC104884135																										341.487	882.304	1.36944	5.36507e-13	2.69974e-14	GO:0016021//integral component of membrane	NA	NA	NA	XP_010667033.1//PREDICTED: uncharacterized protein LOC104884135 [Beta vulgaris subsp. vulgaris]	PREDICTED: Beta vulgaris subsp. vulgaris hypothetical protein (LOC104884135), mRNA
LOC104884137						48.298	14.4793	-1.73797	0.00772413	0.000861667																					NA	NA	GO:0008152//metabolic process	K01704//3-isopropylmalate/(R)-2-methylmalate dehydratase small subunit [EC:4.2.1.33 4.2.1.35]	XP_010667036.1//PREDICTED: 3-isopropylmalate dehydratase small subunit 3 [Beta vulgaris subsp. vulgaris]	PREDICTED: Beta vulgaris subsp. vulgaris 3-isopropylmalate dehydratase small subunit 3 (LOC104884137), mRNA
LOC104884141																										2085.09	313.94	-2.73154	8.59259e-06	1.25154e-06	NA	NA	NA	NA	XP_010667039.1//PREDICTED: uncharacterized protein LOC104884141 [Beta vulgaris subsp. vulgaris];XP_010667041.1//PREDICTED: uncharacterized protein LOC104884142 [Beta vulgaris subsp. vulgaris]	PREDICTED: Beta vulgaris subsp. vulgaris hypothetical protein (LOC104884141), mRNA
LOC104884143																										14.927	2.5835	-2.53052	0.0201333	0.00666349	NA	NA	NA	NA	NA	PREDICTED: Beta vulgaris subsp. vulgaris uncharacterized LOC104884143 (LOC104884143), ncRNA
LOC104884146																										1.14551	15.0897	3.7195	0.010575	0.00318161	NA	NA	NA	NA	XP_021855871.1//uncharacterized protein LOC110795192 [Spinacia oleracea];XP_019103078.1//PREDICTED: uncharacterized protein LOC104884146 [Beta vulgaris subsp. vulgaris]	PREDICTED: Beta vulgaris subsp. vulgaris uncharacterized LOC104884146 (LOC104884146), mRNA
LOC104884154											166.733	35.2559	-2.24161	0.035235	0.00637098						174.258	68.566	-1.34566	0.0398875	0.0130055						NA	NA	NA	K00799//glutathione S-transferase [EC:2.5.1.18]	XP_010667053.1//PREDICTED: glutathione S-transferase [Beta vulgaris subsp. vulgaris]	PREDICTED: Beta vulgaris subsp. vulgaris glutathione S-transferase (LOC104884154), mRNA
LOC104884156	475.31	951.947	1.00201	0.0325112	0.00141289	242.962	705.756	1.53844	3.15502e-10	6.35907e-12	361.421	772.911	1.09662	0.0136681	0.00205969						346.968	833.914	1.2651	0.000602769	0.000113086	290.732	764.536	1.3949	2.71883e-06	3.60678e-07	NA	NA	NA	K13412//calcium-dependent protein kinase [EC:2.7.11.1]	AFR11232.1//calcium dependent protein kinase 3 [Chenopodium album]	PREDICTED: Beta vulgaris subsp. vulgaris calcium-dependent protein kinase 8 (LOC104884156), mRNA
LOC104884158						612.924	2239.24	1.86923	0.00507611	0.000520443											2040.54	11636.5	2.51164	2.02222e-11	1.17683e-12	942.657	6643.01	2.81703	6.65954e-34	6.33461e-36	NA	GO:0003824//catalytic activity	NA	K06617//raffinose synthase [EC:2.4.1.82]	XP_010667057.1//PREDICTED: probable galactinol--sucrose galactosyltransferase 2 isoform X1 [Beta vulgaris subsp. vulgaris];XP_019103079.1//PREDICTED: probable galactinol--sucrose galactosyltransferase 2 isoform X2 [Beta vulgaris subsp. vulgaris]	PREDICTED: Beta vulgaris subsp. vulgaris probable galactinol--sucrose galactosyltransferase 2 (LOC104884158), transcript variant X3, mRNA;PREDICTED: Beta vulgaris subsp. vulgaris probable galactinol--sucrose galactosyltransferase 2 (LOC104884158), transcript variant X1, mRNA;PREDICTED: Beta vulgaris subsp. vulgaris probable galactinol--sucrose galactosyltransferase 2 (LOC104884158), transcript va…
LOC104884161																15.7032	1.33638	-3.55465	0.000498605	8.55602e-05	9.32378	1.84852	-2.33455	0.0323941	0.0102036	12.4792	2.72614	-2.1946	0.0425009	0.0157774	GO:0016021//integral component of membrane	NA	NA	NA	XP_010667062.1//PREDICTED: uncharacterized protein LOC104884161 [Beta vulgaris subsp. vulgaris]	PREDICTED: Beta vulgaris subsp. vulgaris uncharacterized LOC104884161 (LOC104884161), mRNA
LOC104884169																9.53788	57.0546	2.5806	0.000122873	1.81978e-05											NA	NA	NA	K01184//polygalacturonase [EC:3.2.1.15]	XP_010667070.1//PREDICTED: uncharacterized protein LOC104884169 [Beta vulgaris subsp. vulgaris]	PREDICTED: Beta vulgaris subsp. vulgaris uncharacterized LOC104884169 (LOC104884169), mRNA
LOC104884172																										234.174	569.769	1.28279	3.40809e-07	3.82215e-08	NA	NA	NA	NA	XP_010667073.1//PREDICTED: uncharacterized protein At4g15545 isoform X1 [Beta vulgaris subsp. vulgaris];XP_010667076.1//PREDICTED: uncharacterized protein At4g15545 isoform X3 [Beta vulgaris subsp. vulgaris];XP_010667075.1//PREDICTED: uncharacterized protein At4g15545 isoform X2 [Beta vulgaris subsp. vulgaris]	PREDICTED: Beta vulgaris subsp. vulgaris uncharacterized protein At4g15545 (LOC104884172), transcript variant X4, mRNA;PREDICTED: Beta vulgaris subsp. vulgaris uncharacterized protein At4g15545 (LOC104884172), transcript variant X2, mRNA;PREDICTED: Beta vulgaris subsp. vulgaris uncharacterized protein At4g15545 (LOC104884172), transcript variant X1, mRNA;PREDICTED: Beta vulgaris subsp. vulgaris u…
LOC104884174						26.2067	9.69199	-1.43507	0.0411239	0.00670237																					NA	NA	NA	NA	KMS95624.1//hypothetical protein BVRB_006540 isoform B [Beta vulgaris subsp. vulgaris];XP_019103858.1//PREDICTED: uncharacterized protein LOC104888321 isoform X1 [Beta vulgaris subsp. vulgaris]	PREDICTED: Beta vulgaris subsp. vulgaris uncharacterized LOC104884174 (LOC104884174), transcript variant X2, ncRNA;PREDICTED: Beta vulgaris subsp. vulgaris uncharacterized LOC104884174 (LOC104884174), transcript variant X1, ncRNA;PREDICTED: Beta vulgaris subsp. vulgaris uncharacterized LOC104884174 (LOC104884174), transcript variant X4, ncRNA;PREDICTED: Beta vulgaris subsp. vulgaris uncharacteriz…
LOC104884175																2428.89	513.593	-2.2416	1.13137e-09	7.45403e-11	2135.72	818.255	-1.3841	0.0089834	0.00230838	2928.7	566.82	-2.3693	6.01542e-16	2.27089e-17	NA	NA	NA	K13944//LOB domain-containing protein 16	XP_010667079.1//PREDICTED: LOB domain-containing protein 4 [Beta vulgaris subsp. vulgaris]	PREDICTED: Beta vulgaris subsp. vulgaris LOB domain-containing protein 4 (LOC104884175), mRNA
LOC104884184											1.13955	8.50467	2.89979	0.00893003	0.00123782	0.668426	4.0533	2.60026	0.0404357	0.0125463											NA	NA	NA	K19747//BAHD acyltransferase [EC:2.3.1.-];K05747//Wiskott-Aldrich syndrome protein;K01759//lactoylglutathione lyase [EC:4.4.1.5]	XP_010667096.1//PREDICTED: uncharacterized protein LOC104884184 [Beta vulgaris subsp. vulgaris]	PREDICTED: Beta vulgaris subsp. vulgaris hypothetical protein (LOC104884184), mRNA
LOC104884186																507.001	244.725	-1.05083	0.000477564	8.14608e-05	591.234	276.997	-1.09386	2.15682e-06	2.43044e-07	660.994	324.954	-1.0244	0.00429993	0.00115619	GO:0005622//intracellular	GO:0003723//RNA binding	GO:0006810//transport	K17265//Ras GTPase-activating protein-binding protein 1 [EC:3.6.4.12 3.6.4.13]	XP_010667101.1//PREDICTED: putative G3BP-like protein isoform X2 [Beta vulgaris subsp. vulgaris];XP_010667100.1//PREDICTED: putative G3BP-like protein isoform X1 [Beta vulgaris subsp. vulgaris]	PREDICTED: Beta vulgaris subsp. vulgaris putative G3BP-like protein (LOC104884186), transcript variant X2, mRNA;PREDICTED: Beta vulgaris subsp. vulgaris putative G3BP-like protein (LOC104884186), transcript variant X1, mRNA
LOC104884189						828.845	2044.38	1.30249	0.000387709	2.5993e-05	396.815	2444.22	2.62284	4.52966e-15	8.60207e-17	200.542	2131.64	3.40999	9.67089e-57	3.62916e-59	147.574	1687.69	3.51554	3.90489e-39	2.62653e-41	158.21	1130.6	2.83717	5.28105e-16	1.97123e-17	NA	NA	NA	NA	XP_010667104.1//PREDICTED: uncharacterized protein LOC104884189 isoform X2 [Beta vulgaris subsp. vulgaris];XP_010667103.1//PREDICTED: uncharacterized protein LOC104884189 isoform X1 [Beta vulgaris subsp. vulgaris]	PREDICTED: Beta vulgaris subsp. vulgaris hypothetical protein (LOC104884189), transcript variant X1, mRNA;PREDICTED: Beta vulgaris subsp. vulgaris hypothetical protein (LOC104884189), transcript variant X2, mRNA
LOC104884191																										14.4374	3.333	-2.11492	0.00715271	0.00205327	NA	NA	NA	K05909//laccase [EC:1.10.3.2];K08272//calcium binding protein 39;K20929//glyoxal/methylglyoxal oxidase [EC:1.2.3.15];K15718//linoleate 9S-lipoxygenase [EC:1.13.11.58]	XP_010667106.1//PREDICTED: uncharacterized protein LOC104884191 [Beta vulgaris subsp. vulgaris]	PREDICTED: Beta vulgaris subsp. vulgaris uncharacterized LOC104884191 (LOC104884191), mRNA
LOC104884194						787.367	1704.36	1.11413	2.58887e-08	6.94321e-10	769.123	1721.78	1.16262	1.3762e-05	8.98058e-07											603.904	1504.01	1.31642	3.72125e-08	3.56022e-09	NA	GO:0003723//RNA binding	NA	K14944//RNA-binding protein Nova	XP_010667108.1//PREDICTED: protein BTR1 isoform X1 [Beta vulgaris subsp. vulgaris];XP_010667109.1//PREDICTED: protein BTR1 isoform X2 [Beta vulgaris subsp. vulgaris]	PREDICTED: Beta vulgaris subsp. vulgaris protein BTR1 (LOC104884194), transcript variant X1, mRNA;PREDICTED: Beta vulgaris subsp. vulgaris protein BTR1 (LOC104884194), transcript variant X2, mRNA
LOC104884195	632.742	279.434	-1.17911	0.0336097	0.00148662																										NA	NA	NA	K03515//DNA repair protein REV1 [EC:2.7.7.-]	XP_010691657.1//PREDICTED: DNA repair protein REV1 isoform X1 [Beta vulgaris subsp. vulgaris];KMS95601.1//hypothetical protein BVRB_006700 isoform B [Beta vulgaris subsp. vulgaris];XP_019103084.1//PREDICTED: DNA repair protein REV1-like isoform X2 [Beta vulgaris subsp. vulgaris];KMS95600.1//hypothetical protein BVRB_006700 isoform A [Beta vulgaris subsp. vulgaris];XP_022148784.1//DNA repair prote…	PREDICTED: Beta vulgaris subsp. vulgaris DNA repair protein REV1-like (LOC104884195), transcript variant X2, mRNA;PREDICTED: Beta vulgaris subsp. vulgaris DNA repair protein REV1-like (LOC104884195), transcript variant X3, mRNA;PREDICTED: Beta vulgaris subsp. vulgaris DNA repair protein REV1-like (LOC104884195), transcript variant X1, mRNA
LOC104884197																					203.449	977.27	2.26409	3.86511e-13	1.88566e-14						GO:0048046//apoplast;GO:0005739//mitochondrion;GO:0009941//chloroplast envelope;GO:0009579//thylakoid;GO:0009570//chloroplast stroma	GO:0046554//malate dehydrogenase (NADP+) activity;GO:0008746//NAD(P)+ transhydrogenase activity	GO:0051775//response to redox state;GO:0005975//carbohydrate metabolic process;GO:0006108//malate metabolic process	K00051//malate dehydrogenase (NADP+) [EC:1.1.1.82]	XP_010667112.1//PREDICTED: malate dehydrogenase [NADP], chloroplastic [Beta vulgaris subsp. vulgaris]	PREDICTED: Beta vulgaris subsp. vulgaris malate dehydrogenase [NADP], chloroplastic (LOC104884197), mRNA
LOC104884206																3.92599	0.581402	-2.75545	0.0407928	0.012678											NA	NA	NA	NA	KMS95592.1//hypothetical protein BVRB_006800 [Beta vulgaris subsp. vulgaris]	PREDICTED: Beta vulgaris subsp. vulgaris uncharacterized LOC104884206 (LOC104884206), ncRNA
LOC104884211																										396.51	857.197	1.11227	1.64539e-06	2.08215e-07	NA	NA	NA	K01426//amidase [EC:3.5.1.4];K14306//nuclear pore complex protein Nup62	XP_010667124.1//PREDICTED: uncharacterized transmembrane protein DDB_G0289901 [Beta vulgaris subsp. vulgaris]	PREDICTED: Beta vulgaris subsp. vulgaris uncharacterized transmembrane protein DDB_G0289901 (LOC104884211), mRNA
LOC104884212																17940.2	6102.43	-1.55574	0.0395945	0.012238											GO:0005634//nucleus	GO:0003677//DNA binding;GO:0003700//DNA binding transcription factor activity	GO:0006351//transcription, DNA-templated	K09286//EREBP-like factor	XP_010667125.1//PREDICTED: ethylene-responsive transcription factor RAP2-3 [Beta vulgaris subsp. vulgaris]	PREDICTED: Beta vulgaris subsp. vulgaris ethylene-responsive transcription factor RAP2-3 (LOC104884212), mRNA
LOC104884213																										168.358	471.345	1.48525	5.81234e-14	2.64096e-15	NA	NA	NA	NA	XP_019103087.1//PREDICTED: uncharacterized protein LOC104884213 [Beta vulgaris subsp. vulgaris]	PREDICTED: Beta vulgaris subsp. vulgaris uncharacterized LOC104884213 (LOC104884213), transcript variant X1, mRNA;PREDICTED: Beta vulgaris subsp. vulgaris uncharacterized LOC104884213 (LOC104884213), transcript variant X2, mRNA
LOC104884216																					18.6907	104.448	2.4824	0.00067383	0.000127824	8.6255	381.129	5.46553	2.51455e-25	4.52744e-27	NA	NA	NA	K19747//BAHD acyltransferase [EC:2.3.1.-]	XP_010667128.2//PREDICTED: uncharacterized acetyltransferase At3g50280 [Beta vulgaris subsp. vulgaris]	PREDICTED: Beta vulgaris subsp. vulgaris hypothetical protein (LOC104884216), mRNA
LOC104884218											25.5013	74.0821	1.53855	0.00302578	0.000355309																GO:0005634//nucleus	GO:0043565//sequence-specific DNA binding	GO:0006355//regulation of transcription, DNA-templated;GO:0010371//regulation of gibberellin biosynthetic process;GO:0009640//photomorphogenesis;GO:0010228//vegetative to reproductive phase transition of meristem;GO:0090470//shoot organ boundary specification;GO:0008285//negative regulation of cell proliferation;GO:0010227//floral organ abscission	K16670//homeobox protein Meis2;K15613//homeobox protein Meis1	XP_010667131.1//PREDICTED: homeobox protein ATH1 [Beta vulgaris subsp. vulgaris]	PREDICTED: Beta vulgaris subsp. vulgaris homeobox protein ATH1 (LOC104884218), mRNA
LOC104884221											60.509	514.424	3.08773	3.09133e-10	1.01784e-11	78.477	315.488	2.00724	0.00338694	0.000723874						102.343	50.6935	-1.01353	0.0166842	0.00536396	NA	GO:0016787//hydrolase activity	NA	K11418//histone deacetylase 11 [EC:3.5.1.98]	XP_016498572.1//PREDICTED: histone deacetylase 2 isoform X2 [Nicotiana tabacum];XP_019103091.1//PREDICTED: histone deacetylase 2 isoform X1 [Beta vulgaris subsp. vulgaris];XP_019103092.1//PREDICTED: histone deacetylase 2 isoform X3 [Beta vulgaris subsp. vulgaris];XP_010667134.1//PREDICTED: histone deacetylase 2 isoform X2 [Beta vulgaris subsp. vulgaris]	PREDICTED: Beta vulgaris subsp. vulgaris histone deacetylase 2 (LOC104884221), transcript variant X4, misc_RNA;PREDICTED: Beta vulgaris subsp. vulgaris histone deacetylase 2 (LOC104884221), transcript variant X3, mRNA;PREDICTED: Beta vulgaris subsp. vulgaris histone deacetylase 2 (LOC104884221), transcript variant X1, mRNA;PREDICTED: Beta vulgaris subsp. vulgaris histone deacetylase 2 (LOC1048842…
LOC104884222											137.755	316.534	1.20026	0.0290999	0.00505273	86.0305	563.947	2.71264	3.93422e-14	1.60221e-15	70.33	399.503	2.50599	1.00648e-36	8.0553e-39	63.7175	333.607	2.38839	3.2859e-15	1.32e-16	GO:0016021//integral component of membrane	GO:0005509//calcium ion binding	NA	K06268//serine/threonine-protein phosphatase 2B regulatory subunit	XP_010667137.1//PREDICTED: calcineurin B-like protein 10 isoform X2 [Beta vulgaris subsp. vulgaris];XP_010667136.1//PREDICTED: calcineurin B-like protein 10 isoform X1 [Beta vulgaris subsp. vulgaris];XP_019103093.1//PREDICTED: calcineurin B-like protein 10 isoform X3 [Beta vulgaris subsp. vulgaris]	PREDICTED: Beta vulgaris subsp. vulgaris calcineurin B-like protein 10 (LOC104884222), transcript variant X2, mRNA;PREDICTED: Beta vulgaris subsp. vulgaris calcineurin B-like protein 10 (LOC104884222), transcript variant X1, mRNA;PREDICTED: Beta vulgaris subsp. vulgaris calcineurin B-like protein 10 (LOC104884222), transcript variant X3, mRNA
LOC104884223	2532.81	1203.83	-1.07311	0.00131748	2.71123e-05											1454.71	15440.2	3.4079	2.93917e-58	1.06537e-60	1502.01	10178.1	2.76051	1.20267e-20	3.02588e-22	1444.47	5033.83	1.80112	6.24545e-05	1.09452e-05	GO:0016021//integral component of membrane	GO:0005509//calcium ion binding	NA	K06268//serine/threonine-protein phosphatase 2B regulatory subunit	XP_010667139.1//PREDICTED: calcineurin B-like protein 10 isoform X2 [Beta vulgaris subsp. vulgaris];XP_010667138.1//PREDICTED: calcineurin B-like protein 10 isoform X1 [Beta vulgaris subsp. vulgaris]	PREDICTED: Beta vulgaris subsp. vulgaris calcineurin B-like protein 10 (LOC104884223), transcript variant X2, mRNA;PREDICTED: Beta vulgaris subsp. vulgaris calcineurin B-like protein 10 (LOC104884223), transcript variant X1, mRNA
LOC104884225																60.1598	10.891	-2.46566	0.00326715	0.000694391	31.2646	12.5749	-1.31398	0.031679	0.00993662						NA	NA	NA	K14972//PAX-interacting protein 1	XP_010667141.1//PREDICTED: probable basic-leucine zipper transcription factor R isoform X2 [Beta vulgaris subsp. vulgaris];XP_010667140.1//PREDICTED: probable basic-leucine zipper transcription factor R isoform X1 [Beta vulgaris subsp. vulgaris]	PREDICTED: Beta vulgaris subsp. vulgaris probable basic-leucine zipper transcription factor R (LOC104884225), transcript variant X2, mRNA;PREDICTED: Beta vulgaris subsp. vulgaris probable basic-leucine zipper transcription factor R (LOC104884225), transcript variant X1, mRNA
LOC104884228						2977.24	1415.47	-1.07269	0.0113371	0.00136183						837.539	2016.29	1.26747	0.0348063	0.0105146	487.401	2045.47	2.06925	5.15893e-11	3.15158e-12	487.588	1549.26	1.66784	9.61575e-09	8.38709e-10	GO:0016021//integral component of membrane	NA	NA	K20726//transmembrane protein 222	XP_010667148.1//PREDICTED: protein REVERSION-TO-ETHYLENE SENSITIVITY1 [Beta vulgaris subsp. vulgaris]	PREDICTED: Beta vulgaris subsp. vulgaris protein REVERSION-TO-ETHYLENE SENSITIVITY1 (LOC104884228), mRNA
LOC104884234						533.369	187.941	-1.50486	0.00591802	0.000625968	1687.26	288.628	-2.5474	0.000877708	8.71444e-05	1994.13	265.181	-2.91071	1.02975e-05	1.23527e-06	8893.88	934.768	-3.25013	2.04436e-12	1.07396e-13	9155.46	1163.96	-2.97559	8.23051e-08	8.32173e-09	NA	NA	NA	K12309//beta-galactosidase [EC:3.2.1.23]	XP_010667155.1//PREDICTED: putative beta-galactosidase [Beta vulgaris subsp. vulgaris]	PREDICTED: Beta vulgaris subsp. vulgaris putative beta-galactosidase (LOC104884234), mRNA
LOC104884237																54.6441	8.26622	-2.72477	0.000167079	2.54573e-05	86.7674	17.3466	-2.3225	0.000464936	8.46345e-05	75.3068	9.79068	-2.9433	3.64205e-11	2.33689e-12	NA	NA	NA	K12259//spermine oxidase [EC:1.5.3.16 1.5.3.-]	XP_010667157.1//PREDICTED: probable polyamine oxidase 5 [Beta vulgaris subsp. vulgaris]	PREDICTED: Beta vulgaris subsp. vulgaris probable polyamine oxidase 5 (LOC104884237), mRNA
LOC104884245											1189.34	459.84	-1.37096	0.000110132	8.6185e-06	1802.09	502.341	-1.84293	5.73821e-06	6.58977e-07											NA	NA	NA	K04733//interleukin-1 receptor-associated kinase 4 [EC:2.7.11.1];K13430//serine/threonine-protein kinase PBS1 [EC:2.7.11.1]	XP_010667167.1//PREDICTED: proline-rich protein 36 isoform X1 [Beta vulgaris subsp. vulgaris];XP_010667168.1//PREDICTED: proline-rich protein 36 isoform X2 [Beta vulgaris subsp. vulgaris]	PREDICTED: Beta vulgaris subsp. vulgaris proline-rich protein 36 (LOC104884245), transcript variant X2, mRNA;PREDICTED: Beta vulgaris subsp. vulgaris proline-rich protein 36 (LOC104884245), transcript variant X1, mRNA
LOC104884252	523.821	4011.98	2.93717	2.11375e-13	5.95625e-16	285.919	2327.59	3.02515	1.50646e-06	5.51301e-08	268.427	1631.34	2.60346	1.55244e-06	8.47515e-08											388.547	57.7532	-2.75012	1.16575e-06	1.43064e-07	NA	NA	NA	K14827//pre-rRNA-processing protein IPI1	XP_010696208.1//PREDICTED: uncharacterized protein LOC104908756 [Beta vulgaris subsp. vulgaris];XP_010667176.1//PREDICTED: uncharacterized protein LOC104884252 [Beta vulgaris subsp. vulgaris];XP_010677805.1//PREDICTED: uncharacterized protein LOC104893399 [Beta vulgaris subsp. vulgaris]	PREDICTED: Beta vulgaris subsp. vulgaris uncharacterized LOC104884252 (LOC104884252), transcript variant X1, mRNA;PREDICTED: Beta vulgaris subsp. vulgaris uncharacterized LOC104884252 (LOC104884252), transcript variant X2, mRNA
LOC104884253	14423.2	33098.8	1.19839	9.80412e-06	1.01716e-07	9430.86	29502.2	1.64536	1.4483e-07	4.48381e-09						17175.9	8570.59	-1.00292	0.00033894	5.55601e-05						20441.6	6845.24	-1.57834	1.74743e-11	1.07373e-12	NA	NA	GO:0009415//response to water;GO:0006950//response to stress	K11984//U4/U6.U5 tri-snRNP-associated protein 1	XP_010667179.1//PREDICTED: phosphoprotein ECPP44 [Beta vulgaris subsp. vulgaris]	PREDICTED: Beta vulgaris subsp. vulgaris phosphoprotein ECPP44 (LOC104884253), mRNA
LOC104884255						74.415	175.185	1.23521	0.00327375	0.00030867																					NA	GO:0008270//zinc ion binding;GO:0051903//S-(hydroxymethyl)glutathione dehydrogenase activity;GO:0016491//oxidoreductase activity	NA	K00121//S-(hydroxymethyl)glutathione dehydrogenase / alcohol dehydrogenase [EC:1.1.1.284 1.1.1.1]	XP_021863644.1//alcohol dehydrogenase-like 7 [Spinacia oleracea];XP_010667181.1//PREDICTED: alcohol dehydrogenase-like 7 [Beta vulgaris subsp. vulgaris]	PREDICTED: Beta vulgaris subsp. vulgaris alcohol dehydrogenase-like 7 (LOC104884255), mRNA
LOC104884264	363.646	959.296	1.39944	0.000152435	2.18676e-06	256.3	636.169	1.31157	1.34298e-12	2.13909e-14											258.081	600.556	1.21848	2.39594e-05	3.30066e-06	241.689	485.825	1.00728	0.000923005	0.000208988	GO:0005739//mitochondrion	GO:0033926//glycopeptide alpha-N-acetylgalactosaminidase activity;GO:0004575//sucrose alpha-glucosidase activity	GO:0007623//circadian rhythm;GO:0048510//regulation of timing of transition from vegetative to reproductive phase;GO:0010029//regulation of seed germination	K02986//small subunit ribosomal protein S4	XP_010667189.1//PREDICTED: alkaline/neutral invertase A, mitochondrial [Beta vulgaris subsp. vulgaris]	PREDICTED: Beta vulgaris subsp. vulgaris alkaline/neutral invertase A, mitochondrial (LOC104884264), mRNA
LOC104884267						364.69	1155.19	1.66338	2.7022e-11	4.89253e-13	409.028	1464.48	1.84012	6.81562e-09	2.6871e-10																NA	GO:0003723//RNA binding	NA	K13155//U11/U12 small nuclear ribonucleoprotein 35 kDa protein	XP_010667190.1//PREDICTED: U11/U12 small nuclear ribonucleoprotein 35 kDa protein [Beta vulgaris subsp. vulgaris]	PREDICTED: Beta vulgaris subsp. vulgaris U11/U12 small nuclear ribonucleoprotein 35 kDa protein (LOC104884267), mRNA
LOC104884269						568.032	236.053	-1.26686	2.8082e-07	9.20958e-09																					GO:0000123//histone acetyltransferase complex	NA	NA	K18401//KAT8 regulatory NSL complex subunit 2	XP_010667192.1//PREDICTED: INO80 complex subunit D [Beta vulgaris subsp. vulgaris]	PREDICTED: Beta vulgaris subsp. vulgaris INO80 complex subunit D (LOC104884269), transcript variant X2, misc_RNA;PREDICTED: Beta vulgaris subsp. vulgaris INO80 complex subunit D (LOC104884269), transcript variant X3, misc_RNA;PREDICTED: Beta vulgaris subsp. vulgaris INO80 complex subunit D (LOC104884269), transcript variant X1, mRNA;PREDICTED: Beta vulgaris subsp. vulgaris INO80 complex subunit D…
LOC104884270																769.435	1539.35	1.00045	3.59948e-13	1.6025e-14											NA	NA	NA	K15272//solute carrier family 35 (UDP-sugar transporter), member A1/2/3;K15273//solute carrier family 35 (probable UDP-sugar transporter), member A4	XP_021837084.1//CMP-sialic acid transporter 3-like [Spinacia oleracea]	PREDICTED: Beta vulgaris subsp. vulgaris CMP-sialic acid transporter 3 (LOC104884270), mRNA
LOC104884273																1921.04	621.052	-1.6291	3.29521e-11	1.79867e-12											GO:0016021//integral component of membrane	NA	NA	K17046//protein DEK	XP_010667197.1//PREDICTED: myb-like protein X [Beta vulgaris subsp. vulgaris]	PREDICTED: Beta vulgaris subsp. vulgaris myb-like protein X (LOC104884273), transcript variant X2, mRNA;PREDICTED: Beta vulgaris subsp. vulgaris myb-like protein X (LOC104884273), transcript variant X1, mRNA
LOC104884283						17.7085	95.2482	2.42725	1.01399e-05	4.39491e-07						1.33165	19.4299	3.86699	7.98896e-05	1.13685e-05	2.57653	53.4772	4.37542	5.80354e-09	4.54845e-10	3.00009	211.871	6.14203	9.69044e-12	5.75279e-13	NA	GO:0003723//RNA binding	NA	K12741//heterogeneous nuclear ribonucleoprotein A1/A3	XP_010667209.1//PREDICTED: probable RNA-binding protein ARP1 isoform X2 [Beta vulgaris subsp. vulgaris];XP_010667207.1//PREDICTED: probable RNA-binding protein ARP1 isoform X1 [Beta vulgaris subsp. vulgaris]	PREDICTED: Beta vulgaris subsp. vulgaris probable RNA-binding protein ARP1 (LOC104884283), transcript variant X1, mRNA;PREDICTED: Beta vulgaris subsp. vulgaris probable RNA-binding protein ARP1 (LOC104884283), transcript variant X2, mRNA
LOC104884284						52.8043	14.724	-1.84249	0.00138103	0.000113307	102.499	17.1309	-2.58094	8.29616e-12	2.31213e-13	100.875	45.7607	-1.14039	0.0275575	0.00800989	86.0335	32.7462	-1.39357	4.72951e-05	6.9483e-06						NA	NA	NA	NA	NA	PREDICTED: Beta vulgaris subsp. vulgaris uncharacterized LOC104884284 (LOC104884284), ncRNA
LOC104884286																377.829	173.001	-1.12695	0.00239191	0.000489194											NA	NA	NA	K14638//solute carrier family 15 (peptide/histidine transporter), member 3/4	XP_010667212.1//PREDICTED: protein NRT1/ PTR FAMILY 2.7-like [Beta vulgaris subsp. vulgaris]	PREDICTED: Beta vulgaris subsp. vulgaris protein NRT1/ PTR FAMILY 2.7-like (LOC104884286), mRNA
LOC104884302																										3.95384	0.386318	-3.3554	0.0311132	0.0109925	NA	NA	NA	K07198//5'-AMP-activated protein kinase, catalytic alpha subunit [EC:2.7.11.11];K02350//DNA polymerase zeta [EC:2.7.7.7];K07739//elongator complex protein 3 [EC:2.3.1.48];K00384//thioredoxin reductase (NADPH) [EC:1.8.1.9]	XP_010667229.1//PREDICTED: uncharacterized protein LOC104884302 [Beta vulgaris subsp. vulgaris]	PREDICTED: Beta vulgaris subsp. vulgaris uncharacterized LOC104884302 (LOC104884302), mRNA
LOC104884305											945.327	466.989	-1.01742	1.03554e-09	3.59873e-11																NA	NA	NA	K10590//E3 ubiquitin-protein ligase TRIP12 [EC:2.3.2.26]	XP_010667232.1//PREDICTED: E3 ubiquitin-protein ligase UPL4 isoform X1 [Beta vulgaris subsp. vulgaris];XP_010667233.1//PREDICTED: E3 ubiquitin-protein ligase UPL4 isoform X2 [Beta vulgaris subsp. vulgaris]	PREDICTED: Beta vulgaris subsp. vulgaris E3 ubiquitin-protein ligase UPL4 (LOC104884305), transcript variant X3, mRNA;PREDICTED: Beta vulgaris subsp. vulgaris E3 ubiquitin-protein ligase UPL4 (LOC104884305), transcript variant X1, mRNA;PREDICTED: Beta vulgaris subsp. vulgaris E3 ubiquitin-protein ligase UPL4 (LOC104884305), transcript variant X2, mRNA
LOC104884306											661.898	1401.89	1.08269	0.000445153	4.04719e-05											2062.77	682.192	-1.59633	3.37503e-06	4.56759e-07	NA	GO:0003677//DNA binding;GO:0005524//ATP binding	GO:0006270//DNA replication initiation	K10737//DNA helicase MCM8 [EC:3.6.4.12]	XP_010667235.1//PREDICTED: probable DNA helicase MCM8 isoform X2 [Beta vulgaris subsp. vulgaris];XP_010667234.1//PREDICTED: probable DNA helicase MCM8 isoform X1 [Beta vulgaris subsp. vulgaris];KMS95512.1//hypothetical protein BVRB_007520 isoform B [Beta vulgaris subsp. vulgaris]	PREDICTED: Beta vulgaris subsp. vulgaris probable DNA helicase MCM8 (LOC104884306), transcript variant X2, mRNA;PREDICTED: Beta vulgaris subsp. vulgaris probable DNA helicase MCM8 (LOC104884306), transcript variant X1, mRNA
LOC104884307											675.015	275.379	-1.2935	0.0146363	0.00222735	746.603	324.058	-1.20409	2.65975e-05	3.43442e-06											GO:0009570//chloroplast stroma	GO:0003729//mRNA binding	GO:0006397//mRNA processing	K17964//leucine-rich PPR motif-containing protein, mitochondrial	XP_010667236.1//PREDICTED: pentatricopeptide repeat-containing protein At3g09650, chloroplastic [Beta vulgaris subsp. vulgaris]	PREDICTED: Beta vulgaris subsp. vulgaris pentatricopeptide repeat-containing protein At3g09650, chloroplastic (LOC104884307), mRNA
LOC104884309																229.895	98.2443	-1.22653	5.08956e-08	4.21924e-09											NA	NA	NA	NA	XP_010667238.1//PREDICTED: uncharacterized protein LOC104884309 [Beta vulgaris subsp. vulgaris]	PREDICTED: Beta vulgaris subsp. vulgaris uncharacterized LOC104884309 (LOC104884309), mRNA
LOC104884311																140.004	37.4377	-1.90291	0.00137685	0.000265231	147.29	43.9901	-1.74341	3.50319e-06	4.11054e-07	166.432	53.1591	-1.64654	2.4316e-07	2.65784e-08	NA	NA	NA	K10352//myosin heavy chain;K20478//golgin subfamily B member 1	XP_010667240.1//PREDICTED: interactor of constitutive active ROPs 2, chloroplastic isoform X1 [Beta vulgaris subsp. vulgaris];XP_010667243.1//PREDICTED: interactor of constitutive active ROPs 2, chloroplastic isoform X2 [Beta vulgaris subsp. vulgaris]	PREDICTED: Beta vulgaris subsp. vulgaris interactor of constitutive active ROPs 2, chloroplastic (LOC104884311), transcript variant X4, mRNA;PREDICTED: Beta vulgaris subsp. vulgaris interactor of constitutive active ROPs 2, chloroplastic (LOC104884311), transcript variant X5, mRNA;PREDICTED: Beta vulgaris subsp. vulgaris interactor of constitutive active ROPs 2, chloroplastic (LOC104884311), tran…
LOC104884312						79.627	224.379	1.49461	0.00335873	0.00031826						14.9687	40.3342	1.43005	0.00320836	0.000680269	20.0832	65.1487	1.69775	0.00338854	0.000767723						GO:0016021//integral component of membrane	NA	NA	NA	XP_010667244.1//PREDICTED: low temperature-induced protein lt101.2 [Beta vulgaris subsp. vulgaris]	PREDICTED: Beta vulgaris subsp. vulgaris low temperature-induced protein lt101.2 (LOC104884312), mRNA
LOC104884314																763.507	317.799	-1.26452	1.34763e-10	7.85015e-12	807.94	365.366	-1.1449	1.70124e-09	1.25076e-10						NA	NA	NA	NA	XP_021849843.1//uncharacterized protein LOC110789483 [Spinacia oleracea]	PREDICTED: Beta vulgaris subsp. vulgaris hypothetical protein (LOC104884314), mRNA
LOC104884321						1010.55	2303.28	1.18855	0.0431279	0.00711247	557.369	1296.21	1.2176	8.75289e-10	3.00093e-11	742.485	1488.23	1.00316	0.0485055	0.0155631											NA	NA	NA	K14709//solute carrier family 39 (zinc transporter), member 1/2/3	XP_010667260.1//PREDICTED: zinc transporter 4, chloroplastic [Beta vulgaris subsp. vulgaris]	PREDICTED: Beta vulgaris subsp. vulgaris zinc transporter 4, chloroplastic (LOC104884321), mRNA
LOC104884324											281.305	22.8692	-3.62066	1.63185e-30	9.98327e-33	143.543	27.976	-2.35922	0.0062444	0.00146297						58.4991	227.253	1.95781	0.000523948	0.000111736	GO:0016021//integral component of membrane	NA	NA	K04730//interleukin-1 receptor-associated kinase 1 [EC:2.7.11.1]	XP_010667262.1//PREDICTED: uncharacterized protein LOC104884324 [Beta vulgaris subsp. vulgaris]	PREDICTED: Beta vulgaris subsp. vulgaris hypothetical protein (LOC104884324), mRNA
LOC104884331						2168.54	922.261	-1.23348	0.00125932	0.000101752						439.173	1573.66	1.84126	1.54577e-14	6.03804e-16	440.892	946.113	1.10159	0.00010502	1.6542e-05						GO:0009570//chloroplast stroma	NA	NA	K19199//histone-lysine N-methyltransferase SETD3 [EC:2.1.1.43]	XP_010667269.1//PREDICTED: histone-lysine N-methyltransferase setd3 [Beta vulgaris subsp. vulgaris];XP_021837713.1//histone-lysine N-methyltransferase setd3 [Spinacia oleracea]	PREDICTED: Beta vulgaris subsp. vulgaris histone-lysine N-methyltransferase setd3 (LOC104884331), mRNA
LOC104884334																					0.425332	7.04817	4.05059	0.00329316	0.000743731						NA	NA	NA	K01530//phospholipid-translocating ATPase [EC:3.6.3.1];K14297//nuclear pore complex protein Nup98-Nup96;K20178//vacuolar protein sorting-associated protein 8;K18195//rhamnogalacturonan endolyase [EC:4.2.2.23]	XP_010667273.1//PREDICTED: uncharacterized protein LOC104884334 [Beta vulgaris subsp. vulgaris]	PREDICTED: Beta vulgaris subsp. vulgaris uncharacterized LOC104884334 (LOC104884334), mRNA
LOC104884341											269.869	39.3956	-2.77615	0.00352159	0.000420113	341.499	83.9966	-2.02348	0.00874923	0.00215615	946.486	88.6075	-3.41708	6.87824e-05	1.04535e-05	184.12	5.59574	-5.04017	1.18114e-10	8.03011e-12	GO:0016021//integral component of membrane	GO:0016705//oxidoreductase activity, acting on paired donors, with incorporation or reduction of molecular oxygen;GO:0020037//heme binding;GO:0005506//iron ion binding;GO:0004497//monooxygenase activity	NA	K07428//cytochrome P450 family 4 subfamily X [EC:1.14.14.1];K07426//cytochrome P450 family 4 subfamily B polypeptide 1 [EC:1.14.14.1]	XP_010667280.1//PREDICTED: cytochrome P450 CYP72A219-like [Beta vulgaris subsp. vulgaris]	PREDICTED: Beta vulgaris subsp. vulgaris cytochrome P450 CYP72A219-like (LOC104884341), mRNA
LOC104884344																										712.329	194.514	-1.87267	9.17706e-19	2.71232e-20	NA	NA	NA	NA	KMS95491.1//hypothetical protein BVRB_007780 isoform B [Beta vulgaris subsp. vulgaris];XP_010667283.1//PREDICTED: uncharacterized protein LOC104884344 isoform X1 [Beta vulgaris subsp. vulgaris]	PREDICTED: Beta vulgaris subsp. vulgaris uncharacterized LOC104884344 (LOC104884344), transcript variant X2, mRNA;PREDICTED: Beta vulgaris subsp. vulgaris uncharacterized LOC104884344 (LOC104884344), transcript variant X1, mRNA
LOC104884345						93.169	561.156	2.59048	8.76512e-08	2.58634e-09	75.9286	556.572	2.87385	3.70586e-23	3.66839e-25											176.332	74.3118	-1.24663	0.000977702	0.000223034	GO:0016021//integral component of membrane	NA	NA	K07870//mitochondrial Rho GTPase 1 [EC:3.6.5.-];K00600//glycine hydroxymethyltransferase [EC:2.1.2.1]	XP_010667285.1//PREDICTED: uncharacterized protein LOC104884345 [Beta vulgaris subsp. vulgaris]	PREDICTED: Beta vulgaris subsp. vulgaris hypothetical protein (LOC104884345), mRNA
LOC104884353																					16.5615	73.0345	2.14075	0.0011179	0.000224436	27.2764	106.216	1.96127	0.0058945	0.00165253	NA	GO:0003676//nucleic acid binding	NA	K14794//ribosomal RNA-processing protein 12;K14412//alpha-1,4-fucosyltransferase [EC:2.4.1.65];K09191//general transcription factor IIIA;K12309//beta-galactosidase [EC:3.2.1.23]	XP_010667294.1//PREDICTED: zinc finger protein STOP1 homolog [Beta vulgaris subsp. vulgaris]	PREDICTED: Beta vulgaris subsp. vulgaris zinc finger protein STOP1 homolog (LOC104884353), mRNA
LOC104884354																										37.6697	92.7735	1.30031	0.00435843	0.00117359	NA	GO:0046872//metal ion binding;GO:0003676//nucleic acid binding	NA	K14794//ribosomal RNA-processing protein 12;K14412//alpha-1,4-fucosyltransferase [EC:2.4.1.65];K12309//beta-galactosidase [EC:3.2.1.23]	XP_010667295.1//PREDICTED: zinc finger protein STAR3 [Beta vulgaris subsp. vulgaris]	PREDICTED: Beta vulgaris subsp. vulgaris zinc finger protein STAR3 (LOC104884354), mRNA
LOC104884356																132.024	299.52	1.18185	0.000397418	6.62985e-05											NA	NA	NA	NA	XP_019103121.1//PREDICTED: 187-kDa microtubule-associated protein AIR9-like [Beta vulgaris subsp. vulgaris];KMT03950.1//hypothetical protein BVRB_8g187590 [Beta vulgaris subsp. vulgaris];XP_021857111.1//187-kDa microtubule-associated protein AIR9 isoform X1 [Spinacia oleracea]	PREDICTED: Beta vulgaris subsp. vulgaris 187-kDa microtubule-associated protein AIR9-like (LOC104884356), mRNA
LOC104884361											71.3283	5.63761	-3.66132	0.000793401	7.73581e-05																NA	NA	NA	K11643//chromodomain-helicase-DNA-binding protein 4 [EC:3.6.4.12]	XP_010665940.1//PREDICTED: CHD3-type chromatin-remodeling factor PICKLE [Beta vulgaris subsp. vulgaris]	PREDICTED: Beta vulgaris subsp. vulgaris uncharacterized LOC104884361 (LOC104884361), ncRNA
LOC104884362						1.40093	25.0167	4.15843	4.63139e-06	1.84322e-07																					NA	GO:0046983//protein dimerization activity	NA	K13422//transcription factor MYC2	XP_010667302.1//PREDICTED: transcription factor bHLH35 isoform X1 [Beta vulgaris subsp. vulgaris];XP_019103128.1//PREDICTED: transcription factor bHLH35 isoform X2 [Beta vulgaris subsp. vulgaris]	PREDICTED: Beta vulgaris subsp. vulgaris transcription factor bHLH35 (LOC104884362), transcript variant X2, misc_RNA;PREDICTED: Beta vulgaris subsp. vulgaris transcription factor bHLH35 (LOC104884362), transcript variant X3, mRNA;PREDICTED: Beta vulgaris subsp. vulgaris transcription factor bHLH35 (LOC104884362), transcript variant X1, mRNA
LOC104884363						611.652	1798.67	1.55615	9.84857e-09	2.42661e-10	408.261	1429.86	1.80831	1.9951e-08	8.34895e-10	211.356	722.248	1.77282	2.47016e-06	2.67135e-07						556.8	198.346	-1.48914	9.48908e-10	7.1846e-11	NA	GO:0046983//protein dimerization activity	NA	K04733//interleukin-1 receptor-associated kinase 4 [EC:2.7.11.1];K16190//glucuronokinase [EC:2.7.1.43];K13422//transcription factor MYC2	XP_010667303.1//PREDICTED: transcription factor bHLH35 [Beta vulgaris subsp. vulgaris]	PREDICTED: Beta vulgaris subsp. vulgaris transcription factor bHLH35 (LOC104884363), mRNA
LOC104884368						1052.63	2316.71	1.13808	6.81976e-13	1.028e-14	969.158	2554.75	1.39838	1.01808e-07	4.73183e-09																NA	GO:0005525//GTP binding;GO:0003924//GTPase activity	NA	K07874//Ras-related protein Rab-1A	XP_010667311.1//PREDICTED: GTP-binding protein YPTM2 [Beta vulgaris subsp. vulgaris]	PREDICTED: Beta vulgaris subsp. vulgaris GTP-binding protein YPTM2 (LOC104884368), mRNA
LOC104884382											15.8682	2.15845	-2.87807	0.0472187	0.00906338																NA	NA	NA	K19525//vacuolar protein sorting-associated protein 13A/C	XP_010679511.1//PREDICTED: uncharacterized protein LOC104894866 isoform X1 [Beta vulgaris subsp. vulgaris]	PREDICTED: Beta vulgaris subsp. vulgaris uncharacterized LOC104884382 (LOC104884382), ncRNA
LOC104884383																					11.1468	2.31883	-2.26517	0.0125976	0.00340547						NA	NA	NA	NA	KMS95452.1//hypothetical protein BVRB_008040 [Beta vulgaris subsp. vulgaris]	PREDICTED: Beta vulgaris subsp. vulgaris uncharacterized LOC104884383 (LOC104884383), ncRNA
LOC104884385						22.8245	109.811	2.26636	0.00488777	0.000496959																6.30593	23.8025	1.91633	0.0213494	0.00713398	NA	NA	NA	NA	NA	PREDICTED: Beta vulgaris subsp. vulgaris uncharacterized LOC104884385 (LOC104884385), ncRNA
LOC104884386											253.365	543.196	1.10026	0.00898456	0.00124627	248.791	652.511	1.39107	2.81406e-23	5.48411e-25						209.672	554.727	1.40364	4.59534e-07	5.26876e-08	NA	NA	NA	K01513//ectonucleotide pyrophosphatase/phosphodiesterase family member 1/3 [EC:3.1.4.1 3.6.1.9]	XP_021751171.1//ectonucleotide pyrophosphatase/phosphodiesterase family member 3-like [Chenopodium quinoa]	PREDICTED: Beta vulgaris subsp. vulgaris ectonucleotide pyrophosphatase/phosphodiesterase family member 3 (LOC104884386), mRNA
LOC104884388						137.282	1211.33	3.14139	6.20804e-13	9.2784e-15	177.746	1060.42	2.57674	1.76114e-10	5.66395e-12	93.8391	1289.24	3.78018	2.80774e-26	4.54986e-28	154.279	1644.14	3.41372	7.96981e-10	5.6016e-11	81.4873	2920.86	5.16368	6.30406e-18	2.01042e-19	NA	NA	NA	K00799//glutathione S-transferase [EC:2.5.1.18]	XP_010667331.1//PREDICTED: glutathione S-transferase [Beta vulgaris subsp. vulgaris]	PREDICTED: Beta vulgaris subsp. vulgaris glutathione S-transferase (LOC104884388), mRNA
LOC104884390						8.90582	39.1157	2.13493	2.02156e-05	9.44394e-07																					NA	GO:0004126//cytidine deaminase activity;GO:0008270//zinc ion binding	NA	K01489//cytidine deaminase [EC:3.5.4.5]	XP_010667333.1//PREDICTED: cytidine deaminase 1 [Beta vulgaris subsp. vulgaris]	PREDICTED: Beta vulgaris subsp. vulgaris cytidine deaminase 1 (LOC104884390), mRNA
LOC104884391											11000.2	37081.5	1.75317	0.00015648	1.26711e-05	1748.95	49230.9	4.815	2.24961e-15	8.0487e-17	654.343	43436.3	6.05271	7.3944e-26	1.23397e-27	160.515	39450.8	7.9412	1.84311e-57	4.38296e-60	NA	GO:0046872//metal ion binding;GO:0016491//oxidoreductase activity	GO:0071732//cellular response to nitric oxide;GO:0051365//cellular response to potassium ion starvation;GO:0071281//cellular response to iron ion;GO:0071398//cellular response to fatty acid	K05933//aminocyclopropanecarboxylate oxidase [EC:1.14.17.4]	XP_010667334.1//PREDICTED: 1-aminocyclopropane-1-carboxylate oxidase 1 [Beta vulgaris subsp. vulgaris]	PREDICTED: Beta vulgaris subsp. vulgaris 1-aminocyclopropane-1-carboxylate oxidase 1 (LOC104884391), mRNA
LOC104884397						268.386	901.748	1.74842	5.32972e-07	1.823e-08						221.442	446.641	1.01219	0.00779162	0.00188594											NA	GO:0000287//magnesium ion binding;GO:0008897//holo-[acyl-carrier-protein] synthase activity	NA	K06133//4'-phosphopantetheinyl transferase [EC:2.7.8.-]	XP_010667339.1//PREDICTED: L-aminoadipate-semialdehyde dehydrogenase-phosphopantetheinyl transferase [Beta vulgaris subsp. vulgaris]	PREDICTED: Beta vulgaris subsp. vulgaris L-aminoadipate-semialdehyde dehydrogenase-phosphopantetheinyl transferase (LOC104884397), mRNA
LOC104884399																943.383	396.039	-1.2522	9.33323e-22	1.98605e-23	1019.77	479.576	-1.08841	3.89389e-06	4.61167e-07						NA	NA	NA	K03844//alpha-1,2-mannosyltransferase [EC:2.4.1.131]	XP_010667342.1//PREDICTED: ACT domain-containing protein ACR12 [Beta vulgaris subsp. vulgaris]	PREDICTED: Beta vulgaris subsp. vulgaris hypothetical protein (LOC104884399), mRNA
LOC104884400																8538.43	70136.5	3.03812	4.58604e-09	3.24836e-10	7727.19	76863.7	3.31429	1.33769e-18	3.94645e-20	4476.48	94164.7	4.39475	6.36179e-13	3.23181e-14	NA	GO:0004190//aspartic-type endopeptidase activity	GO:0006508//proteolysis;GO:0030163//protein catabolic process	K00924//kinase [EC:2.7.1.-];K02882//large subunit ribosomal protein L18Ae	XP_010667343.1//PREDICTED: basic 7S globulin [Beta vulgaris subsp. vulgaris]	PREDICTED: Beta vulgaris subsp. vulgaris basic 7S globulin (LOC104884400), mRNA
LOC104884402																										102.054	21.1814	-2.26847	6.58868e-09	5.61251e-10	NA	GO:0004252//serine-type endopeptidase activity;GO:0070008//serine-type exopeptidase activity	NA	K01322//prolyl oligopeptidase [EC:3.4.21.26]	XP_010667345.1//PREDICTED: prolyl endopeptidase [Beta vulgaris subsp. vulgaris]	PREDICTED: Beta vulgaris subsp. vulgaris prolyl endopeptidase (LOC104884402), mRNA
LOC104884405											9.44283	80.2495	3.0872	4.9332e-08	2.17758e-09	18.28	92.3689	2.33714	3.0679e-05	4.00855e-06	6.32503	121.646	4.26547	7.82663e-13	3.94164e-14	6.2039	86.8228	3.80683	1.69903e-08	1.54182e-09	NA	NA	NA	K13448//calcium-binding protein CML	XP_010667348.1//PREDICTED: calmodulin-like protein 1 [Beta vulgaris subsp. vulgaris]	PREDICTED: Beta vulgaris subsp. vulgaris calmodulin-like protein 1 (LOC104884405), mRNA
LOC104884407						8.64819	21.7308	1.32927	0.0236256	0.00333631																					NA	GO:0005507//copper ion binding;GO:0016491//oxidoreductase activity	NA	K19791//iron transport multicopper oxidase	XP_010667351.1//PREDICTED: L-ascorbate oxidase homolog [Beta vulgaris subsp. vulgaris]	PREDICTED: Beta vulgaris subsp. vulgaris L-ascorbate oxidase homolog (LOC104884407), mRNA
LOC104884409						2324.1	8329.95	1.84164	0.00462295	0.000462335																2223.98	5917.87	1.41193	0.0326289	0.0116291	NA	GO:0005507//copper ion binding;GO:0016491//oxidoreductase activity	NA	K19791//iron transport multicopper oxidase	XP_021756514.1//L-ascorbate oxidase homolog [Chenopodium quinoa]	PREDICTED: Beta vulgaris subsp. vulgaris L-ascorbate oxidase homolog (LOC104884409), mRNA
LOC104884411																					0.286405	3.10326	3.43766	0.0172857	0.00490754						NA	NA	NA	K14085//aldehyde dehydrogenase family 7 member A1 [EC:1.2.1.31 1.2.1.8 1.2.1.3]	XP_021721146.1//uncharacterized protein LOC110688705 isoform X1 [Chenopodium quinoa]	PREDICTED: Beta vulgaris subsp. vulgaris uncharacterized LOC104884411 (LOC104884411), transcript variant X1, ncRNA;PREDICTED: Beta vulgaris subsp. vulgaris uncharacterized LOC104884411 (LOC104884411), transcript variant X2, ncRNA
LOC104884415																15.6059	36.8204	1.23842	0.0339393	0.0102056						29.4551	13.018	-1.17801	0.0488388	0.0185429	NA	NA	NA	K10879//DNA-repair protein XRCC2	XP_010667357.1//PREDICTED: DNA repair protein XRCC2 homolog isoform X1 [Beta vulgaris subsp. vulgaris];XP_010667358.1//PREDICTED: DNA repair protein XRCC2 homolog isoform X2 [Beta vulgaris subsp. vulgaris]	PREDICTED: Beta vulgaris subsp. vulgaris DNA repair protein XRCC2 homolog (LOC104884415), transcript variant X4, misc_RNA;PREDICTED: Beta vulgaris subsp. vulgaris DNA repair protein XRCC2 homolog (LOC104884415), transcript variant X3, misc_RNA;PREDICTED: Beta vulgaris subsp. vulgaris DNA repair protein XRCC2 homolog (LOC104884415), transcript variant X2, misc_RNA;PREDICTED: Beta vulgaris subsp. v…
LOC104884417																638.347	2181.29	1.77277	1.32732e-07	1.16374e-08	632.534	2434.23	1.94425	2.12932e-21	5.0944e-23	297.216	1047.03	1.81672	1.92018e-09	1.50848e-10	GO:0016021//integral component of membrane	GO:0008519//ammonium transmembrane transporter activity	NA	K03320//ammonium transporter, Amt family	XP_010667360.1//PREDICTED: ammonium transporter 3 member 3 [Beta vulgaris subsp. vulgaris]	PREDICTED: Beta vulgaris subsp. vulgaris ammonium transporter 3 member 3 (LOC104884417), mRNA
LOC104884418																180.357	50.3196	-1.84167	0.0150501	0.00398746											NA	NA	NA	K08597//sentrin-specific protease 8 [EC:3.4.22.68]	XP_019106353.1//PREDICTED: uncharacterized protein LOC104897622 [Beta vulgaris subsp. vulgaris];XP_010667361.1//PREDICTED: uncharacterized protein LOC104884418 [Beta vulgaris subsp. vulgaris]	PREDICTED: Beta vulgaris subsp. vulgaris uncharacterized LOC104884418 (LOC104884418), mRNA
LOC104884421																										25.3353	1.75057	-3.85525	2.58595e-05	4.17394e-06	NA	NA	NA	K10773//endonuclease III [EC:4.2.99.18]	XP_010667367.1//PREDICTED: protein ROS1-like [Beta vulgaris subsp. vulgaris]	PREDICTED: Beta vulgaris subsp. vulgaris protein ROS1-like (LOC104884421), mRNA
LOC104884427																36.3818	193.712	2.41263	1.5525e-10	9.14285e-12	50.1141	217.059	2.1148	3.36362e-12	1.80567e-13						GO:0010287//plastoglobule	GO:0005524//ATP binding;GO:0004672//protein kinase activity	NA	K08869//aarF domain-containing kinase	XP_010667372.1//PREDICTED: uncharacterized aarF domain-containing protein kinase At1g71810, chloroplastic isoform X1 [Beta vulgaris subsp. vulgaris];XP_010667374.1//PREDICTED: uncharacterized aarF domain-containing protein kinase At1g71810, chloroplastic isoform X2 [Beta vulgaris subsp. vulgaris]	PREDICTED: Beta vulgaris subsp. vulgaris hypothetical protein (LOC104884427), transcript variant X2, mRNA;PREDICTED: Beta vulgaris subsp. vulgaris hypothetical protein (LOC104884427), transcript variant X1, mRNA
LOC104884428																					386.693	781.378	1.01483	0.000121116	1.93095e-05	320.566	1056.04	1.71997	1.44725e-20	3.66284e-22	NA	GO:0003729//mRNA binding;GO:0003723//RNA binding	GO:0045892//negative regulation of transcription, DNA-templated;GO:0060968//regulation of gene silencing;GO:0048589//developmental growth;GO:0042868//antisense RNA metabolic process;GO:0031047//gene silencing by RNA;GO:0031124//mRNA 3'-end processing	K14407//cleavage stimulation factor subunit 2	XP_019103144.1//PREDICTED: cleavage stimulating factor 64 isoform X1 [Beta vulgaris subsp. vulgaris];XP_010667375.1//PREDICTED: cleavage stimulating factor 64 isoform X2 [Beta vulgaris subsp. vulgaris]	PREDICTED: Beta vulgaris subsp. vulgaris cleavage stimulating factor 64 (LOC104884428), transcript variant X1, mRNA;PREDICTED: Beta vulgaris subsp. vulgaris cleavage stimulating factor 64 (LOC104884428), transcript variant X2, mRNA
LOC104884433																779.095	199.169	-1.96781	3.15669e-05	4.13263e-06	509.557	219.569	-1.21457	0.00433926	0.00101379	855.141	364.059	-1.23199	2.05843e-06	2.6634e-07	GO:0016020//membrane	NA	NA	K17338//receptor expression-enhancing protein 1/2/3/4	XP_010667380.1//PREDICTED: HVA22-like protein i [Beta vulgaris subsp. vulgaris]	PREDICTED: Beta vulgaris subsp. vulgaris HVA22-like protein i (LOC104884433), mRNA
LOC104884436																										140.981	732.979	2.37827	5.69491e-07	6.66006e-08	GO:0016021//integral component of membrane	GO:0008810//cellulase activity	GO:0030245//cellulose catabolic process	K01179//endoglucanase [EC:3.2.1.4]	XP_010667385.1//PREDICTED: endoglucanase 2 [Beta vulgaris subsp. vulgaris]	PREDICTED: Beta vulgaris subsp. vulgaris endoglucanase 2 (LOC104884436), mRNA
LOC104884437						8.17943	44.3699	2.43951	0.00366992	0.000354172																					NA	NA	NA	K06966//uncharacterized protein	XP_010667386.1//PREDICTED: probable cytokinin riboside 5'-monophosphate phosphoribohydrolase LOGL10 [Beta vulgaris subsp. vulgaris]	PREDICTED: Beta vulgaris subsp. vulgaris probable cytokinin riboside 5'-monophosphate phosphoribohydrolase LOGL10 (LOC104884437), mRNA
LOC104884450	40.6757	101.509	1.31937	0.032523	0.00141495											44.4558	10.7445	-2.04877	0.0065106	0.00153534						87.5349	10.1984	-3.10151	5.43907e-06	7.62888e-07	NA	NA	NA	K15718//linoleate 9S-lipoxygenase [EC:1.13.11.58]	XP_021717205.1//probable linoleate 9S-lipoxygenase 5 [Chenopodium quinoa]	PREDICTED: Beta vulgaris subsp. vulgaris probable linoleate 9S-lipoxygenase 5 (LOC104884450), mRNA
LOC104884458											178.886	897.778	2.32732	7.60154e-08	3.46523e-09	43.4992	682.978	3.97278	3.91724e-46	2.40547e-48	59.3581	315.783	2.41142	1.69477e-09	1.24457e-10	51.2319	284.983	2.47576	3.08486e-11	1.96496e-12	NA	NA	GO:0045492//xylan biosynthetic process	K18801//glucuronoxylan 4-O-methyltransferase [EC:2.1.1.112]	XP_010667408.1//PREDICTED: glucuronoxylan 4-O-methyltransferase 3 [Beta vulgaris subsp. vulgaris]	PREDICTED: Beta vulgaris subsp. vulgaris glucuronoxylan 4-O-methyltransferase 3 (LOC104884458), mRNA
LOC104884459	37.6474	108.152	1.52243	0.00416355	0.000107546						67.0329	16.7698	-1.999	0.000778615	7.56849e-05											10.7664	32.6909	1.60235	0.0106785	0.00321947	NA	GO:0004674//protein serine/threonine kinase activity;GO:0005524//ATP binding	NA	K20716//mitogen-activated protein kinase kinase kinase 17/18	XP_010667409.1//PREDICTED: mitogen-activated protein kinase kinase kinase A [Beta vulgaris subsp. vulgaris]	PREDICTED: Beta vulgaris subsp. vulgaris mitogen-activated protein kinase kinase kinase A (LOC104884459), mRNA
LOC104884460						26.3117	312.074	3.56811	4.96395e-22	3.11598e-24	31.0373	206.705	2.7355	2.31585e-14	4.78165e-16	13.9552	336.886	4.59339	1.34598e-27	1.97449e-29	24.1347	480.061	4.31404	3.49291e-32	3.91075e-34	22.3699	424.372	4.2457	5.42846e-11	3.55227e-12	GO:0016021//integral component of membrane	NA	NA	NA	XP_010667410.1//PREDICTED: uncharacterized protein LOC104884460 [Beta vulgaris subsp. vulgaris]	PREDICTED: Beta vulgaris subsp. vulgaris hypothetical protein (LOC104884460), mRNA
LOC104884461																					147.306	399.077	1.43785	0.0014588	0.00030064	65.3004	560.259	3.10093	3.66766e-18	1.14473e-19	GO:0005886//plasma membrane	GO:0008081//phosphoric diester hydrolase activity	GO:0006629//lipid metabolic process	NA	XP_010667411.1//PREDICTED: PI-PLC X domain-containing protein At5g67130 [Beta vulgaris subsp. vulgaris]	PREDICTED: Beta vulgaris subsp. vulgaris PI-PLC X domain-containing protein At5g67130 (LOC104884461), mRNA
LOC104884463																					816.897	361.334	-1.17682	5.26786e-05	7.83115e-06						GO:0005634//nucleus	GO:0003677//DNA binding;GO:0003896//DNA primase activity;GO:0001882//nucleoside binding;GO:0008408//3'-5' exonuclease activity;GO:0003887//DNA-directed DNA polymerase activity;GO:0046872//metal ion binding;GO:0000166//nucleotide binding;GO:0051539//4 iron, 4 sulfur cluster binding	GO:0006273//lagging strand elongation;GO:0006270//DNA replication initiation;GO:0009965//leaf morphogenesis	K02320//DNA polymerase alpha subunit A [EC:2.7.7.7]	XP_010667413.1//PREDICTED: DNA polymerase alpha catalytic subunit [Beta vulgaris subsp. vulgaris]	PREDICTED: Beta vulgaris subsp. vulgaris DNA polymerase alpha catalytic subunit (LOC104884463), mRNA
LOC104884465																										217.775	16.8064	-3.69576	7.89476e-13	4.07662e-14	NA	GO:0046983//protein dimerization activity	NA	K04733//interleukin-1 receptor-associated kinase 4 [EC:2.7.11.1];K12126//phytochrome-interacting factor 3	XP_010667415.1//PREDICTED: transcription factor SPATULA isoform X1 [Beta vulgaris subsp. vulgaris];XP_010667416.1//PREDICTED: transcription factor SPATULA isoform X2 [Beta vulgaris subsp. vulgaris]	PREDICTED: Beta vulgaris subsp. vulgaris transcription factor SPATULA (LOC104884465), transcript variant X2, mRNA;PREDICTED: Beta vulgaris subsp. vulgaris transcription factor SPATULA (LOC104884465), transcript variant X1, mRNA
LOC104884467											194.114	57.3486	-1.75907	1.90051e-06	1.05934e-07											165.4	81.3597	-1.02358	0.000159528	3.03827e-05	NA	NA	NA	K03875//F-box and leucine-rich repeat protein 1 (S-phase kinase-associated protein 2);K14515//EIN3-binding F-box protein	XP_010667418.1//PREDICTED: F-box protein At5g67140 [Beta vulgaris subsp. vulgaris]	PREDICTED: Beta vulgaris subsp. vulgaris F-box protein At5g67140 (LOC104884467), mRNA
LOC104884469																182.818	495.35	1.43804	2.55931e-07	2.34103e-08						104.494	231.204	1.14575	2.87462e-09	2.32909e-10	GO:0005739//mitochondrion	NA	NA	NA	XP_010667420.1//PREDICTED: uncharacterized protein LOC104884469 [Beta vulgaris subsp. vulgaris];KNA08397.1//hypothetical protein SOVF_163000 isoform B, partial [Spinacia oleracea]	PREDICTED: Beta vulgaris subsp. vulgaris hypothetical protein (LOC104884469), mRNA
LOC104884471											126.587	40.4178	-1.64706	0.00673064	0.000887583																NA	NA	NA	NA	NA	PREDICTED: Beta vulgaris subsp. vulgaris uncharacterized LOC104884471 (LOC104884471), ncRNA
LOC104884472																287.498	66.425	-2.11375	1.15157e-06	1.17367e-07	258.391	60.5958	-2.09227	2.70314e-08	2.31649e-09	428.22	43.8691	-3.28708	2.64676e-08	2.47154e-09	NA	GO:0003676//nucleic acid binding	NA	K00512//steroid 17alpha-monooxygenase / 17alpha-hydroxyprogesterone deacetylase [EC:1.14.14.19 1.14.14.32]	XP_010667423.1//PREDICTED: zinc finger protein 3 [Beta vulgaris subsp. vulgaris]	PREDICTED: Beta vulgaris subsp. vulgaris zinc finger protein 3 (LOC104884472), mRNA
LOC104884473											448.771	3922.18	3.1276	7.21569e-13	1.75349e-14	553.869	9306.83	4.07067	8.91219e-43	6.19483e-45	830.199	13017.4	3.97084	7.19705e-27	1.11525e-28	287.639	7954.28	4.7894	1.62811e-24	3.10425e-26	NA	NA	NA	K08150//MFS transporter, SP family, solute carrier family 2 (myo-inositol transporter), member 13	XP_021761128.1//sugar transport protein 13-like [Chenopodium quinoa]	PREDICTED: Beta vulgaris subsp. vulgaris sugar transport protein 13 (LOC104884473), mRNA
LOC104884475																					13.0946	70.3585	2.42575	6.80428e-05	1.03324e-05	10.5813	33.2197	1.65051	0.0122326	0.00376805	NA	GO:0009055//electron transfer activity	NA	NA	XP_010667428.1//PREDICTED: mavicyanin [Beta vulgaris subsp. vulgaris]	PREDICTED: Beta vulgaris subsp. vulgaris mavicyanin (LOC104884475), mRNA
LOC104884478											14.7512	109.051	2.8861	2.28211e-06	1.2924e-07	5.02872	83.8406	4.05939	4.35385e-20	1.03973e-21	5.81172	50.6519	3.12358	1.79127e-05	2.4059e-06	5.52617	17.5626	1.66816	0.00850684	0.00249292	NA	NA	NA	K12667//oligosaccharyltransferase complex subunit delta (ribophorin II)	KMS95381.1//hypothetical protein BVRB_008740 [Beta vulgaris subsp. vulgaris]	PREDICTED: Beta vulgaris subsp. vulgaris dolichyl-diphosphooligosaccharide--protein glycosyltransferase subunit 2 (LOC104884478), mRNA
LOC104884479											2181.3	4836.11	1.14866	3.30945e-08	1.42147e-09	743.024	4833.02	2.70145	2.83101e-68	7.24353e-71	593.198	3033.06	2.35419	5.80645e-33	6.20442e-35	502.036	2138.04	2.09042	1.64107e-23	3.35197e-25	NA	NA	NA	K00472//prolyl 4-hydroxylase [EC:1.14.11.2]	XP_010667434.1//PREDICTED: probable prolyl 4-hydroxylase 3 [Beta vulgaris subsp. vulgaris]	PREDICTED: Beta vulgaris subsp. vulgaris probable prolyl 4-hydroxylase 3 (LOC104884479), transcript variant X2, mRNA;PREDICTED: Beta vulgaris subsp. vulgaris probable prolyl 4-hydroxylase 3 (LOC104884479), transcript variant X1, mRNA;PREDICTED: Beta vulgaris subsp. vulgaris probable prolyl 4-hydroxylase 3 (LOC104884479), transcript variant X3, mRNA
LOC104884480						272.778	123.766	-1.14011	8.48201e-06	3.60027e-07																					NA	GO:0003723//RNA binding;GO:0009982//pseudouridine synthase activity	GO:0001522//pseudouridine synthesis	K06180//23S rRNA pseudouridine1911/1915/1917 synthase [EC:5.4.99.23]	XP_010667437.1//PREDICTED: RNA pseudouridine synthase 2, chloroplastic [Beta vulgaris subsp. vulgaris]	PREDICTED: Beta vulgaris subsp. vulgaris RNA pseudouridine synthase 2, chloroplastic (LOC104884480), mRNA
LOC104884484																										10914.3	3184.32	-1.77716	2.38585e-09	1.90825e-10	NA	NA	NA	NA	XP_010667708.1//PREDICTED: metallothionein-like protein type 2 [Beta vulgaris subsp. vulgaris]	PREDICTED: Beta vulgaris subsp. vulgaris metallothionein-like protein type 2 (LOC104884484), mRNA
LOC104884485																1.61597	11.4128	2.82019	0.00353097	0.000758595	3.73942	19.6438	2.39319	0.000105078	1.65569e-05	3.90778	41.1178	3.39534	1.61355e-06	2.03638e-07	GO:0016021//integral component of membrane	GO:0030247//polysaccharide binding	NA	K19041//E3 ubiquitin-protein ligase RNF38/44 [EC:2.3.2.27]	XP_010667464.1//PREDICTED: putative RING-H2 finger protein ATL21A [Beta vulgaris subsp. vulgaris]	PREDICTED: Beta vulgaris subsp. vulgaris putative RING-H2 finger protein ATL21A (LOC104884485), mRNA
LOC104884494																412.768	966.743	1.2278	5.31321e-05	7.27536e-06	326.803	1667.41	2.35112	1.47583e-26	2.32464e-28	175.8	3179.02	4.17657	8.53847e-89	7.25166e-92	GO:0009507//chloroplast	GO:0051266//sirohydrochlorin ferrochelatase activity;GO:0004851//uroporphyrin-III C-methyltransferase activity;GO:0043115//precorrin-2 dehydrogenase activity;GO:0051287//NAD binding	GO:0019354//siroheme biosynthetic process;GO:0009236//cobalamin biosynthetic process	K02303//uroporphyrin-III C-methyltransferase [EC:2.1.1.107]	XP_010667452.1//PREDICTED: uncharacterized protein LOC104884494 [Beta vulgaris subsp. vulgaris]	PREDICTED: Beta vulgaris subsp. vulgaris uroporphyrinogen-III C-methyltransferase (LOC104884494), mRNA
LOC104884495																					394.788	886.632	1.16726	3.46629e-08	3.01179e-09	411.081	1024.22	1.31703	3.84275e-13	1.89453e-14	NA	GO:0003950//NAD+ ADP-ribosyltransferase activity	NA	NA	XP_010667453.1//PREDICTED: probable inactive poly [ADP-ribose] polymerase SRO1 [Beta vulgaris subsp. vulgaris]	PREDICTED: Beta vulgaris subsp. vulgaris probable inactive poly [ADP-ribose] polymerase SRO1 (LOC104884495), transcript variant X4, misc_RNA;PREDICTED: Beta vulgaris subsp. vulgaris probable inactive poly [ADP-ribose] polymerase SRO1 (LOC104884495), transcript variant X5, misc_RNA;PREDICTED: Beta vulgaris subsp. vulgaris probable inactive poly [ADP-ribose] polymerase SRO1 (LOC104884495), transcri…
LOC104884497	174.225	623.511	1.83946	5.90436e-05	7.36092e-07																99.5048	203.367	1.03125	0.00141499	0.000290172						NA	NA	NA	K17964//leucine-rich PPR motif-containing protein, mitochondrial	XP_021754649.1//pentatricopeptide repeat-containing protein At4g19890-like [Chenopodium quinoa]	PREDICTED: Beta vulgaris subsp. vulgaris pentatricopeptide repeat-containing protein At4g19890 (LOC104884497), mRNA
LOC104884498						590.441	229.592	-1.36272	0.000928135	7.15383e-05	196.885	471.679	1.26045	0.036129	0.00656794	228.582	637.079	1.47876	0.0120899	0.00310573	266.955	1211.91	2.18262	4.50062e-16	1.6554e-17	192.293	1859.6	3.27362	1.02387e-13	4.76089e-15	GO:0016021//integral component of membrane	NA	NA	K14209//solute carrier family 36 (proton-coupled amino acid transporter)	XP_021284124.1//amino acid permease 6-like [Herrania umbratica]	PREDICTED: Beta vulgaris subsp. vulgaris amino acid permease 6 (LOC104884498), mRNA
LOC104884500																										237.378	104.497	-1.18372	7.59268e-10	5.68427e-11	NA	GO:0016301//kinase activity;GO:0016773//phosphotransferase activity, alcohol group as acceptor	GO:0005975//carbohydrate metabolic process	K00854//xylulokinase [EC:2.7.1.17]	XP_010667461.1//PREDICTED: xylulose kinase [Beta vulgaris subsp. vulgaris]	PREDICTED: Beta vulgaris subsp. vulgaris xylulose kinase (LOC104884500), mRNA
LOC104884503																172.778	67.6585	-1.35258	6.72725e-07	6.56946e-08	183.345	64.3653	-1.51021	4.4714e-06	5.37118e-07	234.843	78.4669	-1.58154	1.10266e-15	4.24695e-17	NA	NA	NA	NA	XP_010667463.1//PREDICTED: uncharacterized protein LOC104884503 [Beta vulgaris subsp. vulgaris]	PREDICTED: Beta vulgaris subsp. vulgaris hypothetical protein (LOC104884503), transcript variant X3, mRNA;PREDICTED: Beta vulgaris subsp. vulgaris hypothetical protein (LOC104884503), transcript variant X1, mRNA;PREDICTED: Beta vulgaris subsp. vulgaris hypothetical protein (LOC104884503), transcript variant X2, mRNA
LOC104884505											94.868	277.578	1.5489	7.54119e-06	4.69362e-07	49.7726	338.19	2.76441	5.61588e-18	1.58059e-19	56.0069	618.369	3.46479	1.80668e-34	1.77668e-36	58.5755	491.715	3.06945	4.48856e-66	7.62421e-69	NA	NA	NA	NA	XP_010667470.2//PREDICTED: uncharacterized protein At1g76070 isoform X2 [Beta vulgaris subsp. vulgaris];XP_019103156.1//PREDICTED: uncharacterized protein At1g76070 isoform X1 [Beta vulgaris subsp. vulgaris];XP_019103157.1//PREDICTED: uncharacterized protein At1g76070 isoform X3 [Beta vulgaris subsp. vulgaris]	PREDICTED: Beta vulgaris subsp. vulgaris hypothetical protein isoform A (LOC104884505), transcript variant X2, mRNA;PREDICTED: Beta vulgaris subsp. vulgaris hypothetical protein isoform A (LOC104884505), transcript variant X1, mRNA;PREDICTED: Beta vulgaris subsp. vulgaris hypothetical protein isoform A (LOC104884505), transcript variant X3, mRNA
LOC104884506																0.487935	27.3597	5.80922	1.34341e-06	1.38179e-07	0.513216	74.1889	7.17549	1.64425e-11	9.49871e-13						GO:0009941//chloroplast envelope;GO:0009570//chloroplast stroma	GO:0015035//protein disulfide oxidoreductase activity;GO:0016671//oxidoreductase activity, acting on a sulfur group of donors, disulfide as acceptor	GO:0006662//glycerol ether metabolic process;GO:0045454//cell redox homeostasis	K03671//thioredoxin 1	XP_010667471.1//PREDICTED: thioredoxin-like protein CDSP32, chloroplastic [Beta vulgaris subsp. vulgaris]	PREDICTED: Beta vulgaris subsp. vulgaris thioredoxin-like protein CDSP32, chloroplastic (LOC104884506), mRNA
LOC104884507						1039.49	2415.91	1.21669	3.49518e-06	1.3567e-07																					GO:0016021//integral component of membrane	GO:0008168//methyltransferase activity	GO:0006694//steroid biosynthetic process	K08242//24-methylenesterol C-methyltransferase [EC:2.1.1.143]	XP_010667472.1//PREDICTED: 24-methylenesterol C-methyltransferase 2 [Beta vulgaris subsp. vulgaris];XP_021836289.1//24-methylenesterol C-methyltransferase 3 [Spinacia oleracea]	PREDICTED: Beta vulgaris subsp. vulgaris 24-methylenesterol C-methyltransferase 2 (LOC104884507), mRNA
LOC104884510																										495.189	1296.75	1.38884	0.00634692	0.00179621	GO:0005737//cytoplasm	GO:0004615//phosphomannomutase activity	GO:0009298//GDP-mannose biosynthetic process	K17497//phosphomannomutase [EC:5.4.2.8]	XP_021737092.1//phosphomannomutase-like [Chenopodium quinoa];XP_010667477.1//PREDICTED: phosphomannomutase isoform X4 [Beta vulgaris subsp. vulgaris];XP_010667475.1//PREDICTED: phosphomannomutase isoform X2 [Beta vulgaris subsp. vulgaris];XP_021861396.1//phosphomannomutase [Spinacia oleracea]	PREDICTED: Beta vulgaris subsp. vulgaris phosphomannomutase (LOC104884510), transcript variant X3, mRNA;PREDICTED: Beta vulgaris subsp. vulgaris phosphomannomutase (LOC104884510), transcript variant X2, mRNA;PREDICTED: Beta vulgaris subsp. vulgaris phosphomannomutase (LOC104884510), transcript variant X4, mRNA;PREDICTED: Beta vulgaris subsp. vulgaris phosphomannomutase (LOC104884510), transcript …
LOC104884515						768.033	343.08	-1.16262	0.0422405	0.00693006						190.589	1337.39	2.81088	8.85192e-07	8.8146e-08	252.157	740.848	1.55485	4.37958e-07	4.44483e-08						GO:0009570//chloroplast stroma	GO:0003723//RNA binding;GO:0004654//polyribonucleotide nucleotidyltransferase activity;GO:0000175//3'-5'-exoribonuclease activity	GO:0016123//xanthophyll biosynthetic process;GO:0010323//negative regulation of isopentenyl diphosphate biosynthetic process, methylerythritol 4-phosphate pathway;GO:0016036//cellular response to phosphate starvation;GO:0016120//carotene biosynthetic process;GO:0031425//chloroplast RNA processing;GO:0006402//mRNA catabolic process;GO:0015995//chlorophyll biosynthetic process	K00962//polyribonucleotide nucleotidyltransferase [EC:2.7.7.8]	XP_010667482.1//PREDICTED: probable polyribonucleotide nucleotidyltransferase 1, chloroplastic isoform X1 [Beta vulgaris subsp. vulgaris]	PREDICTED: Beta vulgaris subsp. vulgaris polyribonucleotide nucleotidyltransferase 1, chloroplastic (LOC104884515), transcript variant X2, mRNA;PREDICTED: Beta vulgaris subsp. vulgaris polyribonucleotide nucleotidyltransferase 1, chloroplastic (LOC104884515), transcript variant X1, mRNA
LOC104884519						418.568	900.252	1.10487	0.000701246	5.12654e-05																					GO:0016021//integral component of membrane	NA	NA	K00558//DNA (cytosine-5)-methyltransferase 1 [EC:2.1.1.37]	XP_010667494.1//PREDICTED: uncharacterized protein LOC104884519 [Beta vulgaris subsp. vulgaris]	PREDICTED: Beta vulgaris subsp. vulgaris hypothetical protein (LOC104884519), mRNA
LOC104884522											2.27813	12.8754	2.4987	0.0274166	0.00468708																NA	GO:0046872//metal ion binding;GO:0016491//oxidoreductase activity	NA	K05278//flavonol synthase [EC:1.14.11.23]	XP_010667498.1//PREDICTED: protein SRG1-like, partial [Beta vulgaris subsp. vulgaris]	PREDICTED: Beta vulgaris subsp. vulgaris protein SRG1-like (LOC104884522), partial mRNA
LOC104884526						475.45	3678.27	2.95166	1.08066e-18	9.22928e-21	262.823	3162.32	3.58882	7.0412e-13	1.7081e-14	243.203	873.757	1.84507	0.00316398	0.000669765	323.534	1350.97	2.06201	2.63063e-10	1.74928e-11	166.296	1222.34	2.87782	1.87108e-10	1.29653e-11	GO:0009507//chloroplast	GO:0051539//4 iron, 4 sulfur cluster binding;GO:0008987//quinolinate synthetase A activity;GO:0042803//protein homodimerization activity;GO:0008047//enzyme activator activity	GO:0051176//positive regulation of sulfur metabolic process;GO:0009060//aerobic respiration;GO:0009435//NAD biosynthetic process	K03517//quinolinate synthase [EC:2.5.1.72]	XP_010667503.1//PREDICTED: quinolinate synthase, chloroplastic [Beta vulgaris subsp. vulgaris]	PREDICTED: Beta vulgaris subsp. vulgaris quinolinate synthase, chloroplastic (LOC104884526), transcript variant X3, mRNA;PREDICTED: Beta vulgaris subsp. vulgaris quinolinate synthase, chloroplastic (LOC104884526), transcript variant X2, misc_RNA;PREDICTED: Beta vulgaris subsp. vulgaris quinolinate synthase, chloroplastic (LOC104884526), transcript variant X1, mRNA
LOC104884527	43.1443	136.576	1.66246	0.00274071	6.43578e-05											62.4152	137.844	1.14307	0.00197464	0.000395518											NA	NA	NA	NA	NA	PREDICTED: Beta vulgaris subsp. vulgaris uncharacterized LOC104884527 (LOC104884527), ncRNA
LOC104884530						24.0945	518.969	4.42887	1.10842e-25	5.15917e-28	21.3409	615.791	4.85074	7.26208e-13	1.76785e-14	53.5263	272.824	2.34965	5.82102e-16	1.95606e-17	39.0458	487.512	3.6422	1.23543e-12	6.34283e-14	13.8247	544.701	5.30014	2.97702e-27	4.58898e-29	GO:0005634//nucleus	GO:0043565//sequence-specific DNA binding;GO:0003700//DNA binding transcription factor activity	GO:0006351//transcription, DNA-templated	K13424//WRKY transcription factor 33;K18834//WRKY transcription factor 1	XP_010667511.1//PREDICTED: probable WRKY transcription factor 40 [Beta vulgaris subsp. vulgaris]	PREDICTED: Beta vulgaris subsp. vulgaris probable WRKY transcription factor 40 (LOC104884530), mRNA
LOC104884532						49.5368	252.915	2.35208	0.00810267	0.000909572	37.6319	513.362	3.76995	1.26235e-07	5.92614e-09	34.8988	411.178	3.55851	5.4703e-05	7.51145e-06	37.4163	603.114	4.01069	2.71042e-11	1.60272e-12	32.0943	275.419	3.10124	4.24631e-08	4.08962e-09	NA	NA	NA	K07418//cytochrome P450 family 2 subfamily J [EC:1.14.14.1];K07408//cytochrome P450 family 1 subfamily A polypeptide 1 [EC:1.14.14.1]	XP_010667510.1//PREDICTED: cytochrome P450 71A26-like [Beta vulgaris subsp. vulgaris]	PREDICTED: Beta vulgaris subsp. vulgaris cytochrome P450 71A26-like (LOC104884532), mRNA
LOC104884536						313.847	814.721	1.37624	1.0659e-06	3.79415e-08	337.016	700.022	1.05458	0.000528892	4.89165e-05						284.552	731.186	1.36155	8.64188e-13	4.37061e-14	320.865	803.054	1.32353	1.51837e-05	2.33149e-06	NA	GO:0004722//protein serine/threonine phosphatase activity	NA	K17500//integrin-linked kinase-associated serine/threonine phosphatase 2C [EC:3.1.3.16]	XP_021729591.1//probable protein phosphatase 2C 12 [Chenopodium quinoa]	PREDICTED: Beta vulgaris subsp. vulgaris probable protein phosphatase 2C 12 (LOC104884536), mRNA
LOC104884539																8.23916	0.894717	-3.20299	0.0218703	0.00615726						7.78152	0.925413	-3.07188	0.017138	0.00553025	GO:0005634//nucleus	GO:0003677//DNA binding	GO:0006355//regulation of transcription, DNA-templated;GO:0006351//transcription, DNA-templated	NA	XP_010667517.1//PREDICTED: B3 domain-containing protein At5g42700 [Beta vulgaris subsp. vulgaris]	PREDICTED: Beta vulgaris subsp. vulgaris B3 domain-containing protein At5g42700 (LOC104884539), mRNA
LOC104884551	924.857	2932.88	1.66501	0.000435466	7.17659e-06	747.67	5304.49	2.82674	1.74935e-28	6.3496e-31	579.683	5571.71	3.26478	4.02427e-13	9.45458e-15	289.42	963.848	1.73564	2.73338e-07	2.51541e-08	341.689	1130.23	1.72586	0.000327715	5.73675e-05						NA	GO:0004106//chorismate mutase activity	GO:0046417//chorismate metabolic process;GO:0009073//aromatic amino acid family biosynthetic process	K01850//chorismate mutase [EC:5.4.99.5]	KMT18121.1//hypothetical protein BVRB_2g031500 isoform B [Beta vulgaris subsp. vulgaris];XP_019102621.1//PREDICTED: chorismate mutase 2 [Beta vulgaris subsp. vulgaris]	PREDICTED: Beta vulgaris subsp. vulgaris chorismate mutase 2 (LOC104884551), mRNA
LOC104884553																174.488	5527.54	4.98544	4.11377e-10	2.58755e-11	93.5393	7650.82	6.3539	1.41049e-45	6.66514e-48	188.284	6247.58	5.05232	3.90353e-15	1.58004e-16	GO:0016021//integral component of membrane	NA	NA	NA	XP_010667529.1//PREDICTED: uncharacterized protein LOC104884553 [Beta vulgaris subsp. vulgaris]	PREDICTED: Beta vulgaris subsp. vulgaris hypothetical protein (LOC104884553), mRNA
LOC104884554																										27.1848	0.394451	-6.10681	3.18169e-07	3.55338e-08	NA	NA	NA	K08597//sentrin-specific protease 8 [EC:3.4.22.68]	XP_010667361.1//PREDICTED: uncharacterized protein LOC104884418 [Beta vulgaris subsp. vulgaris]	PREDICTED: Beta vulgaris subsp. vulgaris uncharacterized LOC104884554 (LOC104884554), transcript variant X1, mRNA;PREDICTED: Beta vulgaris subsp. vulgaris uncharacterized LOC104884554 (LOC104884554), transcript variant X2, mRNA
LOC104884556																										584.796	249.1	-1.23121	3.24383e-06	4.3735e-07	GO:0005840//ribosome;GO:0009507//chloroplast	GO:0043022//ribosome binding	GO:0006364//rRNA processing	K02860//16S rRNA processing protein RimM;K02912//large subunit ribosomal protein L32e;K00972//UDP-N-acetylglucosamine/UDP-N-acetylgalactosamine diphosphorylase [EC:2.7.7.23 2.7.7.83]	XP_010667534.1//PREDICTED: uncharacterized protein LOC104884556 [Beta vulgaris subsp. vulgaris]	PREDICTED: Beta vulgaris subsp. vulgaris hypothetical protein (LOC104884556), mRNA
LOC104884559						156.816	366.3	1.22395	0.00813919	0.0009159						123.815	524.097	2.08165	9.18468e-07	9.18043e-08	109.832	883.765	3.00837	2.45206e-15	9.60365e-17	96.7145	588.289	2.60472	1.64012e-21	3.78879e-23	NA	NA	NA	K17479//glutaredoxin domain-containing cysteine-rich protein 1	XP_010667537.1//PREDICTED: uncharacterized protein At5g39865 [Beta vulgaris subsp. vulgaris]	PREDICTED: Beta vulgaris subsp. vulgaris uncharacterized protein At5g39865 (LOC104884559), mRNA
LOC104884561																1596.7	683.704	-1.22365	5.75948e-06	6.61664e-07						2447.81	963.271	-1.34548	2.52191e-23	5.24751e-25	NA	GO:0003899//DNA-directed 5'-3' RNA polymerase activity;GO:0032549//ribonucleoside binding;GO:0003677//DNA binding	GO:0006351//transcription, DNA-templated	K16252//DNA-directed RNA polymerase IV and V subunit 2 [EC:2.7.7.6]	XP_010667540.1//PREDICTED: DNA-directed RNA polymerases IV and V subunit 2 [Beta vulgaris subsp. vulgaris]	PREDICTED: Beta vulgaris subsp. vulgaris DNA-directed RNA polymerases IV and V subunit 2 (LOC104884561), transcript variant X2, mRNA;PREDICTED: Beta vulgaris subsp. vulgaris DNA-directed RNA polymerases IV and V subunit 2 (LOC104884561), transcript variant X1, mRNA
LOC104884568	52.3992	215.104	2.03741	0.00572511	0.000162155											43.8033	4.68863	-3.2238	8.40347e-06	9.94847e-07											NA	NA	NA	K01534//Cd2+/Zn2+-exporting ATPase [EC:3.6.3.3 3.6.3.5]	XP_010667546.1//PREDICTED: testis-specific Y-encoded-like protein 2 [Beta vulgaris subsp. vulgaris]	PREDICTED: Beta vulgaris subsp. vulgaris testis-specific Y-encoded-like protein 2 (LOC104884568), mRNA
LOC104884569																					451.477	1570.49	1.79849	3.30044e-09	2.52346e-10						NA	GO:0016491//oxidoreductase activity	NA	K17872//NADH:ubiquinone reductase (non-electrogenic) [EC:1.6.5.9]	XP_010667547.1//PREDICTED: apoptosis-inducing factor 2 isoform X1 [Beta vulgaris subsp. vulgaris]	PREDICTED: Beta vulgaris subsp. vulgaris apoptosis-inducing factor 2 (LOC104884569), transcript variant X3, mRNA;PREDICTED: Beta vulgaris subsp. vulgaris apoptosis-inducing factor 2 (LOC104884569), transcript variant X1, mRNA;PREDICTED: Beta vulgaris subsp. vulgaris apoptosis-inducing factor 2 (LOC104884569), transcript variant X2, mRNA
LOC104884574																411.107	97.4368	-2.07698	0.00270249	0.000561242						282.728	122.244	-1.20965	0.015427	0.00490368	NA	NA	NA	K14495//F-box protein GID2	KMS95303.1//hypothetical protein BVRB_009570 isoform B [Beta vulgaris subsp. vulgaris];XP_010667552.1//PREDICTED: uncharacterized protein LOC104884574 [Beta vulgaris subsp. vulgaris]	PREDICTED: Beta vulgaris subsp. vulgaris hypothetical protein isoform A (LOC104884574), mRNA
LOC104884575						27.4969	82.1738	1.57941	0.00232936	0.000208136																57.8062	146.706	1.34363	4.48362e-05	7.60322e-06	NA	NA	NA	K00799//glutathione S-transferase [EC:2.5.1.18]	XP_010667555.1//PREDICTED: glutathione transferase GST 23 [Beta vulgaris subsp. vulgaris]	PREDICTED: Beta vulgaris subsp. vulgaris glutathione transferase GST 23 (LOC104884575), mRNA
LOC104884578						1.18661	9.7947	3.04515	0.0100764	0.00118308																18.5641	3.95383	-2.23119	0.0438447	0.0163619	GO:0016021//integral component of membrane	NA	GO:0055114//oxidation-reduction process	K08360//cytochrome b-561 [EC:1.16.5.1]	XP_010667557.1//PREDICTED: transmembrane ascorbate ferrireductase 1-like [Beta vulgaris subsp. vulgaris]	PREDICTED: Beta vulgaris subsp. vulgaris transmembrane ascorbate ferrireductase 1-like (LOC104884578), mRNA
LOC104884579											100.74	273.46	1.4407	0.00291056	0.000340171																GO:0009507//chloroplast	NA	NA	K10352//myosin heavy chain;K20478//golgin subfamily B member 1	XP_010667558.1//PREDICTED: MAR-binding filament-like protein 1 isoform X1 [Beta vulgaris subsp. vulgaris]	PREDICTED: Beta vulgaris subsp. vulgaris myosin heavy chain, clone 203 (LOC104884579), transcript variant X2, mRNA;PREDICTED: Beta vulgaris subsp. vulgaris myosin heavy chain, clone 203 (LOC104884579), transcript variant X1, mRNA
LOC104884580																269.273	105.199	-1.35595	0.000194663	3.0125e-05						333.872	134.065	-1.31636	0.00267253	0.000683653	NA	NA	NA	K08360//cytochrome b-561 [EC:1.16.5.1]	XP_010667561.1//PREDICTED: uncharacterized protein LOC104884580 [Beta vulgaris subsp. vulgaris]	PREDICTED: Beta vulgaris subsp. vulgaris hypothetical protein (LOC104884580), mRNA
LOC104884581																										229.39	493.75	1.10598	6.86603e-07	8.12588e-08	GO:0005634//nucleus	GO:0043565//sequence-specific DNA binding;GO:0003700//DNA binding transcription factor activity	GO:0006351//transcription, DNA-templated	K13424//WRKY transcription factor 33	XP_010667565.1//PREDICTED: probable WRKY transcription factor 32 isoform X1 [Beta vulgaris subsp. vulgaris];XP_010667572.1//PREDICTED: probable WRKY transcription factor 32 isoform X2 [Beta vulgaris subsp. vulgaris]	PREDICTED: Beta vulgaris subsp. vulgaris probable WRKY transcription factor 32 (LOC104884581), transcript variant X2, mRNA;PREDICTED: Beta vulgaris subsp. vulgaris probable WRKY transcription factor 32 (LOC104884581), transcript variant X4, mRNA;PREDICTED: Beta vulgaris subsp. vulgaris probable WRKY transcription factor 32 (LOC104884581), transcript variant X1, mRNA;PREDICTED: Beta vulgaris subsp…
LOC104884582																122.363	251.177	1.03754	0.000587626	0.00010238	242.15	634.161	1.38895	0.00200425	0.000427471						GO:0016021//integral component of membrane	NA	GO:0055114//oxidation-reduction process	K08360//cytochrome b-561 [EC:1.16.5.1]	XP_010667562.1//PREDICTED: transmembrane ascorbate ferrireductase 1 [Beta vulgaris subsp. vulgaris]	PREDICTED: Beta vulgaris subsp. vulgaris transmembrane ascorbate ferrireductase 1 (LOC104884582), mRNA
LOC104884585																213.931	86.3387	-1.30906	6.37954e-12	3.24554e-13	192.545	94.1199	-1.03262	3.66596e-05	5.23441e-06						NA	NA	NA	K01322//prolyl oligopeptidase [EC:3.4.21.26];K11843//ubiquitin carboxyl-terminal hydrolase 14 [EC:3.4.19.12]	XP_010667566.1//PREDICTED: putative F-box protein At3g58860 [Beta vulgaris subsp. vulgaris]	PREDICTED: Beta vulgaris subsp. vulgaris putative F-box protein At3g58860 (LOC104884585), mRNA
LOC104884586																36.5056	9.58748	-1.92889	0.00301289	0.00063444	26.6418	12.151	-1.13262	0.0260823	0.00790798						NA	NA	NA	K10278//F-box and leucine-rich repeat protein 12;K11843//ubiquitin carboxyl-terminal hydrolase 14 [EC:3.4.19.12]	XP_010667567.1//PREDICTED: putative F-box protein At3g58860 [Beta vulgaris subsp. vulgaris]	PREDICTED: Beta vulgaris subsp. vulgaris putative F-box protein At3g58860 (LOC104884586), mRNA
LOC104884588											284.045	137.328	-1.04849	0.00146482	0.000156141	299.813	118.679	-1.337	6.83005e-08	5.74947e-09	357.937	159.826	-1.1632	2.1892e-05	2.99163e-06	387.118	185.609	-1.06051	0.010898	0.00329499	NA	NA	NA	K10278//F-box and leucine-rich repeat protein 12;K11843//ubiquitin carboxyl-terminal hydrolase 14 [EC:3.4.19.12]	XP_010667568.1//PREDICTED: F-box/LRR-repeat protein At3g58940-like [Beta vulgaris subsp. vulgaris]	PREDICTED: Beta vulgaris subsp. vulgaris F-box/LRR-repeat protein At3g58940-like (LOC104884588), transcript variant X1, mRNA;PREDICTED: Beta vulgaris subsp. vulgaris F-box/LRR-repeat protein At3g58940-like (LOC104884588), transcript variant X2, mRNA;PREDICTED: Beta vulgaris subsp. vulgaris F-box/LRR-repeat protein At3g58940-like (LOC104884588), transcript variant X3, mRNA
LOC104884592						39.6045	421.883	3.41311	3.91126e-12	6.51376e-14	73.598	208.254	1.50061	0.000399511	3.56943e-05	53.1122	150.967	1.50712	0.00568285	0.00131469	68.8004	258.651	1.91052	0.000252957	4.31503e-05	40.7243	459.036	3.49464	1.23354e-14	5.24341e-16	NA	NA	NA	K13963//serpin B	XP_010667577.1//PREDICTED: uncharacterized protein LOC104884592 [Beta vulgaris subsp. vulgaris]	PREDICTED: Beta vulgaris subsp. vulgaris hypothetical protein (LOC104884592), mRNA
LOC104884593																662.2	298.814	-1.14802	0.00128646	0.000245004											GO:0009705//plant-type vacuole membrane;GO:0016021//integral component of membrane;GO:0009507//chloroplast	GO:0005355//glucose transmembrane transporter activity;GO:0005351//sugar:proton symporter activity	GO:0035428//hexose transmembrane transport;GO:0046323//glucose import;GO:0006829//zinc II ion transport	K08145//MFS transporter, SP family, solute carrier family 2 (facilitated glucose transporter), member 8	XP_010667578.1//PREDICTED: sugar transporter ERD6-like 7 isoform X1 [Beta vulgaris subsp. vulgaris];XP_021858444.1//sugar transporter ERD6-like 7 isoform X1 [Spinacia oleracea];XP_021730858.1//sugar transporter ERD6-like 7 [Chenopodium quinoa]	PREDICTED: Beta vulgaris subsp. vulgaris sugar transporter ERD6-like 7 (LOC104884593), transcript variant X1, mRNA;PREDICTED: Beta vulgaris subsp. vulgaris sugar transporter ERD6-like 7 (LOC104884593), transcript variant X2, mRNA
LOC104884599						50.5275	178.668	1.82214	0.000268559	1.72365e-05	39.5652	278.327	2.81448	1.47287e-16	2.34654e-18	28.8683	414.386	3.84342	1.3525e-23	2.58388e-25	27.624	558.664	4.33799	4.47261e-36	3.78459e-38	20.905	553.428	4.72648	1.14295e-27	1.71328e-29	NA	NA	NA	K04733//interleukin-1 receptor-associated kinase 4 [EC:2.7.11.1]	XP_010667587.1//PREDICTED: G-type lectin S-receptor-like serine/threonine-protein kinase At1g11330 isoform X3 [Beta vulgaris subsp. vulgaris];XP_010667585.1//PREDICTED: G-type lectin S-receptor-like serine/threonine-protein kinase At1g11330 isoform X1 [Beta vulgaris subsp. vulgaris];XP_010667586.1//PREDICTED: G-type lectin S-receptor-like serine/threonine-protein kinase At1g11330 isoform X2 [Beta…	PREDICTED: Beta vulgaris subsp. vulgaris G-type lectin S-receptor-like serine/threonine-protein kinase At1g11330 (LOC104884599), transcript variant X3, mRNA;PREDICTED: Beta vulgaris subsp. vulgaris G-type lectin S-receptor-like serine/threonine-protein kinase At1g11330 (LOC104884599), transcript variant X2, mRNA;PREDICTED: Beta vulgaris subsp. vulgaris G-type lectin S-receptor-like serine/threoni…
LOC104884601																1778.91	800.892	-1.15132	4.33138e-14	1.77319e-15											NA	GO:0004781//sulfate adenylyltransferase (ATP) activity	GO:0000103//sulfate assimilation	K13811//3'-phosphoadenosine 5'-phosphosulfate synthase [EC:2.7.7.4 2.7.1.25]	XP_010667588.1//PREDICTED: ATP sulfurylase 1, chloroplastic [Beta vulgaris subsp. vulgaris]	PREDICTED: Beta vulgaris subsp. vulgaris ATP sulfurylase 1, chloroplastic (LOC104884601), mRNA
LOC104884607																59.0556	266.518	2.17409	0.00864232	0.00212595											NA	GO:0016614//oxidoreductase activity, acting on CH-OH group of donors;GO:0050660//flavin adenine dinucleotide binding	NA	K00279//cytokinin dehydrogenase [EC:1.5.99.12];K21840//hexose oxidase [EC:1.1.3.5];K01187//alpha-glucosidase [EC:3.2.1.20]	XP_010667595.1//PREDICTED: berberine bridge enzyme-like 8 [Beta vulgaris subsp. vulgaris]	PREDICTED: Beta vulgaris subsp. vulgaris berberine bridge enzyme-like 8 (LOC104884607), mRNA
LOC104884611						28.4505	91.071	1.67854	0.0278922	0.00409963																					NA	NA	NA	K01303//acylaminoacyl-peptidase [EC:3.4.19.1];K08176//MFS transporter, PHS family, inorganic phosphate transporter;K09494//T-complex protein 1 subunit beta;K10706//senataxin [EC:3.6.4.-]	XP_010667599.1//PREDICTED: uncharacterized protein LOC104884611 [Beta vulgaris subsp. vulgaris]	PREDICTED: Beta vulgaris subsp. vulgaris uncharacterized LOC104884611 (LOC104884611), mRNA
LOC104884620																										25.4452	148.839	2.54829	7.07204e-07	8.39671e-08	NA	NA	NA	K04733//interleukin-1 receptor-associated kinase 4 [EC:2.7.11.1]	XP_010667608.1//PREDICTED: wall-associated receptor kinase 1-like isoform X2 [Beta vulgaris subsp. vulgaris];XP_010667607.1//PREDICTED: wall-associated receptor kinase 5-like isoform X1 [Beta vulgaris subsp. vulgaris]	PREDICTED: Beta vulgaris subsp. vulgaris wall-associated receptor kinase 5-like (LOC104884620), transcript variant X1, mRNA;PREDICTED: Beta vulgaris subsp. vulgaris wall-associated receptor kinase 5-like (LOC104884620), transcript variant X2, mRNA
LOC104884621																42.3083	95.5522	1.17535	8.37461e-05	1.19834e-05											GO:0016021//integral component of membrane	GO:0016705//oxidoreductase activity, acting on paired donors, with incorporation or reduction of molecular oxygen;GO:0020037//heme binding;GO:0005506//iron ion binding;GO:0004497//monooxygenase activity	NA	K07428//cytochrome P450 family 4 subfamily X [EC:1.14.14.1];K00799//glutathione S-transferase [EC:2.5.1.18];K15639//PHYB activation tagged suppressor 1 [EC:1.14.-.-]	XP_010667609.1//PREDICTED: uncharacterized protein LOC104884621 isoform X1 [Beta vulgaris subsp. vulgaris];XP_010667610.1//PREDICTED: cytochrome P450 734A6 isoform X2 [Beta vulgaris subsp. vulgaris]	PREDICTED: Beta vulgaris subsp. vulgaris cytochrome P450 734A6 (LOC104884621), transcript variant X2, mRNA;PREDICTED: Beta vulgaris subsp. vulgaris cytochrome P450 734A6 (LOC104884621), transcript variant X1, mRNA
LOC104884622																										921.086	397.861	-1.21107	5.97549e-12	3.45857e-13	NA	NA	NA	K20556//cytochrome P450 family 76 subfamily C;K19613//leucine-rich repeat protein SHOC2	XP_019102626.1//PREDICTED: putative disease resistance protein RGA3 [Beta vulgaris subsp. vulgaris];XP_021750009.1//geraniol 8-hydroxylase-like [Chenopodium quinoa]	PREDICTED: Beta vulgaris subsp. vulgaris putative disease resistance protein RGA3 (LOC104884622), mRNA
LOC104884626											252.245	511.426	1.0197	0.000668587	6.38535e-05	119.543	357.204	1.57922	6.21005e-08	5.20638e-09											NA	NA	NA	K19613//leucine-rich repeat protein SHOC2;K15078//structure-specific endonuclease subunit SLX1 [EC:3.6.1.-]	XP_019103184.1//PREDICTED: putative disease resistance protein RGA3 [Beta vulgaris subsp. vulgaris]	PREDICTED: Beta vulgaris subsp. vulgaris putative disease resistance protein RGA3 (LOC104884626), transcript variant X1, mRNA;PREDICTED: Beta vulgaris subsp. vulgaris putative disease resistance protein RGA3 (LOC104884626), transcript variant X2, mRNA
LOC104884627																										243.113	79.5759	-1.61122	0.00190526	0.000468933	NA	GO:0030247//polysaccharide binding	NA	NA	XP_010667613.1//PREDICTED: uncharacterized protein LOC104884627 [Beta vulgaris subsp. vulgaris]	PREDICTED: Beta vulgaris subsp. vulgaris hypothetical protein (LOC104884627), mRNA
LOC104884635																					362.16	797.232	1.13837	4.12942e-10	2.79338e-11						NA	NA	NA	NA	XP_010674562.1//PREDICTED: DUF724 domain-containing protein 3 [Beta vulgaris subsp. vulgaris]	PREDICTED: Beta vulgaris subsp. vulgaris uncharacterized LOC104884635 (LOC104884635), transcript variant X4, ncRNA;PREDICTED: Beta vulgaris subsp. vulgaris uncharacterized LOC104884635 (LOC104884635), transcript variant X1, ncRNA;PREDICTED: Beta vulgaris subsp. vulgaris uncharacterized LOC104884635 (LOC104884635), transcript variant X3, ncRNA;PREDICTED: Beta vulgaris subsp. vulgaris uncharacteriz…
LOC104884636																94.4502	10.2477	-3.20425	2.09837e-07	1.89882e-08	81.4188	19.6521	-2.05068	1.37225e-07	1.3039e-08	135.43	37.0043	-1.87178	0.00093432	0.000211828	NA	NA	NA	NA	KMS95248.1//hypothetical protein BVRB_010640 [Beta vulgaris subsp. vulgaris]	PREDICTED: Beta vulgaris subsp. vulgaris uncharacterized LOC104884636 (LOC104884636), ncRNA
LOC104884641																					42.9482	576.398	3.7464	1.95041e-10	1.27785e-11	66.6781	2058.48	4.94822	2.00679e-43	1.15896e-45	GO:0016021//integral component of membrane;GO:0005886//plasma membrane	GO:0008271//secondary active sulfate transmembrane transporter activity	NA	K17470//sulfate transporter 1, high-affinity	XP_009369644.1//PREDICTED: sulfate transporter 1.2 [Pyrus x bretschneideri]	PREDICTED: Beta vulgaris subsp. vulgaris sulfate transporter 1.2 (LOC104884641), transcript variant X4, mRNA;PREDICTED: Beta vulgaris subsp. vulgaris sulfate transporter 1.2 (LOC104884641), transcript variant X3, mRNA;PREDICTED: Beta vulgaris subsp. vulgaris sulfate transporter 1.2 (LOC104884641), transcript variant X1, mRNA;PREDICTED: Beta vulgaris subsp. vulgaris sulfate transporter 1.2 (LOC104…
LOC104884645						251.811	635.269	1.33502	0.0226347	0.00315965	200.017	514.703	1.36362	0.00153928	0.000165764											235.943	99.5955	-1.24428	0.00474529	0.00129446	NA	NA	NA	K05747//Wiskott-Aldrich syndrome protein	XP_010667633.1//PREDICTED: uncharacterized protein LOC104884645 [Beta vulgaris subsp. vulgaris]	PREDICTED: Beta vulgaris subsp. vulgaris hypothetical protein (LOC104884645), mRNA
LOC104884653	3.63413	24.8197	2.7718	2.27003e-05	2.52958e-07																										NA	NA	NA	NA	NA	PREDICTED: Beta vulgaris subsp. vulgaris uncharacterized LOC104884653 (LOC104884653), ncRNA
LOC104884658																										449.211	136.233	-1.72132	0.000190964	3.69536e-05	NA	NA	NA	K19613//leucine-rich repeat protein SHOC2	XP_010667646.1//PREDICTED: putative disease resistance protein RGA3 isoform X1 [Beta vulgaris subsp. vulgaris];XP_019102633.1//PREDICTED: putative disease resistance protein RGA3 isoform X2 [Beta vulgaris subsp. vulgaris]	PREDICTED: Beta vulgaris subsp. vulgaris putative disease resistance protein RGA3 (LOC104884658), transcript variant X2, mRNA;PREDICTED: Beta vulgaris subsp. vulgaris putative disease resistance protein RGA3 (LOC104884658), transcript variant X1, mRNA
LOC104884662																										438.08	86.6295	-2.33826	1.41016e-25	2.49108e-27	NA	NA	NA	K11801//WD repeat-containing protein 23	XP_010667648.1//PREDICTED: LEC14B homolog isoform X1 [Beta vulgaris subsp. vulgaris];XP_010667650.1//PREDICTED: LEC14B homolog isoform X2 [Beta vulgaris subsp. vulgaris]	PREDICTED: Beta vulgaris subsp. vulgaris LEC14B homolog (LOC104884662), transcript variant X1, mRNA;PREDICTED: Beta vulgaris subsp. vulgaris LEC14B homolog (LOC104884662), transcript variant X2, mRNA
LOC104884663						513.241	1045.31	1.02623	7.89794e-06	3.33887e-07	560.92	1213.58	1.1134	0.000993924	0.000100203																GO:0016021//integral component of membrane	GO:0008289//lipid binding	NA	NA	XP_010667651.1//PREDICTED: uncharacterized protein LOC104884663 [Beta vulgaris subsp. vulgaris]	PREDICTED: Beta vulgaris subsp. vulgaris hypothetical protein (LOC104884663), mRNA
LOC104884666																1016.72	471.156	-1.10964	0.00651494	0.00153692											NA	NA	NA	K19613//leucine-rich repeat protein SHOC2;K15078//structure-specific endonuclease subunit SLX1 [EC:3.6.1.-]	XP_010667657.1//PREDICTED: disease resistance protein RGA2-like [Beta vulgaris subsp. vulgaris]	PREDICTED: Beta vulgaris subsp. vulgaris disease resistance protein RGA2-like (LOC104884666), transcript variant X1, mRNA;PREDICTED: Beta vulgaris subsp. vulgaris disease resistance protein RGA2-like (LOC104884666), transcript variant X2, misc_RNA
LOC104884667											97.3382	280.241	1.52559	0.000406132	3.63721e-05																GO:0016021//integral component of membrane	NA	GO:0055085//transmembrane transport	K22048//mechanosensitive ion channel protein 4/5/6/7/8/9/10	XP_010667655.1//PREDICTED: mechanosensitive ion channel protein 10 [Beta vulgaris subsp. vulgaris];XP_019103195.1//PREDICTED: mechanosensitive ion channel protein 10 [Beta vulgaris subsp. vulgaris]	PREDICTED: Beta vulgaris subsp. vulgaris mechanosensitive ion channel protein 10 (LOC104884667), mRNA
LOC104884668																										115.289	299.499	1.37729	0.00893123	0.00262661	GO:0016021//integral component of membrane	NA	GO:0055085//transmembrane transport	K22048//mechanosensitive ion channel protein 4/5/6/7/8/9/10	XP_010667655.1//PREDICTED: mechanosensitive ion channel protein 10 [Beta vulgaris subsp. vulgaris]	PREDICTED: Beta vulgaris subsp. vulgaris mechanosensitive ion channel protein 10 (LOC104884668), mRNA
LOC104884672	119.591	25.8767	-2.20838	0.0158751	0.000576119											63.0174	280.689	2.15515	4.00191e-05	5.33986e-06	121.816	245.233	1.00944	0.00028063	4.8516e-05	10.0565	171.413	4.09128	8.00906e-13	4.13904e-14	GO:0005634//nucleus	GO:0008270//zinc ion binding	NA	K12135//zinc finger protein CONSTANS;K12129//pseudo-response regulator 7	XP_010667660.1//PREDICTED: zinc finger protein CONSTANS-LIKE 16 [Beta vulgaris subsp. vulgaris]	PREDICTED: Beta vulgaris subsp. vulgaris zinc finger protein CONSTANS-LIKE 16 (LOC104884672), mRNA
LOC104884678																118.956	43.9896	-1.43519	0.0061797	0.00144544	88.3955	31.0084	-1.51132	0.000136926	2.20494e-05	180.663	54.7734	-1.72175	0.000172323	3.30465e-05	NA	NA	NA	K19613//leucine-rich repeat protein SHOC2;K15078//structure-specific endonuclease subunit SLX1 [EC:3.6.1.-]	KMT18133.1//hypothetical protein BVRB_2g031620 [Beta vulgaris subsp. vulgaris]	PREDICTED: Beta vulgaris subsp. vulgaris uncharacterized LOC104884678 (LOC104884678), transcript variant X4, ncRNA;PREDICTED: Beta vulgaris subsp. vulgaris uncharacterized LOC104884678 (LOC104884678), transcript variant X2, ncRNA;PREDICTED: Beta vulgaris subsp. vulgaris uncharacterized LOC104884678 (LOC104884678), transcript variant X1, ncRNA;PREDICTED: Beta vulgaris subsp. vulgaris uncharacteriz…
LOC104884684																89.8486	181.816	1.01691	3.76022e-10	2.34913e-11						293.377	140.308	-1.06416	0.00168261	0.000409059	NA	NA	NA	K18010//7-hydroxymethyl chlorophyll a reductase [EC:1.17.7.2]	XP_010667669.1//PREDICTED: 7-hydroxymethyl chlorophyll a reductase, chloroplastic [Beta vulgaris subsp. vulgaris];KMS95221.1//hypothetical protein BVRB_010880 [Beta vulgaris subsp. vulgaris]	PREDICTED: Beta vulgaris subsp. vulgaris 7-hydroxymethyl chlorophyll a reductase, chloroplastic (LOC104884684), mRNA
LOC104884687											952.551	6529.38	2.77708	1.50544e-19	1.85478e-21	547.655	2501.16	2.19126	5.06408e-19	1.31947e-20	694.478	2116.61	1.60776	0.000487312	8.91019e-05						GO:0016021//integral component of membrane	NA	GO:0055085//transmembrane transport	K22048//mechanosensitive ion channel protein 4/5/6/7/8/9/10	XP_010667672.1//PREDICTED: mechanosensitive ion channel protein 6 [Beta vulgaris subsp. vulgaris]	PREDICTED: Beta vulgaris subsp. vulgaris mechanosensitive ion channel protein 6 (LOC104884687), mRNA
LOC104884690																34.3519	118.339	1.78447	1.51413e-06	1.56966e-07											NA	NA	NA	K19613//leucine-rich repeat protein SHOC2;K15078//structure-specific endonuclease subunit SLX1 [EC:3.6.1.-]	XP_010667676.1//PREDICTED: putative disease resistance protein RGA3 [Beta vulgaris subsp. vulgaris]	PREDICTED: Beta vulgaris subsp. vulgaris putative disease resistance protein RGA3 (LOC104884690), transcript variant X4, mRNA;PREDICTED: Beta vulgaris subsp. vulgaris putative disease resistance protein RGA3 (LOC104884690), transcript variant X5, mRNA;PREDICTED: Beta vulgaris subsp. vulgaris putative disease resistance protein RGA3 (LOC104884690), transcript variant X6, mRNA;PREDICTED: Beta vulga…
LOC104884691																					66.0501	550.217	3.05837	3.63655e-13	1.76951e-14	51.4863	1535.56	4.89843	2.71833e-12	1.49832e-13	NA	NA	NA	K12818//ATP-dependent RNA helicase DHX8/PRP22 [EC:3.6.4.13]	XP_010667675.1//PREDICTED: protein ZINC INDUCED FACILITATOR 1-like [Beta vulgaris subsp. vulgaris]	PREDICTED: Beta vulgaris subsp. vulgaris protein ZINC INDUCED FACILITATOR 1-like (LOC104884691), mRNA
LOC104884692											164.439	81.2541	-1.01704	0.000159416	1.29629e-05																NA	NA	NA	NA	KMS95207.1//hypothetical protein BVRB_011270 [Beta vulgaris subsp. vulgaris]	PREDICTED: Beta vulgaris subsp. vulgaris uncharacterized LOC104884692 (LOC104884692), transcript variant X3, ncRNA;PREDICTED: Beta vulgaris subsp. vulgaris uncharacterized LOC104884692 (LOC104884692), transcript variant X4, ncRNA;PREDICTED: Beta vulgaris subsp. vulgaris uncharacterized LOC104884692 (LOC104884692), transcript variant X1, ncRNA;PREDICTED: Beta vulgaris subsp. vulgaris uncharacteriz…
LOC104884693						2.54102	11.5855	2.18885	0.00607093	0.000645253																					NA	NA	NA	NA	XP_010667680.1//PREDICTED: uncharacterized protein LOC104884693 [Beta vulgaris subsp. vulgaris]	PREDICTED: Beta vulgaris subsp. vulgaris hypothetical protein (LOC104884693), mRNA
LOC104884694																										13.1033	57.7451	2.13977	7.72611e-05	1.37993e-05	NA	NA	NA	K04733//interleukin-1 receptor-associated kinase 4 [EC:2.7.11.1]	XP_010667681.1//PREDICTED: G-type lectin S-receptor-like serine/threonine-protein kinase SD1-13 [Beta vulgaris subsp. vulgaris]	PREDICTED: Beta vulgaris subsp. vulgaris G-type lectin S-receptor-like serine/threonine-protein kinase SD1-13 (LOC104884694), mRNA
LOC104884695																										8.62429	90.1166	3.38532	0.000376514	7.77842e-05	NA	NA	NA	K04733//interleukin-1 receptor-associated kinase 4 [EC:2.7.11.1]	XP_010667682.2//PREDICTED: G-type lectin S-receptor-like serine/threonine-protein kinase At1g11300 isoform X1 [Beta vulgaris subsp. vulgaris]	PREDICTED: Beta vulgaris subsp. vulgaris G-type lectin S-receptor-like serine/threonine-protein kinase At1g11300 (LOC104884695), transcript variant X2, mRNA;PREDICTED: Beta vulgaris subsp. vulgaris G-type lectin S-receptor-like serine/threonine-protein kinase At1g11300 (LOC104884695), transcript variant X1, mRNA
LOC104884696																4582	1657.37	-1.46708	2.15007e-10	1.29004e-11						7073.68	2481.37	-1.51132	6.74083e-06	9.62363e-07	NA	NA	NA	K05909//laccase [EC:1.10.3.2];K04422//mitogen-activated protein kinase kinase kinase 13 [EC:2.7.11.25]	XP_010667684.1//PREDICTED: uncharacterized protein LOC104884696 [Beta vulgaris subsp. vulgaris]	PREDICTED: Beta vulgaris subsp. vulgaris hypothetical protein (LOC104884696), mRNA
LOC104884697																529.274	1339.35	1.33944	2.24729e-06	2.40254e-07	418.312	1724.68	2.04368	1.84265e-28	2.60434e-30	569.105	1909.88	1.74672	6.36179e-13	3.23371e-14	GO:0016021//integral component of membrane	NA	NA	NA	XP_010667685.1//PREDICTED: cell number regulator 1 [Beta vulgaris subsp. vulgaris]	PREDICTED: Beta vulgaris subsp. vulgaris cell number regulator 1 (LOC104884697), transcript variant X1, mRNA;PREDICTED: Beta vulgaris subsp. vulgaris cell number regulator 1 (LOC104884697), transcript variant X2, misc_RNA
LOC104884699																					949.558	245.354	-1.95239	4.70386e-06	5.67307e-07	1562.45	266.486	-2.55168	1.19838e-05	1.79282e-06	NA	NA	NA	K07418//cytochrome P450 family 2 subfamily J [EC:1.14.14.1];K07408//cytochrome P450 family 1 subfamily A polypeptide 1 [EC:1.14.14.1]	XP_010667687.1//PREDICTED: cytochrome P450 71A3-like [Beta vulgaris subsp. vulgaris]	PREDICTED: Beta vulgaris subsp. vulgaris cytochrome P450 71A3-like (LOC104884699), mRNA
LOC104884700																										77.9045	35.3275	-1.14092	0.0319192	0.0113288	NA	NA	NA	K07418//cytochrome P450 family 2 subfamily J [EC:1.14.14.1];K07408//cytochrome P450 family 1 subfamily A polypeptide 1 [EC:1.14.14.1]	XP_010667688.1//PREDICTED: cytochrome P450 71A4-like [Beta vulgaris subsp. vulgaris]	PREDICTED: Beta vulgaris subsp. vulgaris cytochrome P450 71A4-like (LOC104884700), mRNA
LOC104884701																										46.0439	12.4164	-1.89076	3.46472e-06	4.70221e-07	NA	NA	NA	K07418//cytochrome P450 family 2 subfamily J [EC:1.14.14.1];K07408//cytochrome P450 family 1 subfamily A polypeptide 1 [EC:1.14.14.1]	XP_010667690.1//PREDICTED: cytochrome P450 71A4-like [Beta vulgaris subsp. vulgaris]	PREDICTED: Beta vulgaris subsp. vulgaris cytochrome P450 71A4-like (LOC104884701), mRNA
LOC104884707						83.401	2.19111	-5.25033	1.97396e-17	1.85443e-19	52.2454	3.38955	-3.94614	0.000902952	9.00344e-05																NA	NA	NA	NA	KMT06014.1//hypothetical protein BVRB_7g163440 [Beta vulgaris subsp. vulgaris];KMS95200.1//hypothetical protein BVRB_011400 [Beta vulgaris subsp. vulgaris]	PREDICTED: Beta vulgaris subsp. vulgaris uncharacterized LOC104884707 (LOC104884707), ncRNA
LOC104884708																1299.02	2866.96	1.14209	2.31557e-07	2.10722e-08											GO:0005737//cytoplasm	GO:0043565//sequence-specific DNA binding;GO:0044212//transcription regulatory region DNA binding;GO:0003700//DNA binding transcription factor activity	GO:0010310//regulation of hydrogen peroxide metabolic process;GO:0090342//regulation of cell aging;GO:0010629//negative regulation of gene expression	K09060//plant G-box-binding factor	XP_010667696.1//PREDICTED: G-box-binding factor 1 [Beta vulgaris subsp. vulgaris]	PREDICTED: Beta vulgaris subsp. vulgaris G-box-binding factor 1 (LOC104884708), mRNA
LOC104884709											432.778	167.376	-1.37054	0.00307104	0.000361537	323.13	80.4971	-2.0051	7.5405e-06	8.84602e-07											NA	NA	GO:0048831//regulation of shoot system development;GO:0030154//cell differentiation;GO:0006355//regulation of transcription, DNA-templated;GO:0006351//transcription, DNA-templated	K14494//DELLA protein	XP_010667697.1//PREDICTED: scarecrow-like protein 15 [Beta vulgaris subsp. vulgaris]	PREDICTED: Beta vulgaris subsp. vulgaris scarecrow-like protein 15 (LOC104884709), mRNA
LOC104884711																										8.30115	71.635	3.10928	0.0324148	0.0115336	NA	NA	NA	K12356//coniferyl-alcohol glucosyltransferase [EC:2.4.1.111]	XP_010667699.1//PREDICTED: anthocyanidin 3-O-glucosyltransferase 5-like [Beta vulgaris subsp. vulgaris]	PREDICTED: Beta vulgaris subsp. vulgaris anthocyanidin 3-O-glucosyltransferase 5-like (LOC104884711), mRNA
LOC104884714																										2.55607	17.8641	2.80506	0.000835828	0.000186942	NA	NA	NA	K04730//interleukin-1 receptor-associated kinase 1 [EC:2.7.11.1]	XP_019103202.1//PREDICTED: probable LRR receptor-like serine/threonine-protein kinase At3g47570 isoform X1 [Beta vulgaris subsp. vulgaris]	PREDICTED: Beta vulgaris subsp. vulgaris probable LRR receptor-like serine/threonine-protein kinase At3g47570 (LOC104884714), transcript variant X2, mRNA;PREDICTED: Beta vulgaris subsp. vulgaris probable LRR receptor-like serine/threonine-protein kinase At3g47570 (LOC104884714), transcript variant X1, mRNA
LOC104884716																46.3353	97.1239	1.06771	0.0339673	0.0102163											NA	NA	NA	NA	NA	PREDICTED: Beta vulgaris subsp. vulgaris uncharacterized LOC104884716 (LOC104884716), ncRNA
LOC104884730																321.391	141.708	-1.18141	0.00144514	0.000279414	323.29	137.317	-1.23532	7.02635e-10	4.90259e-11						NA	GO:0016616//oxidoreductase activity, acting on the CH-OH group of donors, NAD or NADP as acceptor;GO:0051287//NAD binding	NA	K15919//hydroxypyruvate reductase 2	XP_019103210.1//PREDICTED: glyoxylate/hydroxypyruvate reductase HPR3 isoform X2 [Beta vulgaris subsp. vulgaris];XP_010667718.1//PREDICTED: glyoxylate/hydroxypyruvate reductase HPR3 isoform X1 [Beta vulgaris subsp. vulgaris]	PREDICTED: Beta vulgaris subsp. vulgaris glyoxylate/hydroxypyruvate reductase HPR3 (LOC104884730), transcript variant X1, mRNA;PREDICTED: Beta vulgaris subsp. vulgaris glyoxylate/hydroxypyruvate reductase HPR3 (LOC104884730), transcript variant X2, mRNA
LOC104884732																8.58176	1.21716	-2.81776	0.0414677	0.0129195											NA	NA	NA	K05282//gibberellin 20-oxidase [EC:1.14.11.12]	XP_021717609.1//gibberellin 20 oxidase 1-like isoform X2 [Chenopodium quinoa]	PREDICTED: Beta vulgaris subsp. vulgaris gibberellin 20 oxidase 1 (LOC104884732), mRNA
LOC104884733																										829.598	2238.42	1.432	9.08901e-07	1.0942e-07	GO:0016021//integral component of membrane;GO:0000139//Golgi membrane	GO:0047262//polygalacturonate 4-alpha-galacturonosyltransferase activity	GO:0045489//pectin biosynthetic process;GO:0071555//cell wall organization	K13648//alpha-1,4-galacturonosyltransferase [EC:2.4.1.43]	XP_021856488.1//polygalacturonate 4-alpha-galacturonosyltransferase [Spinacia oleracea]	PREDICTED: Beta vulgaris subsp. vulgaris polygalacturonate 4-alpha-galacturonosyltransferase (LOC104884733), mRNA
LOC104884738																					215.841	107.034	-1.0119	2.36929e-05	3.25828e-06						NA	NA	NA	NA	XP_010667727.1//PREDICTED: protein BASIC PENTACYSTEINE4 [Beta vulgaris subsp. vulgaris]	PREDICTED: Beta vulgaris subsp. vulgaris protein BASIC PENTACYSTEINE4 (LOC104884738), transcript variant X2, mRNA;PREDICTED: Beta vulgaris subsp. vulgaris protein BASIC PENTACYSTEINE4 (LOC104884738), transcript variant X1, mRNA
LOC104884740																1429.57	617.893	-1.21015	0.00105574	0.00019683											NA	GO:0016491//oxidoreductase activity	NA	K00011//aldehyde reductase [EC:1.1.1.21]	XP_010667730.1//PREDICTED: NADP-dependent D-sorbitol-6-phosphate dehydrogenase [Beta vulgaris subsp. vulgaris]	PREDICTED: Beta vulgaris subsp. vulgaris NADP-dependent D-sorbitol-6-phosphate dehydrogenase (LOC104884740), mRNA
LOC104884741																491.008	1520.93	1.63113	1.34758e-25	2.26417e-27											NA	GO:0046872//metal ion binding	NA	K13127//RING finger protein 113A	XP_010667731.1//PREDICTED: zinc finger CCCH domain-containing protein 1 [Beta vulgaris subsp. vulgaris]	PREDICTED: Beta vulgaris subsp. vulgaris zinc finger CCCH domain-containing protein 1 (LOC104884741), mRNA
LOC104884744	3.58128	21.5085	2.58636	0.0325112	0.00141305	2.074	30.1703	3.86264	0.000422509	2.87049e-05																					NA	NA	NA	K19861//benzyl alcohol O-benzoyltransferase [EC:2.3.1.196 2.3.1.232]	XP_010667734.1//PREDICTED: benzyl alcohol O-benzoyltransferase-like, partial [Beta vulgaris subsp. vulgaris]	PREDICTED: Beta vulgaris subsp. vulgaris benzyl alcohol O-benzoyltransferase-like (LOC104884744), partial mRNA
LOC104884746						1.43435	8.03204	2.48537	0.0104308	0.00123158																					NA	NA	NA	NA	XP_010667736.1//PREDICTED: VQ motif-containing protein 10-like [Beta vulgaris subsp. vulgaris]	PREDICTED: Beta vulgaris subsp. vulgaris VQ motif-containing protein 10-like (LOC104884746), mRNA
LOC104884748	49.4511	176.094	1.83227	0.0218077	0.000845596																										NA	GO:0046872//metal ion binding	NA	K13127//RING finger protein 113A	XP_010667739.1//PREDICTED: LOW QUALITY PROTEIN: zinc finger CCCH domain-containing protein 1-like [Beta vulgaris subsp. vulgaris]	PREDICTED: Beta vulgaris subsp. vulgaris zinc finger CCCH domain-containing protein 1-like (LOC104884748), mRNA
LOC104884752																2018.47	161.242	-3.64597	1.97622e-17	5.83173e-19	831.128	264.167	-1.65362	1.58904e-05	2.11669e-06						NA	NA	NA	K04733//interleukin-1 receptor-associated kinase 4 [EC:2.7.11.1];K13430//serine/threonine-protein kinase PBS1 [EC:2.7.11.1];K20718//LRR receptor-like serine/threonine-protein kinase ERECTA [EC:2.7.11.1];K18873//pathogen-induced protein kinase;K13420//LRR receptor-like serine/threonine-protein kinase FLS2 [EC:2.7.11.1]	XP_019103215.1//PREDICTED: probable inactive leucine-rich repeat receptor-like protein kinase At3g03770 isoform X2 [Beta vulgaris subsp. vulgaris];XP_010667742.1//PREDICTED: probable inactive leucine-rich repeat receptor-like protein kinase At3g03770 isoform X1 [Beta vulgaris subsp. vulgaris];XP_019103216.1//PREDICTED: probable inactive leucine-rich repeat receptor-like protein kinase At3g03770 i…	PREDICTED: Beta vulgaris subsp. vulgaris probable inactive leucine-rich repeat receptor-like protein kinase At3g03770 (LOC104884752), transcript variant X1, mRNA;PREDICTED: Beta vulgaris subsp. vulgaris probable inactive leucine-rich repeat receptor-like protein kinase At3g03770 (LOC104884752), transcript variant X2, mRNA;PREDICTED: Beta vulgaris subsp. vulgaris probable inactive leucine-rich rep…
LOC104884759											6314.74	14102.9	1.1592	7.63233e-05	5.78797e-06	2990.95	12201	2.02832	2.47511e-08	1.97165e-09	2724.76	12006.8	2.13966	6.99102e-15	2.88391e-16	2544.61	8832.81	1.79543	3.95404e-21	9.52033e-23	GO:0016021//integral component of membrane	GO:0005524//ATP binding;GO:0004672//protein kinase activity	NA	K00924//kinase [EC:2.7.1.-]	XP_010667749.1//PREDICTED: receptor-like protein kinase HAIKU2 [Beta vulgaris subsp. vulgaris]	PREDICTED: Beta vulgaris subsp. vulgaris receptor-like protein kinase HAIKU2 (LOC104884759), mRNA
LOC104884760						5.91396	89.4032	3.91813	6.28263e-12	1.06776e-13	8.92523	39.3849	2.14168	0.00964248	0.00135432	4.12698	33.2071	3.00833	1.39443e-05	1.71089e-06	3.42774	62.3456	4.18496	5.84047e-08	5.22137e-09	1.09672	33.572	4.93599	1.07223e-08	9.40237e-10	NA	NA	NA	K14431//transcription factor TGA	XP_010667750.1//PREDICTED: protein DOG1-like 4 [Beta vulgaris subsp. vulgaris]	PREDICTED: Beta vulgaris subsp. vulgaris protein DOG1-like 4 (LOC104884760), mRNA
LOC104884761																1188.15	130.072	-3.19134	5.25194e-05	7.18251e-06	830.65	214.028	-1.95644	2.25422e-06	2.54883e-07	790.528	82.3643	-3.26273	2.11857e-06	2.74661e-07	NA	NA	NA	K03006//DNA-directed RNA polymerase II subunit RPB1 [EC:2.7.7.6];K01051//pectinesterase [EC:3.1.1.11]	XP_010667752.1//PREDICTED: non-classical arabinogalactan protein 31 [Beta vulgaris subsp. vulgaris]	PREDICTED: Beta vulgaris subsp. vulgaris non-classical arabinogalactan protein 31 (LOC104884761), mRNA
LOC104884763											2.70409	48.6015	4.16779	3.41926e-09	1.27834e-10	3.7513	83.4485	4.47542	3.35217e-06	3.71097e-07	2.06554	123.054	5.89663	2.54745e-19	7.02746e-21	0.622663	64.6357	6.69774	9.74824e-13	5.10821e-14	NA	NA	NA	NA	XP_019103220.1//PREDICTED: transcription factor bHLH36-like isoform X2 [Beta vulgaris subsp. vulgaris];XP_019103219.1//PREDICTED: transcription factor bHLH36-like isoform X1 [Beta vulgaris subsp. vulgaris]	PREDICTED: Beta vulgaris subsp. vulgaris transcription factor bHLH36-like (LOC104884763), transcript variant X2, mRNA;PREDICTED: Beta vulgaris subsp. vulgaris transcription factor bHLH36-like (LOC104884763), transcript variant X1, mRNA
LOC104884764																					11.9344	2.91669	-2.03272	0.0336636	0.0106752						NA	NA	NA	K22038//volume-regulated anion channel;K19613//leucine-rich repeat protein SHOC2	XP_010667755.1//PREDICTED: uncharacterized protein LOC104884764 [Beta vulgaris subsp. vulgaris]	PREDICTED: Beta vulgaris subsp. vulgaris hypothetical protein (LOC104884764), mRNA
LOC104884767						264.325	633.658	1.26139	0.00895722	0.00103273	79.3815	742.76	3.22602	4.81305e-12	1.28413e-13	91.6097	606.142	2.72608	0.000598662	0.000104466	185.299	478.47	1.36858	0.0317148	0.00995593						NA	NA	NA	NA	KMS94637.1//hypothetical protein BVRB_016750 [Beta vulgaris subsp. vulgaris]	PREDICTED: Beta vulgaris subsp. vulgaris uncharacterized LOC104884767 (LOC104884767), ncRNA
LOC104884776																					361.601	64.9558	-2.47687	0.000494297	9.05475e-05	313.026	52.5781	-2.57375	5.11006e-06	7.13703e-07	NA	NA	NA	K06699//proteasome activator subunit 4;K12472//epidermal growth factor receptor substrate 15	XP_019102655.1//PREDICTED: BURP domain protein RD22-like isoform X2 [Beta vulgaris subsp. vulgaris];XP_010667774.1//PREDICTED: BURP domain protein RD22-like isoform X1 [Beta vulgaris subsp. vulgaris]	PREDICTED: Beta vulgaris subsp. vulgaris BURP domain protein RD22-like (LOC104884776), transcript variant X1, mRNA;PREDICTED: Beta vulgaris subsp. vulgaris BURP domain protein RD22-like (LOC104884776), transcript variant X2, mRNA
LOC104884778						85.7582	24.2068	-1.82486	0.000477861	3.28124e-05	130.59	53.2955	-1.29297	0.0155476	0.00239283																GO:0016021//integral component of membrane	NA	NA	NA	XP_010667773.1//PREDICTED: uncharacterized protein ycf36 [Beta vulgaris subsp. vulgaris]	PREDICTED: Beta vulgaris subsp. vulgaris hypothetical protein (LOC104884778), mRNA
LOC104884781	1539.91	3662.3	1.2499	0.0164944	0.000604931	527.579	1216.66	1.20547	0.0180248	0.00239992																2532.75	1210.12	-1.06556	3.66571e-10	2.62622e-11	GO:0016021//integral component of membrane	NA	NA	NA	XP_010667777.1//PREDICTED: uncharacterized SDCCAG3 family protein [Beta vulgaris subsp. vulgaris]	PREDICTED: Beta vulgaris subsp. vulgaris hypothetical protein (LOC104884781), mRNA
LOC104884782						22.43	975.003	5.44191	9.4871e-34	2.18765e-36	26.4742	1031.86	5.28452	7.43143e-22	8.05087e-24	13.4088	246.062	4.19778	2.39904e-15	8.6652e-17	22.7614	429.475	4.23791	3.70125e-09	2.84251e-10	7.02076	102.178	3.86331	6.41271e-09	5.45171e-10	GO:0016021//integral component of membrane	GO:0005524//ATP binding;GO:0005388//calcium-transporting ATPase activity	NA	K01537//Ca2+-transporting ATPase [EC:3.6.3.8]	XP_010667778.1//PREDICTED: putative calcium-transporting ATPase 13, plasma membrane-type [Beta vulgaris subsp. vulgaris]	PREDICTED: Beta vulgaris subsp. vulgaris putative calcium-transporting ATPase 13, plasma membrane-type (LOC104884782), mRNA
LOC104884785																										42.8371	107.994	1.33401	0.00285048	0.000735104	NA	NA	NA	NA	XP_010667781.1//PREDICTED: uncharacterized protein LOC104884785 [Beta vulgaris subsp. vulgaris]	PREDICTED: Beta vulgaris subsp. vulgaris uncharacterized LOC104884785 (LOC104884785), mRNA
LOC104884798																92.7689	46.0012	-1.01197	0.000904279	0.000165315	108.614	45.6111	-1.25175	0.00156224	0.000324619	125.887	41.7802	-1.59124	2.94694e-06	3.93568e-07	GO:0016021//integral component of membrane	NA	NA	K00924//kinase [EC:2.7.1.-]	XP_010667796.1//PREDICTED: receptor-like protein kinase HSL1 [Beta vulgaris subsp. vulgaris]	PREDICTED: Beta vulgaris subsp. vulgaris receptor-like protein kinase HSL1 (LOC104884798), mRNA
LOC104884799											147.023	61.0923	-1.26698	0.0001431	1.14539e-05	217.678	59.3283	-1.8754	2.93646e-08	2.36169e-09						270.632	90.2986	-1.58356	0.000218455	4.27838e-05	NA	NA	NA	K00924//kinase [EC:2.7.1.-]	XP_010667798.1//PREDICTED: receptor-like protein kinase HSL1 [Beta vulgaris subsp. vulgaris]	PREDICTED: Beta vulgaris subsp. vulgaris receptor-like protein kinase HSL1 (LOC104884799), mRNA
LOC104884804						547.603	1276.7	1.22121	0.00789759	0.000883581	347.689	971.723	1.48275	0.0322305	0.00569765											952.451	136.166	-2.80628	6.19785e-13	3.14248e-14	NA	NA	NA	K05658//ATP-binding cassette, subfamily B (MDR/TAP), member 1 [EC:3.6.3.44]	XP_021722480.1//ABC transporter B family member 9-like [Chenopodium quinoa]	PREDICTED: Beta vulgaris subsp. vulgaris ABC transporter B family member 9 (LOC104884804), mRNA
LOC104884810																										134.286	292.44	1.12283	4.3508e-06	6.00454e-07	NA	NA	NA	K19219//jumonji domain-containing protein 7	XP_010667810.1//PREDICTED: jmjC domain-containing protein 7 [Beta vulgaris subsp. vulgaris]	PREDICTED: Beta vulgaris subsp. vulgaris jmjC domain-containing protein 7 (LOC104884810), mRNA
LOC104884811						353.57	753.955	1.09248	0.0322959	0.00491058																670.542	234.67	-1.51469	1.0735e-13	5.00078e-15	NA	NA	NA	NA	XP_010667808.1//PREDICTED: VAN3-binding protein [Beta vulgaris subsp. vulgaris]	PREDICTED: Beta vulgaris subsp. vulgaris hypothetical protein (LOC104884811), mRNA
LOC104884813																										362.445	981.921	1.43785	2.69193e-09	2.17421e-10	GO:0015935//small ribosomal subunit	GO:0003735//structural constituent of ribosome	GO:0006412//translation	K02969//small subunit ribosomal protein S20e	XP_010667811.1//PREDICTED: 40S ribosomal protein S20-2 [Beta vulgaris subsp. vulgaris]	PREDICTED: Beta vulgaris subsp. vulgaris 40S ribosomal protein S20-2 (LOC104884813), transcript variant X2, mRNA;PREDICTED: Beta vulgaris subsp. vulgaris 40S ribosomal protein S20-2 (LOC104884813), transcript variant X1, mRNA
LOC104884822																										438.024	202.607	-1.11232	7.44981e-07	8.87056e-08	NA	GO:0003723//RNA binding;GO:0004523//RNA-DNA hybrid ribonuclease activity	NA	K10743//ribonuclease H2 subunit A [EC:3.1.26.4]	XP_010667818.1//PREDICTED: ribonuclease H2 subunit A [Beta vulgaris subsp. vulgaris]	PREDICTED: Beta vulgaris subsp. vulgaris ribonuclease H2 subunit A (LOC104884822), mRNA
LOC104884829																										806.885	401.591	-1.00664	0.000887582	0.000200139	NA	GO:0016891//endoribonuclease activity, producing 5'-phosphomonoesters	GO:0042779//tRNA 3'-trailer cleavage	K00784//ribonuclease Z [EC:3.1.26.11]	XP_019103224.1//PREDICTED: zinc phosphodiesterase ELAC protein 2 isoform X1 [Beta vulgaris subsp. vulgaris];XP_010667824.1//PREDICTED: zinc phosphodiesterase ELAC protein 2 isoform X2 [Beta vulgaris subsp. vulgaris]	PREDICTED: Beta vulgaris subsp. vulgaris zinc phosphodiesterase ELAC protein 2 (LOC104884829), transcript variant X1, mRNA;PREDICTED: Beta vulgaris subsp. vulgaris zinc phosphodiesterase ELAC protein 2 (LOC104884829), transcript variant X5, mRNA;PREDICTED: Beta vulgaris subsp. vulgaris zinc phosphodiesterase ELAC protein 2 (LOC104884829), transcript variant X3, mRNA;PREDICTED: Beta vulgaris subsp…
LOC104884832											669.6	1509.01	1.17223	0.000672768	6.431e-05																GO:0005778//peroxisomal membrane	GO:0005524//ATP binding;GO:0042623//ATPase activity, coupled	GO:0006625//protein targeting to peroxisome	K13338//peroxin-1	XP_010667830.1//PREDICTED: peroxisome biogenesis protein 1 [Beta vulgaris subsp. vulgaris]	PREDICTED: Beta vulgaris subsp. vulgaris peroxisome biogenesis protein 1 (LOC104884832), transcript variant X2, misc_RNA;PREDICTED: Beta vulgaris subsp. vulgaris peroxisome biogenesis protein 1 (LOC104884832), transcript variant X1, mRNA;PREDICTED: Beta vulgaris subsp. vulgaris peroxisome biogenesis protein 1 (LOC104884832), transcript variant X3, misc_RNA
LOC104884833						433.932	150.011	-1.5324	2.52025e-08	6.7102e-10																					GO:0000940//condensed chromosome outer kinetochore;GO:0005876//spindle microtubule	GO:0008017//microtubule binding	GO:0007059//chromosome segregation;GO:0051301//cell division	NA	XP_010667833.1//PREDICTED: uncharacterized protein LOC104884833 [Beta vulgaris subsp. vulgaris]	PREDICTED: Beta vulgaris subsp. vulgaris hypothetical protein (LOC104884833), mRNA
LOC104884835																75.3192	36.1695	-1.05824	0.00420775	0.000929237						128.127	43.4986	-1.55853	6.55797e-05	1.15459e-05	NA	NA	NA	K17710//pentatricopeptide repeat domain-containing protein 1	XP_010667844.1//PREDICTED: pentatricopeptide repeat-containing protein At4g19890 [Beta vulgaris subsp. vulgaris]	PREDICTED: Beta vulgaris subsp. vulgaris pentatricopeptide repeat-containing protein At4g19890 (LOC104884835), transcript variant X3, mRNA;PREDICTED: Beta vulgaris subsp. vulgaris pentatricopeptide repeat-containing protein At4g19890 (LOC104884835), transcript variant X2, misc_RNA;PREDICTED: Beta vulgaris subsp. vulgaris pentatricopeptide repeat-containing protein At4g19890 (LOC104884835), transc…
LOC104884843											19.9962	106.683	2.41554	7.63779e-08	3.48824e-09	7.09106	86.7326	3.6125	5.0957e-09	3.64413e-10											NA	GO:0043565//sequence-specific DNA binding;GO:0003700//DNA binding transcription factor activity	GO:0006351//transcription, DNA-templated	K14431//transcription factor TGA	XP_019103230.1//PREDICTED: transcription factor TGA2 isoform X2 [Beta vulgaris subsp. vulgaris];XP_010667846.1//PREDICTED: transcription factor TGA2 isoform X1 [Beta vulgaris subsp. vulgaris]	PREDICTED: Beta vulgaris subsp. vulgaris transcription factor TGA2 (LOC104884843), transcript variant X2, mRNA;PREDICTED: Beta vulgaris subsp. vulgaris transcription factor TGA2 (LOC104884843), transcript variant X1, mRNA
LOC104884844																453.104	192.912	-1.2319	6.00842e-05	8.31955e-06											GO:0016021//integral component of membrane	GO:0004674//protein serine/threonine kinase activity;GO:0005524//ATP binding	NA	K04733//interleukin-1 receptor-associated kinase 4 [EC:2.7.11.1];K04730//interleukin-1 receptor-associated kinase 1 [EC:2.7.11.1]	XP_010667850.1//PREDICTED: proline-rich receptor-like protein kinase PERK15 [Beta vulgaris subsp. vulgaris]	PREDICTED: Beta vulgaris subsp. vulgaris proline-rich receptor-like protein kinase PERK15 (LOC104884844), mRNA
LOC104884849						20.4132	65.3279	1.6782	0.0151466	0.00192888																					NA	NA	NA	NA	KMS95080.1//hypothetical protein BVRB_012690 [Beta vulgaris subsp. vulgaris]	PREDICTED: Beta vulgaris subsp. vulgaris uncharacterized LOC104884849 (LOC104884849), ncRNA
LOC104884852																										446.71	1039.72	1.21879	5.09028e-05	8.75651e-06	NA	GO:0005525//GTP binding;GO:0003924//GTPase activity	NA	K07897//Ras-related protein Rab-7A	XP_010667858.1//PREDICTED: ras-related protein RABG3c [Beta vulgaris subsp. vulgaris]	PREDICTED: Beta vulgaris subsp. vulgaris ras-related protein RABG3c (LOC104884852), mRNA
LOC104884856																688.334	137.387	-2.32486	0.0136196	0.00355387	959.702	90.1109	-3.41281	1.5334e-08	1.26968e-09	1872.64	61.7403	-4.92272	3.16948e-06	4.25576e-07	NA	NA	GO:0006869//lipid transport	NA	XP_010667862.1//PREDICTED: non-specific lipid-transfer protein 2 [Beta vulgaris subsp. vulgaris]	PREDICTED: Beta vulgaris subsp. vulgaris non-specific lipid-transfer protein 2 (LOC104884856), mRNA
LOC104884857																										147.457	386.019	1.38838	2.7388e-15	1.09091e-16	GO:0016021//integral component of membrane	NA	NA	K13348//protein Mpv17	XP_010667863.1//PREDICTED: protein sym-1 [Beta vulgaris subsp. vulgaris]	PREDICTED: Beta vulgaris subsp. vulgaris protein sym-1 (LOC104884857), mRNA
LOC104884859	55.9185	320.453	2.51871	0.000380754	6.19363e-06	30.4572	147.51	2.27596	6.3361e-05	3.40997e-06	31.2486	178.959	2.51777	4.17259e-12	1.10262e-13	16.3347	283.804	4.11888	7.36184e-13	3.3968e-14	34.134	642.568	4.23457	1.76039e-20	4.48154e-22	28.7282	1098	5.25627	4.71944e-27	7.43519e-29	GO:0016021//integral component of membrane	NA	NA	NA	XP_010667864.1//PREDICTED: protein YLS9 [Beta vulgaris subsp. vulgaris]	PREDICTED: Beta vulgaris subsp. vulgaris protein YLS9 (LOC104884859), mRNA
LOC104884862																8.08025	1.50951	-2.42032	0.0268135	0.00776163	16.2877	2.98806	-2.4465	0.0223474	0.00660718	24.8535	3.64907	-2.76785	0.0231604	0.00784242	NA	NA	NA	NA	XP_010667867.1//PREDICTED: hypersensitive-induced response protein 1 [Beta vulgaris subsp. vulgaris]	PREDICTED: Beta vulgaris subsp. vulgaris hypersensitive-induced response protein 1 (LOC104884862), mRNA
LOC104884875																					1524.84	462.497	-1.72114	0.0302148	0.00938988	3778.75	276.668	-3.77169	0.00285419	0.000736426	NA	NA	NA	NA	XP_010667879.1//PREDICTED: uncharacterized protein LOC104884875 [Beta vulgaris subsp. vulgaris]	PREDICTED: Beta vulgaris subsp. vulgaris hypothetical protein (LOC104884875), mRNA
LOC104884880																314.245	152.016	-1.04766	1.32572e-05	1.62139e-06											GO:0016021//integral component of membrane	GO:0022857//transmembrane transporter activity	NA	K17500//integrin-linked kinase-associated serine/threonine phosphatase 2C [EC:3.1.3.16];K07874//Ras-related protein Rab-1A	XP_010667883.1//PREDICTED: WAT1-related protein At3g28050 isoform X1 [Beta vulgaris subsp. vulgaris]	PREDICTED: Beta vulgaris subsp. vulgaris WAT1-related protein At3g28050 (LOC104884880), transcript variant X1, mRNA;PREDICTED: Beta vulgaris subsp. vulgaris WAT1-related protein At3g28050 (LOC104884880), transcript variant X2, mRNA
LOC104884881											15.1739	75.2517	2.31013	0.000762089	7.38842e-05	16.4961	52.5922	1.67272	0.00105712	0.000197178	13.1903	39.6835	1.58906	0.00372624	0.000855021	14.6687	30.4049	1.05157	0.0483731	0.0183312	NA	NA	NA	K03549//KUP system potassium uptake protein	XP_010667887.1//PREDICTED: uncharacterized protein LOC104884881 [Beta vulgaris subsp. vulgaris]	PREDICTED: Beta vulgaris subsp. vulgaris uncharacterized LOC104884881 (LOC104884881), mRNA
LOC104884884						7.03686	29.2483	2.05535	0.000262415	1.67861e-05	2.06181	18.3765	3.15588	0.000140807	1.12464e-05						0.717837	5.72102	2.99454	0.0372029	0.0119813						NA	NA	NA	K11804//WD repeat-containing protein 42A	XP_010667890.2//PREDICTED: B-box zinc finger protein 32 [Beta vulgaris subsp. vulgaris]	PREDICTED: Beta vulgaris subsp. vulgaris B-box zinc finger protein 32 (LOC104884884), mRNA
LOC104884887						544.801	216.267	-1.33292	7.18316e-05	3.92623e-06	589.194	284.355	-1.05105	0.000488549	4.48532e-05	628.945	187.4	-1.74682	3.2279e-10	1.99318e-11	708.479	208.694	-1.76334	1.68592e-14	7.22542e-16	1028.47	307.087	-1.74378	2.76676e-27	4.25313e-29	GO:0016021//integral component of membrane;GO:0009507//chloroplast	GO:0005524//ATP binding;GO:0004672//protein kinase activity	NA	K16279//E3 ubiquitin-protein ligase KEG [EC:2.7.11.1 2.3.2.27]	XP_010667893.1//PREDICTED: E3 ubiquitin-protein ligase KEG [Beta vulgaris subsp. vulgaris]	PREDICTED: Beta vulgaris subsp. vulgaris E3 ubiquitin-protein ligase KEG (LOC104884887), mRNA
LOC104884889																285.563	48.344	-2.5624	7.54688e-18	2.16269e-19	276.869	100.982	-1.4551	2.84509e-13	1.36744e-14						GO:0016021//integral component of membrane	NA	NA	K15281//solute carrier family 35	XP_010667895.1//PREDICTED: putative UDP-sugar transporter DDB_G0278631 [Beta vulgaris subsp. vulgaris]	PREDICTED: Beta vulgaris subsp. vulgaris putative UDP-sugar transporter DDB_G0278631 (LOC104884889), mRNA
LOC104884890																868.919	185.025	-2.2315	5.74562e-10	3.65809e-11	699.503	176.48	-1.98682	3.98636e-22	8.99435e-24						NA	GO:0016787//hydrolase activity	GO:0008152//metabolic process	K13258//2-hydroxyisoflavanone dehydratase [EC:4.2.1.105]	XP_010667897.1//PREDICTED: 2-hydroxyisoflavanone dehydratase [Beta vulgaris subsp. vulgaris]	PREDICTED: Beta vulgaris subsp. vulgaris 2-hydroxyisoflavanone dehydratase (LOC104884890), mRNA
LOC104884892											537.978	237.612	-1.17894	0.000671177	6.41294e-05	704.817	289.56	-1.28339	0.000167922	2.56071e-05											NA	NA	NA	K13153//U11/U12 small nuclear ribonucleoprotein 25 kDa protein	XP_019103243.1//PREDICTED: uncharacterized protein LOC104884892 isoform X1 [Beta vulgaris subsp. vulgaris];XP_019103244.1//PREDICTED: U11/U12 small nuclear ribonucleoprotein 25 kDa protein isoform X2 [Beta vulgaris subsp. vulgaris]	PREDICTED: Beta vulgaris subsp. vulgaris U11/U12 small nuclear ribonucleoprotein 25 kDa protein (LOC104884892), transcript variant X2, mRNA;PREDICTED: Beta vulgaris subsp. vulgaris U11/U12 small nuclear ribonucleoprotein 25 kDa protein (LOC104884892), transcript variant X1, mRNA
LOC104884894						92.4142	368.813	1.99671	0.0375128	0.00596454																921.506	66.9219	-3.78344	1.06388e-12	5.61102e-14	NA	NA	NA	K14407//cleavage stimulation factor subunit 2	XP_021759419.1//probable inactive purple acid phosphatase 27 [Chenopodium quinoa]	PREDICTED: Beta vulgaris subsp. vulgaris probable inactive purple acid phosphatase 27 (LOC104884894), mRNA
LOC104884897											674.253	335.335	-1.00769	0.00112826	0.000115641																GO:0016021//integral component of membrane	NA	NA	K11996//adenylyltransferase and sulfurtransferase [EC:2.7.7.80 2.8.1.11]	XP_010667904.1//PREDICTED: uncharacterized protein LOC104884897 isoform X1 [Beta vulgaris subsp. vulgaris]	PREDICTED: Beta vulgaris subsp. vulgaris hypothetical protein (LOC104884897), transcript variant X1, mRNA;PREDICTED: Beta vulgaris subsp. vulgaris hypothetical protein (LOC104884897), transcript variant X2, mRNA
LOC104884898																					23.4075	1.70129	-3.78227	5.66407e-05	8.49249e-06	52.3662	5.06021	-3.37137	0.000489404	0.000103642	NA	NA	NA	NA	KMS95045.1//hypothetical protein BVRB_012990 [Beta vulgaris subsp. vulgaris]	PREDICTED: Beta vulgaris subsp. vulgaris uncharacterized LOC104884898 (LOC104884898), ncRNA
LOC104884902																2.18642	19.49	3.15609	0.000578618	0.000100574	1.77337	86.3312	5.60532	9.9843e-17	3.44286e-18						NA	NA	NA	K17479//glutaredoxin domain-containing cysteine-rich protein 1	XP_010667906.1//PREDICTED: uncharacterized protein LOC104884902 [Beta vulgaris subsp. vulgaris]	PREDICTED: Beta vulgaris subsp. vulgaris uncharacterized LOC104884902 (LOC104884902), mRNA
LOC104884903											121.873	1026.69	3.07455	2.0864e-06	1.16916e-07	64.1175	262.809	2.03523	0.0294511	0.0086683	22.2679	236.008	3.4058	2.54813e-07	2.5004e-08	10.8395	227.406	4.39091	2.50072e-09	2.00661e-10	NA	NA	NA	NA	XP_010667907.1//PREDICTED: uncharacterized protein LOC104884903 [Beta vulgaris subsp. vulgaris]	PREDICTED: Beta vulgaris subsp. vulgaris hypothetical protein (LOC104884903), mRNA
LOC104884904																					8019.32	19552.6	1.28581	8.45729e-06	1.06643e-06	8775.43	26558.2	1.59762	4.31093e-13	2.13999e-14	NA	NA	NA	K15046//influenza virus NS1A-binding protein;K10457//kelch-like protein 20;K10446//kelch-like protein 8	XP_010667908.1//PREDICTED: B2 protein [Beta vulgaris subsp. vulgaris]	PREDICTED: Beta vulgaris subsp. vulgaris B2 protein (LOC104884904), mRNA
LOC104884905																										1.17258	10.5685	3.17202	0.00787991	0.00228678	NA	NA	NA	K11649//SWI/SNF related-matrix-associated actin-dependent regulator of chromatin subfamily C	XP_010667909.1//PREDICTED: F-box/kelch-repeat protein At3g23880-like [Beta vulgaris subsp. vulgaris]	PREDICTED: Beta vulgaris subsp. vulgaris F-box/kelch-repeat protein At3g23880-like (LOC104884905), mRNA
LOC104884910																					315.826	98.844	-1.67591	0.0326835	0.0103115						NA	NA	NA	K15255//ATP-dependent DNA helicase PIF1 [EC:3.6.4.12]	XP_010667914.1//PREDICTED: uncharacterized protein LOC104884910 [Beta vulgaris subsp. vulgaris]	PREDICTED: Beta vulgaris subsp. vulgaris uncharacterized LOC104884910 (LOC104884910), mRNA
LOC104884911																										762.931	354.126	-1.10729	1.82406e-05	2.85433e-06	GO:0005688//U6 snRNP;GO:0046540//U4/U6 x U5 tri-snRNP complex	NA	GO:0000398//mRNA splicing, via spliceosome	K12627//U6 snRNA-associated Sm-like protein LSm8	XP_010692642.1//PREDICTED: sm-like protein LSM8 isoform X1 [Beta vulgaris subsp. vulgaris];XP_020263908.1//sm-like protein LSM8 isoform X2 [Asparagus officinalis]	PREDICTED: Beta vulgaris subsp. vulgaris sm-like protein LSM8 (LOC104884911), transcript variant X2, mRNA;PREDICTED: Beta vulgaris subsp. vulgaris sm-like protein LSM8 (LOC104884911), transcript variant X3, mRNA;PREDICTED: Beta vulgaris subsp. vulgaris sm-like protein LSM8 (LOC104884911), transcript variant X1, mRNA
LOC104884912																115.163	37.8482	-1.60539	0.0244862	0.00700023											NA	GO:0003677//DNA binding	NA	K09420//transcriptional activator Myb	XP_010667918.1//PREDICTED: myb-related protein 3R-1 [Beta vulgaris subsp. vulgaris]	PREDICTED: Beta vulgaris subsp. vulgaris myb-related protein 3R-1 (LOC104884912), transcript variant X1, mRNA;PREDICTED: Beta vulgaris subsp. vulgaris myb-related protein 3R-1 (LOC104884912), transcript variant X2, mRNA
LOC104884913	566.156	275.347	-1.03995	0.00813856	0.000256784																										NA	GO:0046872//metal ion binding	GO:0042256//mature ribosome assembly	K14574//ribosome maturation protein SDO1	XP_010667916.1//PREDICTED: ribosome maturation protein SBDS [Beta vulgaris subsp. vulgaris]	PREDICTED: Beta vulgaris subsp. vulgaris ribosome maturation protein SBDS (LOC104884913), mRNA
LOC104884918						152.721	391.397	1.35773	0.0468014	0.00787618	297.276	688.982	1.21267	0.00971172	0.00136693	176.352	744.542	2.0779	1.18863e-06	1.21448e-07	134.577	801.68	2.57459	1.43916e-08	1.18429e-09	123.436	561.448	2.18539	4.63747e-12	2.63096e-13	NA	NA	NA	K08867//WNK lysine deficient protein kinase [EC:2.7.11.1]	XP_021865082.1//probable serine/threonine-protein kinase WNK11 [Spinacia oleracea]	PREDICTED: Beta vulgaris subsp. vulgaris probable serine/threonine-protein kinase WNK11 (LOC104884918), mRNA
LOC104884920																10647.4	2391.98	-2.15423	3.48644e-08	2.8278e-09											NA	GO:0003824//catalytic activity	GO:0008152//metabolic process	K01637//isocitrate lyase [EC:4.1.3.1]	XP_010667926.1//PREDICTED: petal death protein [Beta vulgaris subsp. vulgaris]	PREDICTED: Beta vulgaris subsp. vulgaris petal death protein (LOC104884920), mRNA
LOC104884922																										41.168	7.74779	-2.40967	6.4801e-05	1.13922e-05	NA	NA	NA	K01303//acylaminoacyl-peptidase [EC:3.4.19.1];K07478//putative ATPase	XP_010667927.1//PREDICTED: uncharacterized protein LOC104884922 [Beta vulgaris subsp. vulgaris]	PREDICTED: Beta vulgaris subsp. vulgaris uncharacterized LOC104884922 (LOC104884922), mRNA
LOC104884925																					250.415	534.518	1.09392	2.25502e-08	1.91135e-09	214.315	536.776	1.32459	2.54064e-13	1.23531e-14	NA	NA	NA	K09539//DnaJ homolog subfamily C member 19	XP_010667930.1//PREDICTED: mitochondrial import inner membrane translocase subunit TIM14-1-like [Beta vulgaris subsp. vulgaris]	PREDICTED: Beta vulgaris subsp. vulgaris mitochondrial import inner membrane translocase subunit TIM14-1-like (LOC104884925), mRNA
LOC104884927																353.543	833.604	1.23748	2.33276e-09	1.59165e-10	338.002	866.536	1.35823	2.64975e-47	1.17315e-49						GO:0016021//integral component of membrane	GO:0022857//transmembrane transporter activity	NA	NA	XP_010667931.1//PREDICTED: uncharacterized protein At4g15545 [Beta vulgaris subsp. vulgaris]	PREDICTED: Beta vulgaris subsp. vulgaris hypothetical protein (LOC104884927), mRNA
LOC104884937																					486.141	240.087	-1.01782	0.000268609	4.60946e-05						GO:0016021//integral component of membrane;GO:0005789//endoplasmic reticulum membrane	GO:0016740//transferase activity	GO:0006506//GPI anchor biosynthetic process	K05285//phosphatidylinositol glycan, class N [EC:2.7.-.-]	XP_010667943.1//PREDICTED: GPI ethanolamine phosphate transferase 1 isoform X1 [Beta vulgaris subsp. vulgaris];XP_010667944.1//PREDICTED: GPI ethanolamine phosphate transferase 1 isoform X2 [Beta vulgaris subsp. vulgaris];XP_019103260.1//PREDICTED: GPI ethanolamine phosphate transferase 1 isoform X3 [Beta vulgaris subsp. vulgaris]	PREDICTED: Beta vulgaris subsp. vulgaris GPI ethanolamine phosphate transferase 1 (LOC104884937), transcript variant X3, misc_RNA;PREDICTED: Beta vulgaris subsp. vulgaris GPI ethanolamine phosphate transferase 1 (LOC104884937), transcript variant X2, mRNA;PREDICTED: Beta vulgaris subsp. vulgaris GPI ethanolamine phosphate transferase 1 (LOC104884937), transcript variant X1, mRNA;PREDICTED: Beta v…
LOC104884941																					904.828	441.331	-1.03578	3.28331e-13	1.58645e-14						NA	GO:0051537//2 iron, 2 sulfur cluster binding;GO:0016708//oxidoreductase activity, acting on paired donors, with incorporation or reduction of molecular oxygen, NAD(P)H as one donor, and incorporation of two atoms of oxygen into one donor;GO:0005506//iron ion binding	GO:0019439//aromatic compound catabolic process	K00499//choline monooxygenase [EC:1.14.15.7]	XP_010667953.1//PREDICTED: choline monooxygenase, chloroplastic isoform X4 [Beta vulgaris subsp. vulgaris];XP_010667951.1//PREDICTED: choline monooxygenase, chloroplastic isoform X2 [Beta vulgaris subsp. vulgaris];XP_010667952.1//PREDICTED: choline monooxygenase, chloroplastic isoform X3 [Beta vulgaris subsp. vulgaris];XP_010667950.1//PREDICTED: choline monooxygenase, chloroplastic isoform X1 [Be…	PREDICTED: Beta vulgaris subsp. vulgaris choline monooxygenase, chloroplastic (LOC104884941), transcript variant X2, mRNA;PREDICTED: Beta vulgaris subsp. vulgaris choline monooxygenase, chloroplastic (LOC104884941), transcript variant X3, mRNA;PREDICTED: Beta vulgaris subsp. vulgaris choline monooxygenase, chloroplastic (LOC104884941), transcript variant X4, mRNA;PREDICTED: Beta vulgaris subsp. v…
LOC104884943																										100.537	501.557	2.31869	2.07889e-21	4.87302e-23	NA	GO:0003677//DNA binding	NA	K09422//transcription factor MYB, plant	XP_010667955.1//PREDICTED: transcription factor RAX1 [Beta vulgaris subsp. vulgaris]	PREDICTED: Beta vulgaris subsp. vulgaris transcription factor RAX1 (LOC104884943), mRNA
LOC104884945						6.82471	51.6219	2.91914	2.10389e-08	5.55217e-10	5.48902	36.2564	2.72361	0.00112754	0.000115494	0.496944	3.5131	2.82159	0.0461796	0.0146849	2.10747	10.9543	2.37792	0.0139394	0.00382933						NA	NA	NA	K04733//interleukin-1 receptor-associated kinase 4 [EC:2.7.11.1]	XP_010667956.1//PREDICTED: receptor-like protein kinase FERONIA [Beta vulgaris subsp. vulgaris]	PREDICTED: Beta vulgaris subsp. vulgaris receptor-like protein kinase FERONIA (LOC104884945), mRNA
LOC104884948																					4885.42	848.033	-2.52629	9.24772e-07	9.86187e-08	2471.16	596.849	-2.04975	0.00451653	0.00122139	NA	NA	NA	K08235//xyloglucan:xyloglucosyl transferase [EC:2.4.1.207]	XP_010667960.1//PREDICTED: xyloglucan endotransglucosylase/hydrolase protein 9 [Beta vulgaris subsp. vulgaris]	PREDICTED: Beta vulgaris subsp. vulgaris xyloglucan endotransglucosylase/hydrolase protein 9 (LOC104884948), mRNA
LOC104884950																13.1942	1.24278	-3.40825	0.00626168	0.00146836											NA	NA	NA	NA	XP_010667961.1//PREDICTED: uncharacterized protein LOC104884950 [Beta vulgaris subsp. vulgaris]	PREDICTED: Beta vulgaris subsp. vulgaris uncharacterized LOC104884950 (LOC104884950), mRNA
LOC104884951											341.455	145.028	-1.23536	0.000345022	3.02543e-05	260.1	102.651	-1.34131	0.000117583	1.7314e-05											NA	NA	NA	K03549//KUP system potassium uptake protein	XP_021776517.1//potassium transporter 1-like isoform X1 [Chenopodium quinoa];XP_019103266.1//PREDICTED: potassium transporter 1 isoform X2 [Beta vulgaris subsp. vulgaris];KMS95005.1//hypothetical protein BVRB_013290 isoform A, partial [Beta vulgaris subsp. vulgaris]	PREDICTED: Beta vulgaris subsp. vulgaris potassium transporter 1 (LOC104884951), transcript variant X2, mRNA;PREDICTED: Beta vulgaris subsp. vulgaris potassium transporter 1 (LOC104884951), transcript variant X1, mRNA
LOC104884955																82.9267	168.875	1.02605	0.0378516	0.011596	76.1724	210.395	1.46576	0.000231443	3.9096e-05	42.9603	378.821	3.14044	4.23398e-10	3.05291e-11	GO:0016021//integral component of membrane	GO:0005337//nucleoside transmembrane transporter activity	NA	K15014//solute carrier family 29 (equilibrative nucleoside transporter), member 1/2/3	XP_019103269.1//PREDICTED: equilibrative nucleotide transporter 3 isoform X1 [Beta vulgaris subsp. vulgaris];XP_010667964.1//PREDICTED: equilibrative nucleotide transporter 3 isoform X2 [Beta vulgaris subsp. vulgaris]	PREDICTED: Beta vulgaris subsp. vulgaris equilibrative nucleotide transporter 3 (LOC104884955), transcript variant X1, mRNA;PREDICTED: Beta vulgaris subsp. vulgaris equilibrative nucleotide transporter 3 (LOC104884955), transcript variant X2, mRNA
LOC104884956	7.77379	154.549	4.3133	2.48197e-12	8.26545e-15	3.40298	31.4773	3.20944	4.86356e-05	2.53727e-06																					NA	GO:0005509//calcium ion binding	NA	K16465//centrin-1	XP_010667966.1//PREDICTED: calcium-binding protein PBP1 [Beta vulgaris subsp. vulgaris]	PREDICTED: Beta vulgaris subsp. vulgaris calcium-binding protein PBP1 (LOC104884956), mRNA
LOC104884957											656.824	173.473	-1.92079	1.3181e-07	6.19906e-09	535.81	195.041	-1.45795	0.00585475	0.0013607						1020.85	402.672	-1.34209	2.23568e-05	3.563e-06	GO:0005634//nucleus	GO:0003677//DNA binding;GO:0003700//DNA binding transcription factor activity	GO:0007275//multicellular organism development;GO:0006351//transcription, DNA-templated	K09284//AP2-like factor, euAP2 lineage	XP_010667967.1//PREDICTED: floral homeotic protein APETALA 2 [Beta vulgaris subsp. vulgaris];EEF27984.1//Floral homeotic protein APETALA2, putative, partial [Ricinus communis]	PREDICTED: Beta vulgaris subsp. vulgaris floral homeotic protein APETALA 2 (LOC104884957), mRNA
LOC104884960																38.8567	4.83147	-3.00763	0.0020234	0.000406148						62.0965	18.8376	-1.72089	0.00358577	0.000947872	NA	NA	NA	K20893//probable galacturonosyltransferase-like 1 [EC:2.4.1.-]	XP_010667970.1//PREDICTED: probable galacturonosyltransferase-like 4 [Beta vulgaris subsp. vulgaris]	PREDICTED: Beta vulgaris subsp. vulgaris probable galacturonosyltransferase-like 4 (LOC104884960), mRNA
LOC104884961											135.27	66.6395	-1.02139	0.017289	0.00271477																NA	NA	NA	NA	KMS96954.1//hypothetical protein BVRB_7g179970 [Beta vulgaris subsp. vulgaris]	PREDICTED: Beta vulgaris subsp. vulgaris uncharacterized LOC104884961 (LOC104884961), ncRNA
LOC104884968																					95.6061	20.6239	-2.21278	6.48051e-08	5.82666e-09	87.9873	16.6179	-2.40456	0.000137073	2.57511e-05	GO:0043231//intracellular membrane-bounded organelle	GO:0003723//RNA binding;GO:0004519//endonuclease activity	GO:0009451//RNA modification	K17710//pentatricopeptide repeat domain-containing protein 1	XP_010667980.1//PREDICTED: pentatricopeptide repeat-containing protein At1g79080, chloroplastic [Beta vulgaris subsp. vulgaris]	PREDICTED: Beta vulgaris subsp. vulgaris pentatricopeptide repeat-containing protein At1g79080, chloroplastic (LOC104884968), mRNA
LOC104884970																477.157	208.143	-1.19689	0.000556919	9.6493e-05						258.186	668.588	1.3727	9.60399e-06	1.40865e-06	NA	NA	NA	K02184//formin 2	XP_010667984.1//PREDICTED: formin-like protein 3 [Beta vulgaris subsp. vulgaris]	PREDICTED: Beta vulgaris subsp. vulgaris formin-like protein 3 (LOC104884970), mRNA
LOC104884973																45.2172	11.8531	-1.9316	0.0182812	0.00499713											NA	NA	NA	K03141//transcription initiation factor TFIIH subunit 1	XP_010667982.1//PREDICTED: probable RNA polymerase II transcription factor B subunit 1-1 [Beta vulgaris subsp. vulgaris]	PREDICTED: Beta vulgaris subsp. vulgaris probable RNA polymerase II transcription factor B subunit 1-1 (LOC104884973), mRNA
LOC104884986																15064.2	51411.6	1.77097	0.000474653	8.09441e-05											GO:0048046//apoplast;GO:0005618//cell wall	GO:0016762//xyloglucan:xyloglucosyl transferase activity;GO:0004553//hydrolase activity, hydrolyzing O-glycosyl compounds	GO:0010411//xyloglucan metabolic process;GO:0042546//cell wall biogenesis;GO:0071555//cell wall organization	K14504//xyloglucan:xyloglucosyl transferase TCH4 [EC:2.4.1.207]	XP_010667998.1//PREDICTED: probable xyloglucan endotransglucosylase/hydrolase protein 23 [Beta vulgaris subsp. vulgaris]	PREDICTED: Beta vulgaris subsp. vulgaris probable xyloglucan endotransglucosylase/hydrolase protein 23 (LOC104884986), mRNA
LOC104884988						46.8994	1276.4	4.76637	9.15438e-20	6.91915e-22	28.1871	1113.03	5.30331	1.25417e-15	2.23255e-17	3.09525	230.74	6.22007	3.42604e-22	7.12966e-24	3.31115	386.003	6.86514	1.45561e-51	5.08132e-54	5.5264	53.0996	3.26429	3.88455e-06	5.31489e-07	GO:0048046//apoplast;GO:0005618//cell wall	GO:0016762//xyloglucan:xyloglucosyl transferase activity;GO:0004553//hydrolase activity, hydrolyzing O-glycosyl compounds	GO:0010411//xyloglucan metabolic process;GO:0042546//cell wall biogenesis;GO:0071555//cell wall organization	K14504//xyloglucan:xyloglucosyl transferase TCH4 [EC:2.4.1.207]	XP_010668001.1//PREDICTED: probable xyloglucan endotransglucosylase/hydrolase protein 23 [Beta vulgaris subsp. vulgaris]	PREDICTED: Beta vulgaris subsp. vulgaris probable xyloglucan endotransglucosylase/hydrolase protein 23 (LOC104884988), mRNA
LOC104884989																										27.7795	7.77024	-1.83799	0.00881918	0.00259007	NA	NA	NA	K13950//para-aminobenzoate synthetase [EC:2.6.1.85]	KMS94982.1//hypothetical protein BVRB_013520 [Beta vulgaris subsp. vulgaris]	PREDICTED: Beta vulgaris subsp. vulgaris uncharacterized LOC104884989 (LOC104884989), transcript variant X1, ncRNA;PREDICTED: Beta vulgaris subsp. vulgaris uncharacterized LOC104884989 (LOC104884989), transcript variant X2, ncRNA
LOC104884990																84.4301	10.6467	-2.98735	0.000165784	2.52458e-05	246.422	10.6209	-4.53616	3.65071e-32	4.10297e-34	299.414	37.0891	-3.01308	0.00113769	0.000263649	NA	NA	NA	K13447//respiratory burst oxidase [EC:1.6.3.- 1.11.1.-];K12598//ATP-dependent RNA helicase DOB1 [EC:3.6.4.13];K19026//spatacsin;K18195//rhamnogalacturonan endolyase [EC:4.2.2.23];K12879//THO complex subunit 2	XP_010668002.1//PREDICTED: uncharacterized protein LOC104884990 [Beta vulgaris subsp. vulgaris]	PREDICTED: Beta vulgaris subsp. vulgaris uncharacterized LOC104884990 (LOC104884990), mRNA
LOC104884998						26.1959	95.8999	1.87219	0.00397939	0.000389477						87.3745	368.485	2.07632	1.81702e-06	1.9162e-07	59.9513	434.171	2.8564	2.50079e-09	1.8833e-10	30.1523	776.119	4.68594	1.11228e-32	1.17137e-34	NA	NA	NA	K12818//ATP-dependent RNA helicase DHX8/PRP22 [EC:3.6.4.13]	KMS94978.1//hypothetical protein BVRB_013570 isoform B [Beta vulgaris subsp. vulgaris];XP_010668011.1//PREDICTED: probable peptide/nitrate transporter At3g43790 isoform X1 [Beta vulgaris subsp. vulgaris];XP_010668013.1//PREDICTED: protein ZINC INDUCED FACILITATOR-LIKE 1-like isoform X2 [Beta vulgaris subsp. vulgaris]	PREDICTED: Beta vulgaris subsp. vulgaris probable peptide/nitrate transporter At3g43790 (LOC104884998), transcript variant X2, mRNA;PREDICTED: Beta vulgaris subsp. vulgaris probable peptide/nitrate transporter At3g43790 (LOC104884998), transcript variant X3, mRNA;PREDICTED: Beta vulgaris subsp. vulgaris probable peptide/nitrate transporter At3g43790 (LOC104884998), transcript variant X1, mRNA
LOC104885001											634.8	242.514	-1.38823	0.00851688	0.00116837	1242.97	161.548	-2.94375	1.18992e-27	1.74048e-29	792.568	309.253	-1.35775	0.000249659	4.25452e-05						NA	NA	GO:0042753//positive regulation of circadian rhythm	NA	XP_010668016.1//PREDICTED: protein ELF4-LIKE 4 [Beta vulgaris subsp. vulgaris]	PREDICTED: Beta vulgaris subsp. vulgaris protein ELF4-LIKE 4 (LOC104885001), transcript variant X2, mRNA;PREDICTED: Beta vulgaris subsp. vulgaris protein ELF4-LIKE 4 (LOC104885001), transcript variant X1, mRNA;PREDICTED: Beta vulgaris subsp. vulgaris protein ELF4-LIKE 4 (LOC104885001), transcript variant X4, mRNA;PREDICTED: Beta vulgaris subsp. vulgaris protein ELF4-LIKE 4 (LOC104885001), transcr…
LOC104885004						367.167	151.605	-1.27612	5.66097e-08	1.6148e-09																					NA	NA	NA	NA	XP_010668021.1//PREDICTED: protein CREG1-like [Beta vulgaris subsp. vulgaris]	PREDICTED: Beta vulgaris subsp. vulgaris protein CREG1-like (LOC104885004), mRNA
LOC104885009																					299.068	109.799	-1.44561	0.0015475	0.00032103						NA	NA	NA	K12837//splicing factor U2AF 65 kDa subunit	KMS94965.1//hypothetical protein BVRB_013690 [Beta vulgaris subsp. vulgaris];KNA13099.1//hypothetical protein SOVF_119780 [Spinacia oleracea]	PREDICTED: Beta vulgaris subsp. vulgaris uncharacterized LOC104885009 (LOC104885009), transcript variant X4, ncRNA;PREDICTED: Beta vulgaris subsp. vulgaris uncharacterized LOC104885009 (LOC104885009), transcript variant X1, ncRNA;PREDICTED: Beta vulgaris subsp. vulgaris uncharacterized LOC104885009 (LOC104885009), transcript variant X5, ncRNA;PREDICTED: Beta vulgaris subsp. vulgaris uncharacteriz…
LOC104885020						6.34973	23.7266	1.90174	0.0134414	0.00167372																					NA	NA	NA	K19613//leucine-rich repeat protein SHOC2;K15078//structure-specific endonuclease subunit SLX1 [EC:3.6.1.-]	XP_010668034.1//PREDICTED: putative disease resistance protein RGA3 [Beta vulgaris subsp. vulgaris]	PREDICTED: Beta vulgaris subsp. vulgaris putative disease resistance protein RGA3 (LOC104885020), mRNA
LOC104885030																611.112	2396.9	1.97166	0.0180291	0.00491823	201.687	2872.67	3.83221	1.78926e-28	2.52127e-30	251.24	2781.24	3.46859	1.74471e-14	7.53482e-16	GO:0016021//integral component of membrane	GO:0005524//ATP binding;GO:0004672//protein kinase activity	NA	K00924//kinase [EC:2.7.1.-]	XP_010668040.1//PREDICTED: receptor-like protein kinase HAIKU2 [Beta vulgaris subsp. vulgaris]	PREDICTED: Beta vulgaris subsp. vulgaris receptor-like protein kinase HAIKU2 (LOC104885030), mRNA
LOC104885033																567.509	118.659	-2.25782	2.67268e-06	2.90974e-07	515.047	214.898	-1.26105	0.000209467	3.50807e-05						NA	GO:0003723//RNA binding;GO:0046872//metal ion binding	NA	NA	XP_010668044.1//PREDICTED: zinc finger CCCH domain-containing protein 46 isoform X1 [Beta vulgaris subsp. vulgaris];XP_010668045.1//PREDICTED: zinc finger CCCH domain-containing protein 46 isoform X2 [Beta vulgaris subsp. vulgaris]	PREDICTED: Beta vulgaris subsp. vulgaris zinc finger CCCH domain-containing protein 46 (LOC104885033), transcript variant X2, mRNA;PREDICTED: Beta vulgaris subsp. vulgaris zinc finger CCCH domain-containing protein 46 (LOC104885033), transcript variant X1, mRNA
LOC104885035						1357.06	3572.97	1.39663	3.24419e-08	8.90774e-10	1527.11	4704.79	1.62332	2.25479e-05	1.5394e-06	1093.04	3205.36	1.55215	2.69315e-21	5.86865e-23	1303.93	3467.23	1.41091	3.77199e-30	4.72101e-32						NA	GO:0008270//zinc ion binding;GO:0003676//nucleic acid binding	NA	K14816//pre-60S factor REI1	XP_010668047.1//PREDICTED: cytoplasmic 60S subunit biogenesis factor REI1 homolog 1 [Beta vulgaris subsp. vulgaris]	PREDICTED: Beta vulgaris subsp. vulgaris cytoplasmic 60S subunit biogenesis factor REI1 homolog 1 (LOC104885035), mRNA
LOC104885037																76.8302	20.2466	-1.92399	0.00530121	0.00121329											NA	NA	NA	K05909//laccase [EC:1.10.3.2];K03386//peroxiredoxin (alkyl hydroperoxide reductase subunit C) [EC:1.11.1.15];K20929//glyoxal/methylglyoxal oxidase [EC:1.2.3.15];K15718//linoleate 9S-lipoxygenase [EC:1.13.11.58]	XP_010668049.1//PREDICTED: uncharacterized protein LOC104885037 [Beta vulgaris subsp. vulgaris]	PREDICTED: Beta vulgaris subsp. vulgaris uncharacterized LOC104885037 (LOC104885037), mRNA
LOC104885044																93.6546	217.426	1.2151	9.09304e-08	7.78628e-09											NA	NA	NA	K08597//sentrin-specific protease 8 [EC:3.4.22.68]	KMS94933.1//hypothetical protein BVRB_013990 [Beta vulgaris subsp. vulgaris]	PREDICTED: Beta vulgaris subsp. vulgaris NEDD8-specific protease 1-like (LOC104885044), mRNA
LOC104885049																										6.66772	34.1107	2.35496	0.00893123	0.00262677	NA	NA	NA	NA	KMS94929.1//hypothetical protein BVRB_014010, partial [Beta vulgaris subsp. vulgaris]	PREDICTED: Beta vulgaris subsp. vulgaris uncharacterized LOC104885049 (LOC104885049), ncRNA
LOC104885053						35.7776	145.489	2.02378	0.000425088	2.88983e-05						49.8865	464.521	3.21902	3.7185e-10	2.3199e-11	84.7776	696.384	3.03813	5.13551e-12	2.79403e-13	42.8846	1367.51	4.99495	3.8956e-20	1.03391e-21	NA	NA	NA	K04733//interleukin-1 receptor-associated kinase 4 [EC:2.7.11.1]	XP_010668063.1//PREDICTED: cysteine-rich receptor-like protein kinase 10 [Beta vulgaris subsp. vulgaris]	PREDICTED: Beta vulgaris subsp. vulgaris cysteine-rich receptor-like protein kinase 10 (LOC104885053), mRNA
LOC104885057																230.753	78.5372	-1.5549	0.0199911	0.00553527						220.682	107.626	-1.03595	0.0073297	0.00211185	NA	NA	NA	NA	XP_010668067.1//PREDICTED: uncharacterized protein LOC104885057 [Beta vulgaris subsp. vulgaris]	PREDICTED: Beta vulgaris subsp. vulgaris uncharacterized LOC104885057 (LOC104885057), transcript variant X2, mRNA;PREDICTED: Beta vulgaris subsp. vulgaris uncharacterized LOC104885057 (LOC104885057), transcript variant X1, mRNA
LOC104885058											2613.98	5300.45	1.01987	1.36289e-24	1.21015e-26	2748.25	5882.26	1.09785	2.81387e-19	7.15168e-21											GO:0016282//eukaryotic 43S preinitiation complex;GO:0033290//eukaryotic 48S preinitiation complex;GO:0005852//eukaryotic translation initiation factor 3 complex	GO:0003743//translation initiation factor activity	GO:0006446//regulation of translational initiation;GO:0001731//formation of translation preinitiation complex	K15029//translation initiation factor 3 subunit L	XP_010668069.1//PREDICTED: eukaryotic translation initiation factor 3 subunit L [Beta vulgaris subsp. vulgaris]	PREDICTED: Beta vulgaris subsp. vulgaris eukaryotic translation initiation factor 3 subunit L (LOC104885058), mRNA
LOC104885061																19.725	2.56277	-2.94425	0.00974395	0.00243296						14.6077	1.08956	-3.74492	8.86703e-05	1.6014e-05	NA	GO:0008146//sulfotransferase activity	NA	K01025//sulfotransferase [EC:2.8.2.-]	XP_010668071.1//PREDICTED: flavonol sulfotransferase-like [Beta vulgaris subsp. vulgaris]	PREDICTED: Beta vulgaris subsp. vulgaris flavonol sulfotransferase-like (LOC104885061), mRNA
LOC104885064						42.4782	289.132	2.76693	0.00229586	0.0002049	110.138	362.187	1.71742	0.0338485	0.00606995	56.964	358.691	2.65462	1.57594e-08	1.21707e-09	20.3819	224.504	3.46138	1.13383e-12	5.8019e-14	14.6856	256.327	4.12551	4.84296e-13	2.41644e-14	NA	NA	NA	K08233//polyneuridine-aldehyde esterase [EC:3.1.1.78]	XP_010668074.1//PREDICTED: salicylic acid-binding protein 2 [Beta vulgaris subsp. vulgaris]	PREDICTED: Beta vulgaris subsp. vulgaris salicylic acid-binding protein 2 (LOC104885064), mRNA
LOC104885066											146.434	1021.09	2.80178	5.82299e-12	1.58328e-13	26.1267	1239.15	5.56768	1.7242e-250	7.35266e-255	43.627	579.107	3.73054	1.49431e-10	9.62899e-12						NA	NA	NA	K17964//leucine-rich PPR motif-containing protein, mitochondrial	XP_010668078.1//PREDICTED: pentatricopeptide repeat-containing protein At5g13770, chloroplastic [Beta vulgaris subsp. vulgaris]	PREDICTED: Beta vulgaris subsp. vulgaris pentatricopeptide repeat-containing protein At5g13770, chloroplastic (LOC104885066), mRNA
LOC104885073						92.886	38.28	-1.27887	2.37382e-05	1.13126e-06	100.1	49.1248	-1.02691	0.0174921	0.00275409						91.2246	35.7048	-1.35331	1.43818e-05	1.90166e-06						NA	NA	NA	K17964//leucine-rich PPR motif-containing protein, mitochondrial	XP_010668081.1//PREDICTED: putative pentatricopeptide repeat-containing protein At1g12700, mitochondrial [Beta vulgaris subsp. vulgaris]	PREDICTED: Beta vulgaris subsp. vulgaris putative pentatricopeptide repeat-containing protein At1g12700, mitochondrial (LOC104885073), mRNA
LOC104885074											697.553	8319.05	3.57604	8.54843e-24	8.24409e-26	197.721	4126.3	4.38331	3.70231e-61	1.18411e-63	173.722	1713.36	3.30198	3.33983e-16	1.20854e-17	189.404	837.679	2.14493	2.54901e-11	1.60308e-12	NA	NA	NA	K15029//translation initiation factor 3 subunit L	XP_010668084.1//PREDICTED: uncharacterized protein LOC104885074 [Beta vulgaris subsp. vulgaris]	PREDICTED: Beta vulgaris subsp. vulgaris hypothetical protein isoform A (LOC104885074), mRNA
LOC104885079											103.192	47.137	-1.1304	0.00419842	0.000514413																NA	GO:0016787//hydrolase activity	GO:0008152//metabolic process	K14493//gibberellin receptor GID1 [EC:3.-.-.-];K07874//Ras-related protein Rab-1A	XP_010668087.1//PREDICTED: probable carboxylesterase 18 [Beta vulgaris subsp. vulgaris]	PREDICTED: Beta vulgaris subsp. vulgaris probable carboxylesterase 18 (LOC104885079), mRNA
LOC104885082																837.411	373.955	-1.16307	9.86136e-08	8.48203e-09	754.711	375.515	-1.00706	9.9143e-14	4.54564e-15						GO:0016021//integral component of membrane	GO:0008236//serine-type peptidase activity	NA	K03100//signal peptidase I [EC:3.4.21.89]	XP_010668090.1//PREDICTED: thylakoidal processing peptidase 1, chloroplastic [Beta vulgaris subsp. vulgaris]	PREDICTED: Beta vulgaris subsp. vulgaris thylakoidal processing peptidase 1, chloroplastic (LOC104885082), mRNA
LOC104885084											906.545	3466.54	1.93504	0.00023557	1.98714e-05	249.998	6588.86	4.72004	1.54543e-16	4.87023e-18	171.874	1205.84	2.81062	1.8213e-10	1.18784e-11	147.704	1407.4	3.25225	4.60153e-08	4.47471e-09	NA	NA	NA	K18482//4-amino-4-deoxychorismate lyase [EC:4.1.3.38]	XP_019102701.1//PREDICTED: D-amino-acid transaminase, chloroplastic [Beta vulgaris subsp. vulgaris]	PREDICTED: Beta vulgaris subsp. vulgaris D-amino-acid transaminase, chloroplastic (LOC104885084), transcript variant X2, misc_RNA;PREDICTED: Beta vulgaris subsp. vulgaris D-amino-acid transaminase, chloroplastic (LOC104885084), transcript variant X5, misc_RNA;PREDICTED: Beta vulgaris subsp. vulgaris D-amino-acid transaminase, chloroplastic (LOC104885084), transcript variant X4, misc_RNA;PREDICTED…
LOC104885094						826.707	1727.08	1.06289	0.0306759	0.00460833																					NA	NA	NA	K11649//SWI/SNF related-matrix-associated actin-dependent regulator of chromatin subfamily C;K21596//calmodulin-binding transcription activator;K04079//molecular chaperone HtpG	XP_010667834.1//PREDICTED: F-box/kelch-repeat protein At3g23880-like [Beta vulgaris subsp. vulgaris]	PREDICTED: Beta vulgaris subsp. vulgaris F-box/kelch-repeat protein At3g23880-like (LOC104885094), transcript variant X1, mRNA;PREDICTED: Beta vulgaris subsp. vulgaris F-box/kelch-repeat protein At3g23880-like (LOC104885094), transcript variant X2, mRNA
LOC104885095																1592.79	3263.14	1.03471	1.27754e-12	6.04718e-14											NA	NA	NA	K18482//4-amino-4-deoxychorismate lyase [EC:4.1.3.38];K18729//protein angel;K13141//integrator complex subunit 4	XP_010668108.1//PREDICTED: target of Myb protein 1 isoform X1 [Beta vulgaris subsp. vulgaris]	PREDICTED: Beta vulgaris subsp. vulgaris chromatin modification-related protein eaf-1 (LOC104885095), transcript variant X1, mRNA;PREDICTED: Beta vulgaris subsp. vulgaris chromatin modification-related protein eaf-1 (LOC104885095), transcript variant X2, mRNA
LOC104885105						380.929	155.952	-1.28842	0.0137982	0.00172522											480.672	100.4	-2.25929	0.00213462	0.000458383	621.205	23.6189	-4.71705	2.14344e-24	4.11412e-26	NA	NA	NA	NA	XP_010668114.1//PREDICTED: uncharacterized protein LOC104885105 [Beta vulgaris subsp. vulgaris]	PREDICTED: Beta vulgaris subsp. vulgaris uncharacterized LOC104885105 (LOC104885105), transcript variant X2, misc_RNA;PREDICTED: Beta vulgaris subsp. vulgaris uncharacterized LOC104885105 (LOC104885105), transcript variant X3, misc_RNA;PREDICTED: Beta vulgaris subsp. vulgaris uncharacterized LOC104885105 (LOC104885105), transcript variant X1, mRNA
LOC104885117						223.778	468.496	1.06597	0.00416643	0.000410095	187.061	492.284	1.39598	0.000924708	9.25179e-05																NA	NA	NA	K05391//cyclic nucleotide gated channel, plant	XP_010668155.1//PREDICTED: cyclic nucleotide-gated ion channel 1 [Beta vulgaris subsp. vulgaris]	PREDICTED: Beta vulgaris subsp. vulgaris cyclic nucleotide-gated ion channel 1 (LOC104885117), mRNA
LOC104885122						11.9311	77.2742	2.69525	0.00877238	0.0010043																					NA	NA	NA	NA	NA	PREDICTED: Beta vulgaris subsp. vulgaris uncharacterized LOC104885122 (LOC104885122), ncRNA
LOC104885124						159.813	77.0645	-1.05225	6.03373e-05	3.22067e-06	188.063	79.8498	-1.23585	0.000177376	1.46118e-05																NA	NA	NA	K21776//protein lin-54	XP_010668135.1//PREDICTED: protein tesmin/TSO1-like CXC 5 [Beta vulgaris subsp. vulgaris]	PREDICTED: Beta vulgaris subsp. vulgaris protein tesmin/TSO1-like CXC 5 (LOC104885124), mRNA
LOC104885125																28.6355	2.65313	-3.43204	0.00114233	0.000214827	16.8185	4.47724	-1.90937	0.0436911	0.0144912	33.3021	2.99005	-3.47737	1.93183e-06	2.48163e-07	NA	NA	NA	K20722//reticulon-2;K20720//reticulon-4	XP_010668133.1//PREDICTED: reticulon-like protein B17 isoform X2 [Beta vulgaris subsp. vulgaris];XP_019103298.1//PREDICTED: reticulon-like protein B17 isoform X3 [Beta vulgaris subsp. vulgaris];XP_010668132.1//PREDICTED: reticulon-like protein B17 isoform X1 [Beta vulgaris subsp. vulgaris]	PREDICTED: Beta vulgaris subsp. vulgaris reticulon-like protein B17 (LOC104885125), transcript variant X1, mRNA;PREDICTED: Beta vulgaris subsp. vulgaris reticulon-like protein B17 (LOC104885125), transcript variant X3, mRNA;PREDICTED: Beta vulgaris subsp. vulgaris reticulon-like protein B17 (LOC104885125), transcript variant X2, mRNA
LOC104885129						99.9059	280.629	1.49002	0.00812404	0.000913425																					GO:0016021//integral component of membrane	NA	NA	K11844//ubiquitin carboxyl-terminal hydrolase 16/45 [EC:3.4.19.12]	XP_010673428.1//PREDICTED: uncharacterized protein LOC104889811 [Beta vulgaris subsp. vulgaris]	PREDICTED: Beta vulgaris subsp. vulgaris uncharacterized LOC104885129 (LOC104885129), ncRNA
LOC104885131											66.2032	25.1925	-1.39391	0.00745124	0.000998753						61.9507	30.1325	-1.0398	0.00366	0.000838263						NA	NA	NA	K17964//leucine-rich PPR motif-containing protein, mitochondrial	XP_010668139.2//PREDICTED: putative pentatricopeptide repeat-containing protein At1g12700, mitochondrial, partial [Beta vulgaris subsp. vulgaris]	PREDICTED: Beta vulgaris subsp. vulgaris putative pentatricopeptide repeat-containing protein At1g12700, mitochondrial (LOC104885131), partial mRNA
LOC104885132											102.299	46.5982	-1.13445	0.0066676	0.00087757																NA	NA	NA	K17964//leucine-rich PPR motif-containing protein, mitochondrial	KMS94870.1//hypothetical protein BVRB_014530 isoform A [Beta vulgaris subsp. vulgaris]	PREDICTED: Beta vulgaris subsp. vulgaris putative pentatricopeptide repeat-containing protein At1g12700, mitochondrial (LOC104885132), transcript variant X1, mRNA;PREDICTED: Beta vulgaris subsp. vulgaris putative pentatricopeptide repeat-containing protein At1g12700, mitochondrial (LOC104885132), transcript variant X3, mRNA;PREDICTED: Beta vulgaris subsp. vulgaris putative pentatricopeptide repea…
LOC104885142																										448.479	92.3585	-2.27972	6.03018e-07	7.08289e-08	NA	GO:0003676//nucleic acid binding	NA	K00512//steroid 17alpha-monooxygenase / 17alpha-hydroxyprogesterone deacetylase [EC:1.14.14.19 1.14.14.32];K10773//endonuclease III [EC:4.2.99.18]	XP_010668150.1//PREDICTED: zinc finger protein 6-like [Beta vulgaris subsp. vulgaris]	PREDICTED: Beta vulgaris subsp. vulgaris zinc finger protein 6-like (LOC104885142), mRNA
LOC104885143	4617.19	1871.47	-1.30284	0.0335217	0.0014813																					3505.19	1335.93	-1.39165	3.5653e-10	2.54805e-11	GO:0016021//integral component of membrane	NA	NA	NA	XP_010668152.1//PREDICTED: uncharacterized protein LOC104885143 [Beta vulgaris subsp. vulgaris]	PREDICTED: Beta vulgaris subsp. vulgaris hypothetical protein (LOC104885143), transcript variant X1, mRNA;PREDICTED: Beta vulgaris subsp. vulgaris hypothetical protein (LOC104885143), transcript variant X3, mRNA;PREDICTED: Beta vulgaris subsp. vulgaris hypothetical protein (LOC104885143), transcript variant X2, mRNA
LOC104885147																696.476	176.115	-1.98356	5.06303e-13	2.29294e-14	720.543	215.755	-1.73969	3.35346e-18	1.01931e-19	551.497	225.359	-1.29113	0.000108911	2.00627e-05	NA	NA	NA	K00225//L-galactono-1,4-lactone dehydrogenase [EC:1.3.2.3]	XP_010668160.1//PREDICTED: L-gulonolactone oxidase 3 [Beta vulgaris subsp. vulgaris]	PREDICTED: Beta vulgaris subsp. vulgaris L-gulonolactone oxidase 3 (LOC104885147), mRNA
LOC104885148	192.214	2132.61	3.47184	4.93671e-12	1.68618e-14	123.166	847.246	2.78217	2.29822e-07	7.34081e-09	108.25	882.979	3.02801	1.821e-08	7.58942e-10	54.1571	482.676	3.15583	0.0021594	0.000435931	75.7015	241.375	1.67288	0.0336547	0.0106709	133.481	405.54	1.60321	0.00311486	0.000810163	NA	NA	NA	K19613//leucine-rich repeat protein SHOC2;K15078//structure-specific endonuclease subunit SLX1 [EC:3.6.1.-]	XP_010668158.2//PREDICTED: putative disease resistance protein RGA1 [Beta vulgaris subsp. vulgaris];XP_019106791.1//PREDICTED: uncharacterized protein LOC104900682 [Beta vulgaris subsp. vulgaris]	PREDICTED: Beta vulgaris subsp. vulgaris putative disease resistance protein RGA1 (LOC104885148), mRNA
LOC104885149											6.96099	25.8022	1.89013	0.00748935	0.00100418																NA	NA	NA	K15078//structure-specific endonuclease subunit SLX1 [EC:3.6.1.-]	XP_010668159.1//PREDICTED: putative disease resistance protein RGA3, partial [Beta vulgaris subsp. vulgaris]	PREDICTED: Beta vulgaris subsp. vulgaris putative disease resistance protein RGA3 (LOC104885149), partial mRNA
LOC104885150																										248.108	9.32933	-4.73305	0.000563457	0.000120831	GO:0016020//membrane	GO:0003885//D-arabinono-1,4-lactone oxidase activity;GO:0050660//flavin adenine dinucleotide binding	NA	NA	XP_010668161.1//PREDICTED: probable truncated L-gulonolactone oxidase 7, mitochondrial [Beta vulgaris subsp. vulgaris]	PREDICTED: Beta vulgaris subsp. vulgaris probable truncated L-gulonolactone oxidase 7, mitochondrial (LOC104885150), mRNA
LOC104885151						34.283	305.211	3.15424	0.00229568	0.000204786						488.078	20.7936	-4.5529	2.65215e-07	2.43387e-08											NA	NA	NA	NA	KMS94850.1//hypothetical protein BVRB_014720 [Beta vulgaris subsp. vulgaris]	PREDICTED: Beta vulgaris subsp. vulgaris uncharacterized LOC104885151 (LOC104885151), ncRNA
LOC104885153						2491.51	6722.65	1.43201	0.00820992	0.000926588						3968.96	14756.1	1.89448	6.09118e-08	5.10152e-09	4102.21	12293.9	1.58347	0.00127893	0.000259761	769.057	25939.8	5.07593	4.60214e-77	5.27656e-80	NA	NA	NA	K15255//ATP-dependent DNA helicase PIF1 [EC:3.6.4.12]	XP_010668163.1//PREDICTED: uncharacterized protein LOC104885153 [Beta vulgaris subsp. vulgaris]	PREDICTED: Beta vulgaris subsp. vulgaris uncharacterized LOC104885153 (LOC104885153), mRNA
LOC104885156																										0.803369	13.5692	4.07813	7.87055e-05	1.4084e-05	NA	NA	NA	K15174//RNA polymerase II-associated factor 1;K02184//formin 2	XP_010668167.1//PREDICTED: U-box domain-containing protein 26 [Beta vulgaris subsp. vulgaris]	PREDICTED: Beta vulgaris subsp. vulgaris U-box domain-containing protein 26 (LOC104885156), mRNA
LOC104885159																										752.348	278.407	-1.43421	4.76272e-07	5.48697e-08	GO:0016021//integral component of membrane	NA	NA	K05391//cyclic nucleotide gated channel, plant;K20185//biogenesis of lysosome-related organelles complex 1 subunit 1	XP_010693061.1//PREDICTED: cyclic nucleotide-gated ion channel 17 isoform X1 [Beta vulgaris subsp. vulgaris];XP_010693062.1//PREDICTED: cyclic nucleotide-gated ion channel 17 isoform X2 [Beta vulgaris subsp. vulgaris]	PREDICTED: Beta vulgaris subsp. vulgaris uncharacterized LOC104885159 (LOC104885159), ncRNA
LOC104885160																					0.25305	2.01727	2.99491	0.0480949	0.0162343						NA	NA	NA	K04733//interleukin-1 receptor-associated kinase 4 [EC:2.7.11.1];K13484//5-hydroxyisourate hydrolase / 2-oxo-4-hydroxy-4-carboxy-5-ureidoimidazoline decarboxylase [EC:3.5.2.17 4.1.1.97];K00384//thioredoxin reductase (NADPH) [EC:1.8.1.9]	XP_010668166.1//PREDICTED: glutathione S-transferase T3-like [Beta vulgaris subsp. vulgaris]	PREDICTED: Beta vulgaris subsp. vulgaris glutathione S-transferase T3-like (LOC104885160), mRNA
LOC104885187																					1.4871	20.5409	3.78792	0.00410177	0.000952015						NA	NA	NA	K02727//20S proteasome subunit alpha 7 [EC:3.4.25.1]	XP_019103278.1//PREDICTED: uncharacterized protein LOC104884991 [Beta vulgaris subsp. vulgaris];XP_019103312.1//PREDICTED: uncharacterized protein LOC104885187 [Beta vulgaris subsp. vulgaris]	PREDICTED: Beta vulgaris subsp. vulgaris uncharacterized LOC104885187 (LOC104885187), mRNA
LOC104885191																55.9307	20.7453	-1.43086	0.034235	0.0103041	78.7565	24.9696	-1.65723	1.2332e-05	1.60542e-06						NA	NA	NA	NA	XP_010678781.1//PREDICTED: GDSL esterase/lipase At5g62930 isoform X2 [Beta vulgaris subsp. vulgaris];XP_010671562.1//PREDICTED: uncharacterized protein LOC104888325 [Beta vulgaris subsp. vulgaris];XP_010668195.1//PREDICTED: GDSL esterase/lipase At5g62930-like [Beta vulgaris subsp. vulgaris]	PREDICTED: Beta vulgaris subsp. vulgaris GDSL esterase/lipase At5g62930-like (LOC104885191), mRNA
LOC104885194						208.071	19.3652	-3.42554	0.00158044	0.000133019	8.95255	128.046	3.83822	6.58175e-05	4.93253e-06	0.702287	4.89455	2.80104	0.0226132	0.0063886						1.83699	35.5325	4.27372	0.00291218	0.000753488	GO:0016021//integral component of membrane	NA	NA	K15503//serine/threonine-protein phosphatase 6 regulatory ankyrin repeat subunit B;K21952//CASK-interacting protein	XP_010668199.1//PREDICTED: ankyrin repeat-containing protein NPR4 [Beta vulgaris subsp. vulgaris]	PREDICTED: Beta vulgaris subsp. vulgaris ankyrin repeat-containing protein NPR4 (LOC104885194), mRNA
LOC104885195						90.0375	238.906	1.40784	0.0057504	0.000604556																					NA	NA	NA	K01303//acylaminoacyl-peptidase [EC:3.4.19.1];K08176//MFS transporter, PHS family, inorganic phosphate transporter;K00083//cinnamyl-alcohol dehydrogenase [EC:1.1.1.195];K03348//anaphase-promoting complex subunit 1;K00602//phosphoribosylaminoimidazolecarboxamide formyltransferase / IMP cyclohydrolase [EC:2.1.2.3 3.5.4.10]	XP_010678440.1//PREDICTED: uncharacterized protein LOC104893987 [Beta vulgaris subsp. vulgaris];XP_010689513.1//PREDICTED: anaphase-promoting complex subunit 1 [Beta vulgaris subsp. vulgaris];KMS94824.1//hypothetical protein BVRB_014980 [Beta vulgaris subsp. vulgaris]	PREDICTED: Beta vulgaris subsp. vulgaris uncharacterized LOC104885195 (LOC104885195), transcript variant X1, ncRNA;PREDICTED: Beta vulgaris subsp. vulgaris uncharacterized LOC104885195 (LOC104885195), transcript variant X2, ncRNA
LOC104885205																161.22	16.4675	-3.29134	5.60069e-06	6.42467e-07	850.937	44.9805	-4.24168	1.10294e-11	6.25893e-13	1727.14	15.1637	-6.83162	5.54627e-27	8.80847e-29	NA	NA	NA	K07870//mitochondrial Rho GTPase 1 [EC:3.6.5.-]	XP_010668210.1//PREDICTED: bark storage protein B [Beta vulgaris subsp. vulgaris]	PREDICTED: Beta vulgaris subsp. vulgaris bark storage protein B (LOC104885205), mRNA
LOC104885211	3553.77	11177.7	1.6532	0.00099853	1.92697e-05	3785.21	29118.5	2.94349	1.79909e-20	1.29066e-22	3705.77	24672.7	2.73507	1.96502e-16	3.1974e-18	2047.24	14661	2.84023	2.41458e-34	2.37854e-36	3072.4	13261.3	2.10979	1.51778e-08	1.2548e-09	2643.66	6006.75	1.18404	2.01107e-06	2.59358e-07	NA	NA	NA	K14638//solute carrier family 15 (peptide/histidine transporter), member 3/4	XP_010668218.1//PREDICTED: protein NRT1/ PTR FAMILY 1.1-like [Beta vulgaris subsp. vulgaris]	PREDICTED: Beta vulgaris subsp. vulgaris protein NRT1/ PTR FAMILY 1.1-like (LOC104885211), mRNA
LOC104885212																					116.23	31.948	-1.86318	0.00435782	0.00101849	174.327	36.4941	-2.25606	1.53542e-10	1.05691e-11	NA	NA	NA	K15078//structure-specific endonuclease subunit SLX1 [EC:3.6.1.-]	XP_010668216.1//PREDICTED: putative disease resistance protein RGA3 [Beta vulgaris subsp. vulgaris]	PREDICTED: Beta vulgaris subsp. vulgaris putative disease resistance protein RGA3 (LOC104885212), mRNA
LOC104885216																					8.00526	0.721631	-3.47161	0.00593689	0.00144213						NA	NA	NA	K13963//serpin B;K17604//zinc finger SWIM domain-containing protein 3	XP_010668221.1//PREDICTED: protein FAR1-RELATED SEQUENCE 9-like [Beta vulgaris subsp. vulgaris]	PREDICTED: Beta vulgaris subsp. vulgaris protein FAR1-RELATED SEQUENCE 9-like (LOC104885216), mRNA
LOC104885218																					42.3758	11.8108	-1.84313	0.0481559	0.0162652						GO:1990879//CST complex	GO:0003697//single-stranded DNA binding;GO:0010521//telomerase inhibitor activity;GO:0044183//protein binding involved in protein folding	GO:0019827//stem cell population maintenance;GO:0048367//shoot system development;GO:0009408//response to heat;GO:0000723//telomere maintenance	NA	XP_010668223.1//PREDICTED: CST complex subunit TEN1 [Beta vulgaris subsp. vulgaris]	PREDICTED: Beta vulgaris subsp. vulgaris CST complex subunit TEN1 (LOC104885218), mRNA
LOC104885220																140.383	22.8155	-2.62128	0.000252974	4.02924e-05						313.535	37.3676	-3.06876	1.54743e-09	1.20072e-10	NA	NA	NA	K00430//peroxidase [EC:1.11.1.7];K20547//basic endochitinase B [EC:3.2.1.14]	XP_019102744.1//PREDICTED: uncharacterized protein LOC104885220 isoform X1 [Beta vulgaris subsp. vulgaris];KMT18019.1//hypothetical protein BVRB_2g032130 [Beta vulgaris subsp. vulgaris];XP_010668231.1//PREDICTED: uncharacterized protein LOC104885220 isoform X2 [Beta vulgaris subsp. vulgaris]	PREDICTED: Beta vulgaris subsp. vulgaris uncharacterized LOC104885220 (LOC104885220), transcript variant X2, mRNA;PREDICTED: Beta vulgaris subsp. vulgaris uncharacterized LOC104885220 (LOC104885220), transcript variant X1, mRNA
LOC104885223											350.11	743.144	1.08583	5.44954e-05	4.03078e-06											466.554	214.992	-1.11776	5.72643e-10	4.20686e-11	NA	NA	NA	K01942//biotin---protein ligase [EC:6.3.4.9 6.3.4.10 6.3.4.11 6.3.4.15]	XP_010668445.1//PREDICTED: biotin--protein ligase 2-like [Beta vulgaris subsp. vulgaris]	PREDICTED: Beta vulgaris subsp. vulgaris biotin--protein ligase 2-like (LOC104885223), transcript variant X1, mRNA;PREDICTED: Beta vulgaris subsp. vulgaris biotin--protein ligase 2-like (LOC104885223), transcript variant X2, mRNA;PREDICTED: Beta vulgaris subsp. vulgaris biotin--protein ligase 2-like (LOC104885223), transcript variant X3, mRNA
LOC104885224																708.12	307.151	-1.20505	3.7214e-06	4.14987e-07	793.587	321.046	-1.30561	2.38996e-06	2.71656e-07						NA	GO:0005524//ATP binding;GO:0004672//protein kinase activity	NA	K04733//interleukin-1 receptor-associated kinase 4 [EC:2.7.11.1];K13430//serine/threonine-protein kinase PBS1 [EC:2.7.11.1]	XP_019103326.1//PREDICTED: serine/threonine-protein kinase CDL1 [Beta vulgaris subsp. vulgaris]	PREDICTED: Beta vulgaris subsp. vulgaris serine/threonine-protein kinase CDL1 (LOC104885224), transcript variant X1, mRNA;PREDICTED: Beta vulgaris subsp. vulgaris serine/threonine-protein kinase CDL1 (LOC104885224), transcript variant X2, mRNA
LOC104885231	82.6382	8.27063	-3.32074	0.0017251	3.7557e-05											72.6368	5.63628	-3.68788	0.0121176	0.00311544											NA	NA	NA	NA	KMT12676.1//hypothetical protein BVRB_4g087750 [Beta vulgaris subsp. vulgaris]	PREDICTED: Beta vulgaris subsp. vulgaris uncharacterized LOC104885231 (LOC104885231), transcript variant X1, ncRNA;PREDICTED: Beta vulgaris subsp. vulgaris uncharacterized LOC104885231 (LOC104885231), transcript variant X2, ncRNA
LOC104885232																					2139.51	228.777	-3.22527	0.00135758	0.000277122						NA	NA	NA	K14638//solute carrier family 15 (peptide/histidine transporter), member 3/4	XP_010668239.1//PREDICTED: protein NRT1/ PTR FAMILY 1.2 [Beta vulgaris subsp. vulgaris]	PREDICTED: Beta vulgaris subsp. vulgaris protein NRT1/ PTR FAMILY 1.2 (LOC104885232), mRNA
LOC104885233											118.38	39.5132	-1.58302	0.00384714	0.000464997																NA	NA	NA	K17964//leucine-rich PPR motif-containing protein, mitochondrial	XP_010668236.2//PREDICTED: putative pentatricopeptide repeat-containing protein At1g12700, mitochondrial [Beta vulgaris subsp. vulgaris]	PREDICTED: Beta vulgaris subsp. vulgaris putative pentatricopeptide repeat-containing protein At1g12700, mitochondrial (LOC104885233), mRNA
LOC104885235						1.73714	20.5209	3.56231	0.00152877	0.000127626																					NA	NA	NA	K19861//benzyl alcohol O-benzoyltransferase [EC:2.3.1.196 2.3.1.232]	XP_010668238.2//PREDICTED: benzyl alcohol O-benzoyltransferase-like, partial [Beta vulgaris subsp. vulgaris]	PREDICTED: Beta vulgaris subsp. vulgaris benzyl alcohol O-benzoyltransferase-like (LOC104885235), partial mRNA
LOC104885240																					2199	137.993	-3.99418	7.81591e-08	7.11717e-09	520.712	97.2449	-2.42079	0.000119988	2.22867e-05	NA	NA	NA	K11165//dehydrogenase/reductase SDR family member 7 [EC:1.1.-.-]	XP_010668247.1//PREDICTED: dehydrogenase/reductase SDR family member 7-like [Beta vulgaris subsp. vulgaris]	PREDICTED: Beta vulgaris subsp. vulgaris dehydrogenase/reductase SDR family member 7-like (LOC104885240), mRNA
LOC104885243																										22.382	3.56664	-2.6497	3.36489e-05	5.5598e-06	NA	NA	NA	NA	XP_010668248.1//PREDICTED: F-box/FBD/LRR-repeat protein At1g13570 [Beta vulgaris subsp. vulgaris]	PREDICTED: Beta vulgaris subsp. vulgaris F-box/FBD/LRR-repeat protein At1g13570 (LOC104885243), mRNA
LOC104885248						385.71	909.453	1.23748	2.77704e-08	7.52835e-10											906.359	335.568	-1.43348	4.36597e-05	6.35473e-06	888.11	274.738	-1.69268	3.12351e-09	2.54268e-10	NA	NA	NA	K14638//solute carrier family 15 (peptide/histidine transporter), member 3/4	XP_010668254.1//PREDICTED: protein NRT1/ PTR FAMILY 1.2 [Beta vulgaris subsp. vulgaris]	PREDICTED: Beta vulgaris subsp. vulgaris protein NRT1/ PTR FAMILY 1.2 (LOC104885248), mRNA
LOC104885254	11.9711	1.99464	-2.58535	0.032858	0.00143453																					0.540127	12.4089	4.52193	0.00142677	0.000339894	NA	NA	NA	NA	KMT09390.1//hypothetical protein BVRB_6g128710 isoform B [Beta vulgaris subsp. vulgaris]	PREDICTED: Beta vulgaris subsp. vulgaris uncharacterized LOC104885254 (LOC104885254), ncRNA
LOC104885257																					5.10494	38.2259	2.90458	0.000189255	3.1317e-05	7.41105	50.9207	2.7805	0.00339094	0.000891185	NA	NA	NA	K00799//glutathione S-transferase [EC:2.5.1.18]	XP_010668258.1//PREDICTED: probable glutathione S-transferase parC [Beta vulgaris subsp. vulgaris]	PREDICTED: Beta vulgaris subsp. vulgaris probable glutathione S-transferase parC (LOC104885257), mRNA
LOC104885259						349.593	1086.12	1.63543	8.33471e-10	1.76495e-11	224.778	1096.22	2.28596	1.04598e-13	2.35076e-15	144.541	484.503	1.74503	1.77924e-11	9.40835e-13	211.715	445.576	1.07355	0.0147699	0.00409458	265.031	131.19	-1.0145	0.000137254	2.58026e-05	NA	NA	NA	K01759//lactoylglutathione lyase [EC:4.4.1.5]	XP_010668262.1//PREDICTED: probable lactoylglutathione lyase, chloroplastic [Beta vulgaris subsp. vulgaris]	PREDICTED: Beta vulgaris subsp. vulgaris probable lactoylglutathione lyase, chloroplastic (LOC104885259), mRNA
LOC104885261																36.4286	14.9123	-1.28857	0.0387537	0.0119104	42.4601	12.0349	-1.81888	0.000277758	4.7972e-05	35.6054	15.5072	-1.19916	0.0361363	0.0130842	NA	GO:0004842//ubiquitin-protein transferase activity	NA	K08332//vacuolar protein 8	XP_010668261.2//PREDICTED: U-box domain-containing protein 9, partial [Beta vulgaris subsp. vulgaris]	PREDICTED: Beta vulgaris subsp. vulgaris U-box domain-containing protein 9 (LOC104885261), partial mRNA
LOC104885263											1.92369	8.74462	2.18452	0.0276449	0.00474372											0.39449	10.2886	4.70491	0.00057326	0.000123153	NA	NA	NA	K15685//E3 ubiquitin-protein ligase Hakai [EC:2.3.2.27]	XP_019103335.1//PREDICTED: uncharacterized protein LOC104885263 isoform X2 [Beta vulgaris subsp. vulgaris];XP_019103334.1//PREDICTED: uncharacterized protein LOC104885263 isoform X1 [Beta vulgaris subsp. vulgaris]	PREDICTED: Beta vulgaris subsp. vulgaris uncharacterized LOC104885263 (LOC104885263), transcript variant X2, mRNA;PREDICTED: Beta vulgaris subsp. vulgaris uncharacterized LOC104885263 (LOC104885263), transcript variant X3, misc_RNA;PREDICTED: Beta vulgaris subsp. vulgaris uncharacterized LOC104885263 (LOC104885263), transcript variant X1, mRNA
LOC104885269						65.2378	17.4285	-1.90426	0.0256268	0.00369224																					NA	NA	NA	NA	KMT08675.1//hypothetical protein BVRB_6g139510 [Beta vulgaris subsp. vulgaris]	PREDICTED: Beta vulgaris subsp. vulgaris uncharacterized LOC104885269 (LOC104885269), transcript variant X2, ncRNA;PREDICTED: Beta vulgaris subsp. vulgaris uncharacterized LOC104885269 (LOC104885269), transcript variant X1, ncRNA
LOC104885270						236.249	522.844	1.14607	0.00479501	0.000483842						290.163	112.674	-1.36472	0.000162091	2.46351e-05	379.989	135.057	-1.49239	0.000344533	6.07663e-05	471.723	94.5128	-2.31936	2.38601e-16	8.71361e-18	NA	NA	NA	NA	XP_019102753.1//PREDICTED: VAN3-binding protein isoform X1 [Beta vulgaris subsp. vulgaris];KMT18026.1//hypothetical protein BVRB_2g032200 [Beta vulgaris subsp. vulgaris];XP_010668270.1//PREDICTED: VAN3-binding protein isoform X2 [Beta vulgaris subsp. vulgaris]	PREDICTED: Beta vulgaris subsp. vulgaris VAN3-binding protein (LOC104885270), transcript variant X2, mRNA;PREDICTED: Beta vulgaris subsp. vulgaris VAN3-binding protein (LOC104885270), transcript variant X1, mRNA
LOC104885275																53.0252	13.8217	-1.93974	0.0117358	0.00300577											NA	NA	NA	K03006//DNA-directed RNA polymerase II subunit RPB1 [EC:2.7.7.6];K00430//peroxidase [EC:1.11.1.7]	XP_010668273.1//PREDICTED: proteoglycan 4 [Beta vulgaris subsp. vulgaris]	PREDICTED: Beta vulgaris subsp. vulgaris proteoglycan 4 (LOC104885275), mRNA
LOC104885280						84.7429	29.0104	-1.54652	0.0252184	0.00361832						151.451	20.8497	-2.86075	1.11897e-14	4.31841e-16	80.3422	36.1321	-1.15288	0.024771	0.00743868	279.902	54.0383	-2.37287	2.65393e-05	4.29831e-06	NA	NA	NA	K03239//translation initiation factor eIF-2B subunit alpha	XP_010668277.1//PREDICTED: protein LURP-one-related 11-like [Beta vulgaris subsp. vulgaris]	PREDICTED: Beta vulgaris subsp. vulgaris protein LURP-one-related 11-like (LOC104885280), mRNA
LOC104885282																62.6902	28.3977	-1.14247	0.0486854	0.0156333											NA	NA	NA	NA	XP_010668280.1//PREDICTED: uncharacterized protein LOC104885282 [Beta vulgaris subsp. vulgaris]	PREDICTED: Beta vulgaris subsp. vulgaris uncharacterized LOC104885282 (LOC104885282), mRNA
LOC104885287											1932.65	5304.97	1.45677	0.0188928	0.00302279						892.36	2524.16	1.50011	0.008705	0.00222387	217.271	1670.05	2.94233	1.94801e-11	1.20442e-12	GO:0016021//integral component of membrane	NA	NA	K13098//RNA-binding protein FUS;K02184//formin 2	XP_010668284.1//PREDICTED: cuticle collagen 1 [Beta vulgaris subsp. vulgaris];XP_021605708.1//36.4 kDa proline-rich protein-like [Manihot esculenta]	PREDICTED: Beta vulgaris subsp. vulgaris cuticle collagen 1 (LOC104885287), mRNA
LOC104885288																					18.0485	1.77758	-3.3439	0.0263137	0.00798882						NA	NA	NA	K04733//interleukin-1 receptor-associated kinase 4 [EC:2.7.11.1];K17604//zinc finger SWIM domain-containing protein 3;K17086//transmembrane 9 superfamily member 2/4;K10706//senataxin [EC:3.6.4.-]	XP_010694820.1//PREDICTED: uncharacterized protein LOC104907575 [Beta vulgaris subsp. vulgaris]	PREDICTED: Beta vulgaris subsp. vulgaris THO complex subunit 4D-like (LOC104885288), mRNA
LOC104885290						3884	8382.05	1.10976	0.0198967	0.00270013											5222.6	1272.66	-2.03692	1.12129e-12	5.72818e-14	7302.83	1671.21	-2.12756	0.000955071	0.00021706	NA	NA	NA	K09873//aquaporin TIP	XP_010668288.1//PREDICTED: aquaporin TIP4-1 [Beta vulgaris subsp. vulgaris]	PREDICTED: Beta vulgaris subsp. vulgaris aquaporin TIP4-1 (LOC104885290), mRNA
LOC104885292						30.5263	71.4618	1.22712	0.0392684	0.0063083																					NA	NA	NA	K16329//pseudouridylate synthase [EC:4.2.1.70];K11643//chromodomain-helicase-DNA-binding protein 4 [EC:3.6.4.12]	KMS94754.1//hypothetical protein BVRB_015610 isoform B [Beta vulgaris subsp. vulgaris];XP_010668287.1//PREDICTED: CHD3-type chromatin-remodeling factor PICKLE-like [Beta vulgaris subsp. vulgaris]	PREDICTED: Beta vulgaris subsp. vulgaris CHD3-type chromatin-remodeling factor PICKLE-like (LOC104885292), transcript variant X3, misc_RNA;PREDICTED: Beta vulgaris subsp. vulgaris CHD3-type chromatin-remodeling factor PICKLE-like (LOC104885292), transcript variant X5, misc_RNA;PREDICTED: Beta vulgaris subsp. vulgaris CHD3-type chromatin-remodeling factor PICKLE-like (LOC104885292), transcript var…
LOC104885304																										134.385	51.9148	-1.37215	0.0183998	0.00600774	NA	NA	NA	K19307//25S rRNA (uracil2634-N3)-methyltransferase [EC:2.1.1.313]	XP_010668299.1//PREDICTED: uncharacterized protein LOC104885304 [Beta vulgaris subsp. vulgaris]	PREDICTED: Beta vulgaris subsp. vulgaris uncharacterized LOC104885304 (LOC104885304), mRNA
LOC104885312																16.6572	3.79673	-2.13331	0.00359744	0.000774101											GO:0016021//integral component of membrane	NA	GO:0055085//transmembrane transport	K07300//Ca2+:H+ antiporter	XP_010668307.2//PREDICTED: vacuolar cation/proton exchanger 3-like [Beta vulgaris subsp. vulgaris]	PREDICTED: Beta vulgaris subsp. vulgaris vacuolar cation/proton exchanger 3-like (LOC104885312), mRNA
LOC104885315											3196.17	12496.4	1.9671	2.44752e-25	2.04843e-27	2255.93	16875.8	2.90316	5.18589e-36	4.64408e-38	1977.45	11969.3	2.59762	7.45028e-23	1.59536e-24	1341.07	5720.65	2.0928	1.76456e-28	2.50271e-30	NA	GO:0003723//RNA binding	NA	K03231//elongation factor 1-alpha	XP_010668311.1//PREDICTED: polyadenylate-binding protein RBP47 [Beta vulgaris subsp. vulgaris]	PREDICTED: Beta vulgaris subsp. vulgaris polyadenylate-binding protein RBP47 (LOC104885315), mRNA
LOC104885318																										22.5601	1.6523	-3.77122	0.0066717	0.00189989	GO:0005576//extracellular region	GO:0008200//ion channel inhibitor activity	GO:0009405//pathogenesis	NA	XP_010668315.1//PREDICTED: uncharacterized protein LOC104885318 [Beta vulgaris subsp. vulgaris]	PREDICTED: Beta vulgaris subsp. vulgaris hypothetical protein (LOC104885318), mRNA
LOC104885324																12.1643	1.7406	-2.805	0.0159955	0.00428501											NA	NA	NA	NA	XP_010668321.1//PREDICTED: uncharacterized protein LOC104885324 [Beta vulgaris subsp. vulgaris]	PREDICTED: Beta vulgaris subsp. vulgaris hypothetical protein (LOC104885324), mRNA
LOC104885329																826.419	342.908	-1.26905	8.09703e-08	6.86435e-09						1140.43	368.42	-1.63016	1.21787e-07	1.26033e-08	NA	NA	NA	K03362//F-box and WD-40 domain protein 1/11;K14963//COMPASS component SWD3;K16794//platelet-activating factor acetylhydrolase IB subunit alpha	XP_010668327.1//PREDICTED: zinc finger CCCH domain-containing protein 63 isoform X1 [Beta vulgaris subsp. vulgaris];XP_010668335.1//PREDICTED: probable cytosolic iron-sulfur protein assembly protein 1 isoform X3 [Beta vulgaris subsp. vulgaris];XP_010668338.1//PREDICTED: F-box/WD repeat-containing protein sel-10 isoform X4 [Beta vulgaris subsp. vulgaris];XP_019102768.1//PREDICTED: zinc finger CCCH…	PREDICTED: Beta vulgaris subsp. vulgaris F-box/WD repeat-containing protein pof1 (LOC104885329), transcript variant X4, mRNA;PREDICTED: Beta vulgaris subsp. vulgaris F-box/WD repeat-containing protein pof1 (LOC104885329), transcript variant X2, mRNA;PREDICTED: Beta vulgaris subsp. vulgaris F-box/WD repeat-containing protein pof1 (LOC104885329), transcript variant X3, mRNA;PREDICTED: Beta vulgaris…
LOC104885330						93.0885	398.772	2.09889	0.000297542	1.93699e-05	74.9174	243.116	1.69828	0.00689306	0.000912515																GO:0005634//nucleus;GO:0000786//nucleosome	GO:0003677//DNA binding;GO:0046982//protein heterodimerization activity	NA	K11251//histone H2A	XP_010668325.1//PREDICTED: histone H2A-beta, sperm [Beta vulgaris subsp. vulgaris]	PREDICTED: Beta vulgaris subsp. vulgaris histone H2A-beta, sperm (LOC104885330), mRNA
[truncated: 8,215 more rows]

## Sheet: DEGs @ 0.25 h
GeneID	control_0.25h-Expression	wounded_0.25h-Expression	log2FoldChange(wounded_0.25h/control_0.25h)	Padj	Up/Down-Regulation	Pvalue	Cellular Component	Molecular Function	Biological Process	Kegg Orthology	Nr Description	Desc
[truncated: 715 more rows]

## Sheet: DEGs @ 2h
GeneID	control_2h-Expression	wounded_2h-Expression	log2FoldChange(wounded_2h/control_2h)	Padj	Up/Down-Regulation	Pvalue	Cellular Component	Molecular Function	Biological Process	Kegg Orthology	Nr Description	Desc
[truncated: 2,259 more rows]

[truncated: 4 more sheets: DEGs @ 4h, DEGs @ 8h, DEGs @ 12h, DEGs @ 24h]
