# Supplementary material for: Wounding rapidly alters transcription factor expression, hormonal signaling, and phenolic compound metabolism in harvested sugarbeet roots
Source: Front Plant Sci. 2023 Jan 6;13:1070247. doi: 10.3389/fpls.2022.1070247 (PMC9853395; doi:10.3389/fpls.2022.1070247)
Supplement: Supplementary file 2 [file Table_2.xlsx]

## Sheet: Sheet1
Supplementary Table S2: Differentially expressed transcription factors in wounded sugarbeet roots as a function of time after wounding.
	log2 fold-change (wounded/control)
Gene ID	0.25 h	2 h	4 h	8 h	12 h	24 h	TF family	Nr Description	Description
LOC104882908		-2.54813	4.64661	4.30574	3.57327		WRKY	XP_010665626.1//PREDICTED: probable WRKY transcription factor 14 [Beta vulgaris subsp. vulgaris]	PREDICTED: Beta vulgaris subsp. vulgaris probable WRKY transcription factor 14 (LOC104882908), mRNA
LOC104882944				1.78754	1.85323		BES1	XP_010665681.1//PREDICTED: BES1/BZR1 homolog protein 4 [Beta vulgaris subsp. vulgaris]	PREDICTED: Beta vulgaris subsp. vulgaris BES1/BZR1 homolog protein 4 (LOC104882944), mRNA
LOC104882946				1.43799	1.19963		HSF	XP_010665682.1//PREDICTED: heat stress transcription factor A-4c [Beta vulgaris subsp. vulgaris]	PREDICTED: Beta vulgaris subsp. vulgaris heat stress transcription factor A-4c (LOC104882946), transcript variant X3, misc_RNA;PREDICTED: Beta vulgaris subsp. vulgaris heat stress transcription factor A-4c (LOC104882946), transcript variant X2, misc_RNA;PREDICTED: Beta vulgaris subsp. vulgaris heat stress transcription factor A-4c (LOC104882946), transcript variant X1, mRNA
LOC104883024			2.10222		1.44134		bHLH	XP_010665766.1//PREDICTED: transcription factor bHLH112 [Beta vulgaris subsp. vulgaris]	PREDICTED: Beta vulgaris subsp. vulgaris transcription factor bHLH112 (LOC104883024), mRNA
LOC104883142	1.30106	1.83856	2.95111	2.42585	2.22248	1.10786	MYB	XP_010665911.1//PREDICTED: transcription factor MYB1R1 [Beta vulgaris subsp. vulgaris]	PREDICTED: Beta vulgaris subsp. vulgaris transcription factor MYB1R1 (LOC104883142), mRNA
LOC104883152		-1.23498	-1.73709	-1.54152	-1.12065		ARR-B	XP_010665929.1//PREDICTED: two-component response regulator ORR24 isoform X2 [Beta vulgaris subsp. vulgaris];XP_010665924.1//PREDICTED: two-component response regulator ORR24 isoform X1 [Beta vulgaris subsp. vulgaris]	PREDICTED: Beta vulgaris subsp. vulgaris two-component response regulator ORR24 (LOC104883152), transcript variant X1, mRNA;PREDICTED: Beta vulgaris subsp. vulgaris two-component response regulator ORR24 (LOC104883152), transcript variant X2, mRNA
LOC104883246		1.7218	1.55035	-2.49094	-1.49311	-1.70634	LOB	XP_010666030.1//PREDICTED: LOB domain-containing protein 1 [Beta vulgaris subsp. vulgaris]	PREDICTED: Beta vulgaris subsp. vulgaris LOB domain-containing protein 1 (LOC104883246), mRNA
LOC104883303			-3.62858	-1.94808	-1.23221		GRAS	XP_021865077.1//scarecrow-like protein 21 [Spinacia oleracea]	PREDICTED: Beta vulgaris subsp. vulgaris scarecrow-like protein 21 (LOC104883303), mRNA
LOC104883337						-3.47657	MYB	XP_010666145.1//PREDICTED: myb protein [Beta vulgaris subsp. vulgaris]	PREDICTED: Beta vulgaris subsp. vulgaris myb protein (LOC104883337), mRNA
LOC104883343			-2.61849				GRF	XP_010666149.1//PREDICTED: growth-regulating factor 7 [Beta vulgaris subsp. vulgaris]	PREDICTED: Beta vulgaris subsp. vulgaris growth-regulating factor 7 (LOC104883343), mRNA
LOC104883369			2.41216		2.92981	2.29118	NAC	XP_010666181.1//PREDICTED: NAC domain-containing protein 21/22 isoform X2 [Beta vulgaris subsp. vulgaris];XP_010666182.1//PREDICTED: NAC domain-containing protein 21/22 isoform X3 [Beta vulgaris subsp. vulgaris];XP_010666180.1//PREDICTED: NAC domain-containing protein 21/22 isoform X1 [Beta vulgaris subsp. vulgaris];KMS96284.1//hypothetical protein BVRB_000470 isoform B [Beta vulgaris subsp. vulg…	PREDICTED: Beta vulgaris subsp. vulgaris NAC domain-containing protein 21/22 (LOC104883369), transcript variant X3, mRNA;PREDICTED: Beta vulgaris subsp. vulgaris NAC domain-containing protein 21/22 (LOC104883369), transcript variant X1, mRNA;PREDICTED: Beta vulgaris subsp. vulgaris NAC domain-containing protein 21/22 (LOC104883369), transcript variant X2, mRNA
LOC104883432				2.66897	2.8794	2.94163	GRF	XP_010666262.1//PREDICTED: growth-regulating factor 1 [Beta vulgaris subsp. vulgaris]	PREDICTED: Beta vulgaris subsp. vulgaris growth-regulating factor 1 (LOC104883432), mRNA
LOC104883489	1.45165			2.99931	3.17754	3.55467	MYB	XP_010666321.1//PREDICTED: transcription factor MYB108 [Beta vulgaris subsp. vulgaris]	PREDICTED: Beta vulgaris subsp. vulgaris transcription factor MYB108 (LOC104883489), mRNA
LOC104883601					1.00992		Alfin-like	XP_021715046.1//PHD finger protein ALFIN-LIKE 4-like [Chenopodium quinoa]	PREDICTED: Beta vulgaris subsp. vulgaris PHD finger protein ALFIN-LIKE 4-like (LOC104883601), mRNA
LOC104883655			2.49415	4.33833	3.83232	3.77009	WRKY	XP_010666507.1//PREDICTED: probable WRKY transcription factor 71 [Beta vulgaris subsp. vulgaris]	PREDICTED: Beta vulgaris subsp. vulgaris probable WRKY transcription factor 71 (LOC104883655), mRNA
LOC104883753			-1.13185			-2.08494	FHA	XP_021751693.1//zeaxanthin epoxidase, chloroplastic-like isoform X2 [Chenopodium quinoa]	PREDICTED: Beta vulgaris subsp. vulgaris zeaxanthin epoxidase, chloroplastic (LOC104883753), mRNA
LOC104883757				1.39266	2.71572	2.57167	HSF	XP_010666616.1//PREDICTED: heat shock factor protein HSF24 [Beta vulgaris subsp. vulgaris]	PREDICTED: Beta vulgaris subsp. vulgaris heat shock factor protein HSF24 (LOC104883757), mRNA
LOC104883763	5.42927	3.26401	6.54475	6.14347	5.26086	4.30728	AP2-EREBP	XP_010666622.1//PREDICTED: ethylene-responsive transcription factor ERF098 [Beta vulgaris subsp. vulgaris]	PREDICTED: Beta vulgaris subsp. vulgaris ethylene-responsive transcription factor ERF098 (LOC104883763), mRNA
LOC104883769		1.49067				-1.7884	ABI3VP1	XP_010666630.1//PREDICTED: B3 domain-containing protein Os01g0234100-like isoform X2 [Beta vulgaris subsp. vulgaris];XP_010666629.1//PREDICTED: B3 domain-containing protein Os01g0234100-like isoform X1 [Beta vulgaris subsp. vulgaris];KMS95978.1//hypothetical protein BVRB_003390 isoform A [Beta vulgaris subsp. vulgaris];XP_010666631.1//PREDICTED: B3 domain-containing protein Os01g0234100-like isof…	PREDICTED: Beta vulgaris subsp. vulgaris B3 domain-containing protein Os01g0234100-like (LOC104883769), transcript variant X1, mRNA;PREDICTED: Beta vulgaris subsp. vulgaris B3 domain-containing protein Os01g0234100-like (LOC104883769), transcript variant X3, mRNA;PREDICTED: Beta vulgaris subsp. vulgaris B3 domain-containing protein Os01g0234100-like (LOC104883769), transcript variant X2, mRNA
LOC104883778		3.685	4.43775	6.43459	5.75894	7.13798	AP2-EREBP	XP_010666639.1//PREDICTED: ethylene-responsive transcription factor ERF109 [Beta vulgaris subsp. vulgaris]	PREDICTED: Beta vulgaris subsp. vulgaris ethylene-responsive transcription factor ERF109 (LOC104883778), mRNA
LOC104883779	2.7993	2.45384					AP2-EREBP	XP_010666640.1//PREDICTED: ethylene-responsive transcription factor ERF109 [Beta vulgaris subsp. vulgaris]	PREDICTED: Beta vulgaris subsp. vulgaris ethylene-responsive transcription factor ERF109 (LOC104883779), mRNA
LOC104883887		1.04623	1.53508		1.22171		C2H2	XP_010666757.1//PREDICTED: zinc finger AN1 and C2H2 domain-containing stress-associated protein 11 [Beta vulgaris subsp. vulgaris]	PREDICTED: Beta vulgaris subsp. vulgaris zinc finger AN1 and C2H2 domain-containing stress-associated protein 11 (LOC104883887), mRNA
LOC104883895			1.65133	2.54797	2.31812	3.47995	bHLH	XP_010666766.1//PREDICTED: transcription factor bHLH128 [Beta vulgaris subsp. vulgaris]	PREDICTED: Beta vulgaris subsp. vulgaris transcription factor bHLH128 (LOC104883895), mRNA
LOC104884020				-1.4186	-1.91996	-2.94201	bZIP	XP_010666911.1//PREDICTED: uncharacterized protein LOC104884020 isoform X1 [Beta vulgaris subsp. vulgaris];XP_010666912.1//PREDICTED: ABSCISIC ACID-INSENSITIVE 5-like protein 2 isoform X2 [Beta vulgaris subsp. vulgaris]	PREDICTED: Beta vulgaris subsp. vulgaris ABSCISIC ACID-INSENSITIVE 5-like protein 2 (LOC104884020), transcript variant X1, mRNA;PREDICTED: Beta vulgaris subsp. vulgaris ABSCISIC ACID-INSENSITIVE 5-like protein 2 (LOC104884020), transcript variant X2, mRNA
LOC104884082					-1.85399	-3.09713	bHLH	XP_010666979.1//PREDICTED: transcription factor bHLH18-like [Beta vulgaris subsp. vulgaris]	PREDICTED: Beta vulgaris subsp. vulgaris transcription factor bHLH18-like (LOC104884082), mRNA
LOC104884113				2.50648	3.41184	3.98528	AP2-EREBP	XP_010667007.1//PREDICTED: ethylene-responsive transcription factor ERF114 [Beta vulgaris subsp. vulgaris]	PREDICTED: Beta vulgaris subsp. vulgaris ethylene-responsive transcription factor ERF114 (LOC104884113), mRNA
LOC104884125					1.97134		LFY	XP_010667025.1//PREDICTED: leafy/floricaula homolog FL1 [Beta vulgaris subsp. vulgaris]	PREDICTED: Beta vulgaris subsp. vulgaris leafy/floricaula homolog FL1 (LOC104884125), mRNA
LOC104884175				-2.2416	-1.3841	-2.3693	LOB	XP_010667079.1//PREDICTED: LOB domain-containing protein 4 [Beta vulgaris subsp. vulgaris]	PREDICTED: Beta vulgaris subsp. vulgaris LOB domain-containing protein 4 (LOC104884175), mRNA
LOC104884212				-1.55574			AP2-EREBP	XP_010667125.1//PREDICTED: ethylene-responsive transcription factor RAP2-3 [Beta vulgaris subsp. vulgaris]	PREDICTED: Beta vulgaris subsp. vulgaris ethylene-responsive transcription factor RAP2-3 (LOC104884212), mRNA
LOC104884353					2.14075	1.96127	C2H2	XP_010667294.1//PREDICTED: zinc finger protein STOP1 homolog [Beta vulgaris subsp. vulgaris]	PREDICTED: Beta vulgaris subsp. vulgaris zinc finger protein STOP1 homolog (LOC104884353), mRNA
LOC104884354						1.30031	C2H2	XP_010667295.1//PREDICTED: zinc finger protein STAR3 [Beta vulgaris subsp. vulgaris]	PREDICTED: Beta vulgaris subsp. vulgaris zinc finger protein STAR3 (LOC104884354), mRNA
LOC104884362		4.15843					bHLH	XP_010667302.1//PREDICTED: transcription factor bHLH35 isoform X1 [Beta vulgaris subsp. vulgaris];XP_019103128.1//PREDICTED: transcription factor bHLH35 isoform X2 [Beta vulgaris subsp. vulgaris]	PREDICTED: Beta vulgaris subsp. vulgaris transcription factor bHLH35 (LOC104884362), transcript variant X2, misc_RNA;PREDICTED: Beta vulgaris subsp. vulgaris transcription factor bHLH35 (LOC104884362), transcript variant X3, mRNA;PREDICTED: Beta vulgaris subsp. vulgaris transcription factor bHLH35 (LOC104884362), transcript variant X1, mRNA
LOC104884363		1.55615	1.80831	1.77282		-1.48914	bHLH	XP_010667303.1//PREDICTED: transcription factor bHLH35 [Beta vulgaris subsp. vulgaris]	PREDICTED: Beta vulgaris subsp. vulgaris transcription factor bHLH35 (LOC104884363), mRNA
LOC104884465						-3.69576	bHLH	XP_010667415.1//PREDICTED: transcription factor SPATULA isoform X1 [Beta vulgaris subsp. vulgaris];XP_010667416.1//PREDICTED: transcription factor SPATULA isoform X2 [Beta vulgaris subsp. vulgaris]	PREDICTED: Beta vulgaris subsp. vulgaris transcription factor SPATULA (LOC104884465), transcript variant X2, mRNA;PREDICTED: Beta vulgaris subsp. vulgaris transcription factor SPATULA (LOC104884465), transcript variant X1, mRNA
LOC104884472				-2.11375	-2.09227	-3.28708	C2H2	XP_010667423.1//PREDICTED: zinc finger protein 3 [Beta vulgaris subsp. vulgaris]	PREDICTED: Beta vulgaris subsp. vulgaris zinc finger protein 3 (LOC104884472), mRNA
LOC104884530		4.42887	4.85074	2.34965	3.6422	5.30014	WRKY	XP_010667511.1//PREDICTED: probable WRKY transcription factor 40 [Beta vulgaris subsp. vulgaris]	PREDICTED: Beta vulgaris subsp. vulgaris probable WRKY transcription factor 40 (LOC104884530), mRNA
LOC104884539				-3.20299		-3.07188	ABI3VP1	XP_010667517.1//PREDICTED: B3 domain-containing protein At5g42700 [Beta vulgaris subsp. vulgaris]	PREDICTED: Beta vulgaris subsp. vulgaris B3 domain-containing protein At5g42700 (LOC104884539), mRNA
LOC104884581						1.10598	WRKY	XP_010667565.1//PREDICTED: probable WRKY transcription factor 32 isoform X1 [Beta vulgaris subsp. vulgaris];XP_010667572.1//PREDICTED: probable WRKY transcription factor 32 isoform X2 [Beta vulgaris subsp. vulgaris]	PREDICTED: Beta vulgaris subsp. vulgaris probable WRKY transcription factor 32 (LOC104884581), transcript variant X2, mRNA;PREDICTED: Beta vulgaris subsp. vulgaris probable WRKY transcription factor 32 (LOC104884581), transcript variant X4, mRNA;PREDICTED: Beta vulgaris subsp. vulgaris probable WRKY transcription factor 32 (LOC104884581), transcript variant X1, mRNA;PREDICTED: Beta vulgaris subsp…
LOC104884672	-2.20838			2.15515	1.00944	4.09128	C2C2-CO-like	XP_010667660.1//PREDICTED: zinc finger protein CONSTANS-LIKE 16 [Beta vulgaris subsp. vulgaris]	PREDICTED: Beta vulgaris subsp. vulgaris zinc finger protein CONSTANS-LIKE 16 (LOC104884672), mRNA
LOC104884708				1.14209			bZIP	XP_010667696.1//PREDICTED: G-box-binding factor 1 [Beta vulgaris subsp. vulgaris]	PREDICTED: Beta vulgaris subsp. vulgaris G-box-binding factor 1 (LOC104884708), mRNA
LOC104884709			-1.37054	-2.0051			GRAS	XP_010667697.1//PREDICTED: scarecrow-like protein 15 [Beta vulgaris subsp. vulgaris]	PREDICTED: Beta vulgaris subsp. vulgaris scarecrow-like protein 15 (LOC104884709), mRNA
LOC104884738					-1.0119		BBR/BPC	XP_010667727.1//PREDICTED: protein BASIC PENTACYSTEINE4 [Beta vulgaris subsp. vulgaris]	PREDICTED: Beta vulgaris subsp. vulgaris protein BASIC PENTACYSTEINE4 (LOC104884738), transcript variant X2, mRNA;PREDICTED: Beta vulgaris subsp. vulgaris protein BASIC PENTACYSTEINE4 (LOC104884738), transcript variant X1, mRNA
LOC104884741				1.63113			C3H	XP_010667731.1//PREDICTED: zinc finger CCCH domain-containing protein 1 [Beta vulgaris subsp. vulgaris]	PREDICTED: Beta vulgaris subsp. vulgaris zinc finger CCCH domain-containing protein 1 (LOC104884741), mRNA
LOC104884748	1.83227						C3H	XP_010667739.1//PREDICTED: LOW QUALITY PROTEIN: zinc finger CCCH domain-containing protein 1-like [Beta vulgaris subsp. vulgaris]	PREDICTED: Beta vulgaris subsp. vulgaris zinc finger CCCH domain-containing protein 1-like (LOC104884748), mRNA
LOC104884912				-1.60539			MYB	XP_010667918.1//PREDICTED: myb-related protein 3R-1 [Beta vulgaris subsp. vulgaris]	PREDICTED: Beta vulgaris subsp. vulgaris myb-related protein 3R-1 (LOC104884912), transcript variant X1, mRNA;PREDICTED: Beta vulgaris subsp. vulgaris myb-related protein 3R-1 (LOC104884912), transcript variant X2, mRNA
LOC104884943						2.31869	MYB	XP_010667955.1//PREDICTED: transcription factor RAX1 [Beta vulgaris subsp. vulgaris]	PREDICTED: Beta vulgaris subsp. vulgaris transcription factor RAX1 (LOC104884943), mRNA
LOC104884957			-1.92079	-1.45795		-1.34209	AP2-EREBP	XP_010667967.1//PREDICTED: floral homeotic protein APETALA 2 [Beta vulgaris subsp. vulgaris];EEF27984.1//Floral homeotic protein APETALA2, putative, partial [Ricinus communis]	PREDICTED: Beta vulgaris subsp. vulgaris floral homeotic protein APETALA 2 (LOC104884957), mRNA
LOC104885033				-2.25782	-1.26105		C3H	XP_010668044.1//PREDICTED: zinc finger CCCH domain-containing protein 46 isoform X1 [Beta vulgaris subsp. vulgaris];XP_010668045.1//PREDICTED: zinc finger CCCH domain-containing protein 46 isoform X2 [Beta vulgaris subsp. vulgaris]	PREDICTED: Beta vulgaris subsp. vulgaris zinc finger CCCH domain-containing protein 46 (LOC104885033), transcript variant X2, mRNA;PREDICTED: Beta vulgaris subsp. vulgaris zinc finger CCCH domain-containing protein 46 (LOC104885033), transcript variant X1, mRNA
LOC104885124		-1.05225	-1.23585				CPP	XP_010668135.1//PREDICTED: protein tesmin/TSO1-like CXC 5 [Beta vulgaris subsp. vulgaris]	PREDICTED: Beta vulgaris subsp. vulgaris protein tesmin/TSO1-like CXC 5 (LOC104885124), mRNA
LOC104885368			-1.9636				AP2-EREBP	XP_010668364.1//PREDICTED: dehydration-responsive element-binding protein 3 [Beta vulgaris subsp. vulgaris]	PREDICTED: Beta vulgaris subsp. vulgaris dehydration-responsive element-binding protein 3 (LOC104885368), mRNA
LOC104885528				-4.7244		-2.45589	C2C2-GATA	XP_021739141.1//GATA transcription factor 12-like [Chenopodium quinoa]	PREDICTED: Beta vulgaris subsp. vulgaris GATA transcription factor 12 (LOC104885528), mRNA
LOC104885897				-3.95935	-6.00014		NAC	XP_010668802.1//PREDICTED: NAC domain-containing protein 40 isoform X2 [Beta vulgaris subsp. vulgaris];XP_010668790.1//PREDICTED: NAC domain-containing protein 40 isoform X1 [Beta vulgaris subsp. vulgaris]	PREDICTED: Beta vulgaris subsp. vulgaris NAC domain-containing protein 40 (LOC104885897), transcript variant X3, mRNA;PREDICTED: Beta vulgaris subsp. vulgaris NAC domain-containing protein 40 (LOC104885897), transcript variant X1, mRNA;PREDICTED: Beta vulgaris subsp. vulgaris NAC domain-containing protein 40 (LOC104885897), transcript variant X2, mRNA
LOC104885936						-1.79322	AP2-EREBP	KMT18101.1//hypothetical protein BVRB_2g032900 [Beta vulgaris subsp. vulgaris]	PREDICTED: Beta vulgaris subsp. vulgaris uncharacterized LOC104885936 (LOC104885936), misc_RNA
LOC104886049	-1.36532		1.4815	2.11679	1.24324		C3H	XP_010668905.1//PREDICTED: zinc finger CCCH domain-containing protein 23 [Beta vulgaris subsp. vulgaris]	PREDICTED: Beta vulgaris subsp. vulgaris zinc finger CCCH domain-containing protein 23 (LOC104886049), mRNA
LOC104886234			5.24849		3.34128		AP2-EREBP	KMS64740.1//hypothetical protein BVRB_017190, partial [Beta vulgaris subsp. vulgaris]	PREDICTED: Beta vulgaris subsp. vulgaris ethylene-responsive transcription factor ERF025-like (LOC104886234), mRNA
LOC104886506		2.23235	1.71446	2.09601	2.40467	4.26396	WRKY	XP_010669256.1//PREDICTED: probable WRKY transcription factor 41 [Beta vulgaris subsp. vulgaris]	PREDICTED: Beta vulgaris subsp. vulgaris probable WRKY transcription factor 41 (LOC104886506), mRNA
LOC104886592				1.54035		2.39085	WRKY	XP_010669355.1//PREDICTED: probable WRKY transcription factor 50 isoform X2 [Beta vulgaris subsp. vulgaris];XP_010669354.1//PREDICTED: probable WRKY transcription factor 50 isoform X1 [Beta vulgaris subsp. vulgaris]	PREDICTED: Beta vulgaris subsp. vulgaris probable WRKY transcription factor 50 (LOC104886592), transcript variant X2, mRNA;PREDICTED: Beta vulgaris subsp. vulgaris probable WRKY transcription factor 50 (LOC104886592), transcript variant X1, mRNA
LOC104886614		1.0388			1.24534	1.00806	HSF	XP_010669380.1//PREDICTED: heat shock factor protein HSF30 isoform X2 [Beta vulgaris subsp. vulgaris];XP_019103165.1//PREDICTED: heat shock factor protein HSF30 isoform X1 [Beta vulgaris subsp. vulgaris];XP_010669381.1//PREDICTED: heat shock factor protein HSF30 isoform X3 [Beta vulgaris subsp. vulgaris]	PREDICTED: Beta vulgaris subsp. vulgaris heat shock factor protein HSF30 (LOC104886614), transcript variant X3, mRNA;PREDICTED: Beta vulgaris subsp. vulgaris heat shock factor protein HSF30 (LOC104886614), transcript variant X2, mRNA;PREDICTED: Beta vulgaris subsp. vulgaris heat shock factor protein HSF30 (LOC104886614), transcript variant X4, mRNA;PREDICTED: Beta vulgaris subsp. vulgaris heat sh…
LOC104886620				-1.45361	-1.09292	-1.19407	C2H2	XP_010669389.1//PREDICTED: protein indeterminate-domain 7 [Beta vulgaris subsp. vulgaris]	PREDICTED: Beta vulgaris subsp. vulgaris protein indeterminate-domain 7 (LOC104886620), transcript variant X2, mRNA;PREDICTED: Beta vulgaris subsp. vulgaris protein indeterminate-domain 7 (LOC104886620), transcript variant X1, mRNA;PREDICTED: Beta vulgaris subsp. vulgaris protein indeterminate-domain 7 (LOC104886620), transcript variant X3, mRNA
LOC104886648			-1.81089			1.69442	AP2-EREBP	XP_010669419.1//PREDICTED: ethylene-responsive transcription factor CRF6 [Beta vulgaris subsp. vulgaris]	PREDICTED: Beta vulgaris subsp. vulgaris ethylene-responsive transcription factor CRF6 (LOC104886648), mRNA
LOC104886686		1.35078					bZIP	XP_010669488.1//PREDICTED: common plant regulatory factor 1 isoform X2 [Beta vulgaris subsp. vulgaris];XP_010669464.1//PREDICTED: common plant regulatory factor 1 isoform X1 [Beta vulgaris subsp. vulgaris]	PREDICTED: Beta vulgaris subsp. vulgaris common plant regulatory factor 1 (LOC104886686), transcript variant X1, mRNA;PREDICTED: Beta vulgaris subsp. vulgaris common plant regulatory factor 1 (LOC104886686), transcript variant X3, mRNA;PREDICTED: Beta vulgaris subsp. vulgaris common plant regulatory factor 1 (LOC104886686), transcript variant X2, mRNA
LOC104886784				-2.03237	-1.99297	-1.65244	ARF	XP_010669598.1//PREDICTED: auxin response factor 19 [Beta vulgaris subsp. vulgaris]	PREDICTED: Beta vulgaris subsp. vulgaris auxin response factor 19 (LOC104886784), mRNA
LOC104886846		1.17474		2.14055	2.23292	3.48985	LOB	XP_010669677.1//PREDICTED: LOB domain-containing protein 1 [Beta vulgaris subsp. vulgaris]	PREDICTED: Beta vulgaris subsp. vulgaris LOB domain-containing protein 1 (LOC104886846), mRNA
LOC104886959		2.89648	6.48043	6.36521	6.13434	6.17298	WRKY	XP_010669828.1//PREDICTED: WRKY transcription factor 22 [Beta vulgaris subsp. vulgaris]	PREDICTED: Beta vulgaris subsp. vulgaris WRKY transcription factor 22 (LOC104886959), mRNA
LOC104886969		2.13908	4.39752	3.64992	3.66818	5.41437	C2H2	XP_010669838.1//PREDICTED: zinc finger protein ZAT12 [Beta vulgaris subsp. vulgaris]	PREDICTED: Beta vulgaris subsp. vulgaris zinc finger protein ZAT12 (LOC104886969), mRNA
LOC104887002		-1.02116					MYB	XP_010669883.1//PREDICTED: protein REVEILLE 6 isoform X1 [Beta vulgaris subsp. vulgaris];XP_010669889.1//PREDICTED: protein REVEILLE 6 isoform X2 [Beta vulgaris subsp. vulgaris]	PREDICTED: Beta vulgaris subsp. vulgaris protein REVEILLE 6 (LOC104887002), transcript variant X2, mRNA;PREDICTED: Beta vulgaris subsp. vulgaris protein REVEILLE 6 (LOC104887002), transcript variant X1, mRNA
LOC104887156						-1.09057	Alfin-like	XP_010670056.1//PREDICTED: E3 ubiquitin-protein ligase SHPRH [Beta vulgaris subsp. vulgaris]	PREDICTED: Beta vulgaris subsp. vulgaris E3 ubiquitin-protein ligase SHPRH (LOC104887156), mRNA
LOC104887205					1.97548		WRKY	XP_010670103.2//PREDICTED: WRKY transcription factor 55 [Beta vulgaris subsp. vulgaris]	PREDICTED: Beta vulgaris subsp. vulgaris WRKY transcription factor 55 (LOC104887205), mRNA
LOC104887356	2.81443	3.0909	3.05752	4.25353	3.09719	2.49572	AP2-EREBP	XP_010670581.1//PREDICTED: ethylene-responsive transcription factor ERF014 [Beta vulgaris subsp. vulgaris]	PREDICTED: Beta vulgaris subsp. vulgaris ethylene-responsive transcription factor ERF014 (LOC104887356), mRNA
LOC104887431		3.77349	3.71621	5.121	3.70031		MYB	XP_010670356.1//PREDICTED: transcription factor MYB35 [Beta vulgaris subsp. vulgaris]	PREDICTED: Beta vulgaris subsp. vulgaris transcription factor MYB35 (LOC104887431), mRNA
LOC104887442			-1.4774	-2.90542	-1.24892		C3H	XP_010670370.1//PREDICTED: zinc finger CCCH domain-containing protein 53 [Beta vulgaris subsp. vulgaris]	PREDICTED: Beta vulgaris subsp. vulgaris zinc finger CCCH domain-containing protein 53 (LOC104887442), mRNA
LOC104887546		-1.27395	-1.2731	-1.28767	-1.13018	1.07635	Trihelix	XP_010670500.1//PREDICTED: trihelix transcription factor ASIL2 [Beta vulgaris subsp. vulgaris]	PREDICTED: Beta vulgaris subsp. vulgaris trihelix transcription factor ASIL2 (LOC104887546), mRNA
LOC104887661			3.78218	5.60878	4.12725	2.04653	bZIP	XP_010670652.1//PREDICTED: transcription factor HY5 [Beta vulgaris subsp. vulgaris]	PREDICTED: Beta vulgaris subsp. vulgaris transcription factor HY5 (LOC104887661), mRNA
LOC104887717						1.14018	DBP	XP_010670734.1//PREDICTED: probable protein phosphatase 2C 22 [Beta vulgaris subsp. vulgaris]	PREDICTED: Beta vulgaris subsp. vulgaris probable protein phosphatase 2C 22 (LOC104887717), mRNA
LOC104887727			-1.26238	-1.82287	-2.29384	-1.49213	Tify	XP_010670750.1//PREDICTED: protein TIFY 8 [Beta vulgaris subsp. vulgaris]	PREDICTED: Beta vulgaris subsp. vulgaris protein TIFY 8 (LOC104887727), mRNA
LOC104887739				1.00553			Sigma70-like	XP_010670766.1//PREDICTED: RNA polymerase sigma factor sigA [Beta vulgaris subsp. vulgaris]	PREDICTED: Beta vulgaris subsp. vulgaris RNA polymerase sigma factor sigA (LOC104887739), mRNA
LOC104887852					1.39644	1.89973	C2C2-GATA	XP_010670911.1//PREDICTED: GATA transcription factor 15 [Beta vulgaris subsp. vulgaris]	PREDICTED: Beta vulgaris subsp. vulgaris GATA transcription factor 15 (LOC104887852), mRNA
LOC104887940		1.68613	2.9332	3.82799	4.54434	5.47508	MYB	XP_010671030.1//PREDICTED: myb-related protein Myb4 [Beta vulgaris subsp. vulgaris]	PREDICTED: Beta vulgaris subsp. vulgaris myb-related protein Myb4 (LOC104887940), mRNA
LOC104887961				2.22965	4.42589	6.75081	AP2-EREBP	XP_010671053.1//PREDICTED: ethylene-responsive transcription factor ERF096-like [Beta vulgaris subsp. vulgaris]	PREDICTED: Beta vulgaris subsp. vulgaris ethylene-responsive transcription factor ERF096-like (LOC104887961), mRNA
LOC104887964				-1.7023	-1.84115	-1.78372	bHLH	XP_010671056.1//PREDICTED: transcription factor bHLH104 [Beta vulgaris subsp. vulgaris]	PREDICTED: Beta vulgaris subsp. vulgaris transcription factor bHLH104 (LOC104887964), mRNA
LOC104887983		-2.08091				-1.78451	PLATZ	XP_010671082.1//PREDICTED: uncharacterized protein LOC104887983 [Beta vulgaris subsp. vulgaris]	PREDICTED: Beta vulgaris subsp. vulgaris hypothetical protein (LOC104887983), mRNA
LOC104888062		-1.1262	-1.46079	-1.21049			MYB	XP_010671196.1//PREDICTED: transcription factor DIVARICATA [Beta vulgaris subsp. vulgaris]	PREDICTED: Beta vulgaris subsp. vulgaris transcription factor DIVARICATA (LOC104888062), transcript variant X3, mRNA;PREDICTED: Beta vulgaris subsp. vulgaris transcription factor DIVARICATA (LOC104888062), transcript variant X1, mRNA;PREDICTED: Beta vulgaris subsp. vulgaris transcription factor DIVARICATA (LOC104888062), transcript variant X2, mRNA;PREDICTED: Beta vulgaris subsp. vulgaris transcr…
LOC104888082	-2.51355			3.77872	3.25297	3.93569	AP2-EREBP	XP_010671217.1//PREDICTED: ethylene-responsive transcription factor 1B [Beta vulgaris subsp. vulgaris]	PREDICTED: Beta vulgaris subsp. vulgaris ethylene-responsive transcription factor 1B (LOC104888082), mRNA
LOC104888129	1.43367	1.27678	1.91804	2.10009	1.64439		NAC	XP_010671303.1//PREDICTED: NAC domain-containing protein 14 isoform X2 [Beta vulgaris subsp. vulgaris];XP_010671302.1//PREDICTED: protein NTM1-like 9 isoform X1 [Beta vulgaris subsp. vulgaris]	PREDICTED: Beta vulgaris subsp. vulgaris protein NTM1-like 9 (LOC104888129), transcript variant X2, mRNA;PREDICTED: Beta vulgaris subsp. vulgaris protein NTM1-like 9 (LOC104888129), transcript variant X1, mRNA
LOC104888220			1.60193	2.16857	1.60604		FAR1	XP_010671418.1//PREDICTED: protein FAR-RED IMPAIRED RESPONSE 1-like [Beta vulgaris subsp. vulgaris]	PREDICTED: Beta vulgaris subsp. vulgaris protein FAR-RED IMPAIRED RESPONSE 1-like (LOC104888220), mRNA
LOC104888292			1.78347	1.2102	1.34738		Sigma70-like	XP_010671515.1//PREDICTED: RNA polymerase sigma factor sigE, chloroplastic/mitochondrial [Beta vulgaris subsp. vulgaris]	PREDICTED: Beta vulgaris subsp. vulgaris RNA polymerase sigma factor sigE, chloroplastic/mitochondrial (LOC104888292), mRNA
LOC104888301		2.97325	1.35239	2.80689	3.272	2.8084	AP2-EREBP	XP_010671529.1//PREDICTED: ethylene-responsive transcription factor CRF4 [Beta vulgaris subsp. vulgaris]	PREDICTED: Beta vulgaris subsp. vulgaris ethylene-responsive transcription factor CRF4 (LOC104888301), mRNA
LOC104888309		1.00349	1.50076	1.66026	1.6824		bZIP	XP_019104066.1//PREDICTED: common plant regulatory factor 1 isoform X3 [Beta vulgaris subsp. vulgaris];KMT16099.1//hypothetical protein BVRB_3g052640 isoform C [Beta vulgaris subsp. vulgaris];XP_010671544.1//PREDICTED: common plant regulatory factor 1 isoform X2 [Beta vulgaris subsp. vulgaris];XP_010671541.1//PREDICTED: common plant regulatory factor 1 isoform X1 [Beta vulgaris subsp. vulgaris]	PREDICTED: Beta vulgaris subsp. vulgaris common plant regulatory factor 1 (LOC104888309), transcript variant X5, mRNA;PREDICTED: Beta vulgaris subsp. vulgaris common plant regulatory factor 1 (LOC104888309), transcript variant X3, mRNA;PREDICTED: Beta vulgaris subsp. vulgaris common plant regulatory factor 1 (LOC104888309), transcript variant X4, mRNA;PREDICTED: Beta vulgaris subsp. vulgaris comm…
LOC104888361		2.03281	4.30192	3.56658	1.8891	2.46514	WRKY	XP_010671600.1//PREDICTED: probable WRKY transcription factor 27 [Beta vulgaris subsp. vulgaris]	PREDICTED: Beta vulgaris subsp. vulgaris probable WRKY transcription factor 27 (LOC104888361), mRNA
LOC104888390	1.66371	2.6779					GRAS	XP_010671651.1//PREDICTED: scarecrow-like protein 8 [Beta vulgaris subsp. vulgaris]	PREDICTED: Beta vulgaris subsp. vulgaris scarecrow-like protein 8 (LOC104888390), mRNA
LOC104888416		-1.09685		1.21413	1.06458	1.07326	bZIP	XP_010671685.1//PREDICTED: bZIP transcription factor 53 [Beta vulgaris subsp. vulgaris]	PREDICTED: Beta vulgaris subsp. vulgaris bZIP transcription factor 53 (LOC104888416), mRNA
LOC104888469		1.30819				1.10564	WRKY	XP_010671761.1//PREDICTED: probable WRKY transcription factor 23 [Beta vulgaris subsp. vulgaris]	PREDICTED: Beta vulgaris subsp. vulgaris probable WRKY transcription factor 23 (LOC104888469), mRNA
LOC104888587			3.4369	3.06229			WRKY	XP_010671912.1//PREDICTED: probable WRKY transcription factor 53 [Beta vulgaris subsp. vulgaris]	PREDICTED: Beta vulgaris subsp. vulgaris probable WRKY transcription factor 53 (LOC104888587), mRNA
LOC104888633			-2.11856		-1.76957	-1.90482	LIM	XP_010671960.1//PREDICTED: LIM domain-containing protein PLIM2c [Beta vulgaris subsp. vulgaris]	PREDICTED: Beta vulgaris subsp. vulgaris LIM domain-containing protein PLIM2c (LOC104888633), mRNA
LOC104888669		2.5687					MYB	XP_010672001.1//PREDICTED: myb-related protein Myb4 [Beta vulgaris subsp. vulgaris]	PREDICTED: Beta vulgaris subsp. vulgaris myb-related protein Myb4 (LOC104888669), mRNA
LOC104888730				-2.97734			bHLH	XP_010672071.1//PREDICTED: transcription factor bHLH91 [Beta vulgaris subsp. vulgaris]	PREDICTED: Beta vulgaris subsp. vulgaris transcription factor bHLH91 (LOC104888730), transcript variant X1, mRNA;PREDICTED: Beta vulgaris subsp. vulgaris transcription factor bHLH91 (LOC104888730), transcript variant X2, misc_RNA
LOC104888817					1.07457		FAR1	XP_010672213.1//PREDICTED: protein FAR1-RELATED SEQUENCE 5 isoform X1 [Beta vulgaris subsp. vulgaris]	PREDICTED: Beta vulgaris subsp. vulgaris protein FAR1-RELATED SEQUENCE 5 (LOC104888817), transcript variant X1, mRNA;PREDICTED: Beta vulgaris subsp. vulgaris protein FAR1-RELATED SEQUENCE 5 (LOC104888817), transcript variant X2, mRNA
LOC104888933				1.04393			G2-like	XP_010672351.1//PREDICTED: putative disease resistance protein At3g14460 [Beta vulgaris subsp. vulgaris]	PREDICTED: Beta vulgaris subsp. vulgaris putative disease resistance protein At3g14460 (LOC104888933), mRNA
LOC104888947	1.35439						SRS	XP_021759872.1//protein SHI RELATED SEQUENCE 1-like [Chenopodium quinoa];XP_015872051.1//PREDICTED: protein SHI RELATED SEQUENCE 1-like [Ziziphus jujuba]	PREDICTED: Beta vulgaris subsp. vulgaris protein SHI RELATED SEQUENCE 1-like (LOC104888947), mRNA
LOC104888974		-1.17443					AP2-EREBP	XP_010672391.1//PREDICTED: AP2-like ethylene-responsive transcription factor At2g41710 [Beta vulgaris subsp. vulgaris]	PREDICTED: Beta vulgaris subsp. vulgaris AP2-like ethylene-responsive transcription factor At2g41710 (LOC104888974), mRNA
LOC104888990	1.72457	3.29339	2.19628	1.60964	1.47025	1.12882	bHLH	XP_010672414.1//PREDICTED: transcription factor bHLH113 isoform X3 [Beta vulgaris subsp. vulgaris];XP_019104186.1//PREDICTED: transcription factor bHLH113 isoform X1 [Beta vulgaris subsp. vulgaris]	PREDICTED: Beta vulgaris subsp. vulgaris transcription factor bHLH113 (LOC104888990), transcript variant X3, mRNA;PREDICTED: Beta vulgaris subsp. vulgaris transcription factor bHLH113 (LOC104888990), transcript variant X1, mRNA;PREDICTED: Beta vulgaris subsp. vulgaris transcription factor bHLH113 (LOC104888990), transcript variant X2, mRNA
LOC104889035			2.26479	1.79651	2.84235		TAZ	XP_010672473.1//PREDICTED: BTB/POZ and TAZ domain-containing protein 3 [Beta vulgaris subsp. vulgaris]	PREDICTED: Beta vulgaris subsp. vulgaris BTB/POZ and TAZ domain-containing protein 3 (LOC104889035), transcript variant X1, mRNA;PREDICTED: Beta vulgaris subsp. vulgaris BTB/POZ and TAZ domain-containing protein 3 (LOC104889035), transcript variant X2, mRNA
LOC104889090		-1.03955		-1.33672	-1.94126		ARF	XP_010672559.1//PREDICTED: auxin response factor 17 [Beta vulgaris subsp. vulgaris]	PREDICTED: Beta vulgaris subsp. vulgaris auxin response factor 17 (LOC104889090), transcript variant X3, mRNA;PREDICTED: Beta vulgaris subsp. vulgaris auxin response factor 17 (LOC104889090), transcript variant X2, mRNA;PREDICTED: Beta vulgaris subsp. vulgaris auxin response factor 17 (LOC104889090), transcript variant X1, mRNA
LOC104889205			-1.10729				MYB	XP_010672669.1//PREDICTED: putative mediator of RNA polymerase II transcription subunit 26 [Beta vulgaris subsp. vulgaris]	PREDICTED: Beta vulgaris subsp. vulgaris putative mediator of RNA polymerase II transcription subunit 26 (LOC104889205), mRNA
LOC104889210			-1.03283	-1.10903			G2-like	XP_019104209.1//PREDICTED: myb family transcription factor PHL5 isoform X1 [Beta vulgaris subsp. vulgaris];XP_010672678.1//PREDICTED: myb family transcription factor PHL5 isoform X2 [Beta vulgaris subsp. vulgaris]	PREDICTED: Beta vulgaris subsp. vulgaris hypothetical protein (LOC104889210), transcript variant X1, mRNA;PREDICTED: Beta vulgaris subsp. vulgaris hypothetical protein (LOC104889210), transcript variant X4, mRNA;PREDICTED: Beta vulgaris subsp. vulgaris hypothetical protein (LOC104889210), transcript variant X3, mRNA;PREDICTED: Beta vulgaris subsp. vulgaris hypothetical protein (LOC104889210), tra…
LOC104889211		-1.38703					mTERF	XP_010672681.1//PREDICTED: transcription termination factor MTEF18, mitochondrial [Beta vulgaris subsp. vulgaris]	PREDICTED: Beta vulgaris subsp. vulgaris transcription termination factor MTEF18, mitochondrial (LOC104889211), transcript variant X5, mRNA;PREDICTED: Beta vulgaris subsp. vulgaris transcription termination factor MTEF18, mitochondrial (LOC104889211), transcript variant X1, mRNA;PREDICTED: Beta vulgaris subsp. vulgaris transcription termination factor MTEF18, mitochondrial (LOC104889211), transcr…
LOC104889216				-1.48267	-1.75819	-1.42878	SBP	XP_010672689.1//PREDICTED: squamosa promoter-binding-like protein 9 [Beta vulgaris subsp. vulgaris]	PREDICTED: Beta vulgaris subsp. vulgaris squamosa promoter-binding-like protein 9 (LOC104889216), mRNA
LOC104889247				1.49336	2.05423	1.80467	bHLH	XP_010672727.2//PREDICTED: transcription factor bHLH130 [Beta vulgaris subsp. vulgaris]	PREDICTED: Beta vulgaris subsp. vulgaris transcription factor bHLH130 (LOC104889247), mRNA
LOC104889251				-1.11122			bHLH	XP_010672733.1//PREDICTED: transcription factor bHLH48 [Beta vulgaris subsp. vulgaris]	PREDICTED: Beta vulgaris subsp. vulgaris transcription factor bHLH48 (LOC104889251), mRNA
LOC104889265				-2.26086			C2H2	XP_010672755.1//PREDICTED: zinc finger protein WIP2 [Beta vulgaris subsp. vulgaris]	PREDICTED: Beta vulgaris subsp. vulgaris zinc finger protein WIP2 (LOC104889265), mRNA
LOC104889276				-1.09499	-1.20332		MYB	XP_019104219.1//PREDICTED: uncharacterized protein LOC104889276 isoform X2 [Beta vulgaris subsp. vulgaris];XP_010672769.1//PREDICTED: uncharacterized protein LOC104889276 isoform X1 [Beta vulgaris subsp. vulgaris]	PREDICTED: Beta vulgaris subsp. vulgaris hypothetical protein (LOC104889276), transcript variant X1, mRNA;PREDICTED: Beta vulgaris subsp. vulgaris hypothetical protein (LOC104889276), transcript variant X4, mRNA;PREDICTED: Beta vulgaris subsp. vulgaris hypothetical protein (LOC104889276), transcript variant X3, mRNA;PREDICTED: Beta vulgaris subsp. vulgaris hypothetical protein (LOC104889276), tra…
LOC104889363		-1.17443					AP2-EREBP	XP_010672391.1//PREDICTED: AP2-like ethylene-responsive transcription factor At2g41710 [Beta vulgaris subsp. vulgaris]	PREDICTED: Beta vulgaris subsp. vulgaris AP2-like ethylene-responsive transcription factor At2g41710 (LOC104889363), mRNA
LOC104889366					2.20981	2.64289	HSF	KMT15041.1//hypothetical protein BVRB_3g061640 [Beta vulgaris subsp. vulgaris]	PREDICTED: Beta vulgaris subsp. vulgaris heat stress transcription factor B-3 (LOC104889366), mRNA
LOC104889529		-1.18714	-1.48596	-3.84464	-2.81719	-2.08976	G2-like	XP_010673075.1//PREDICTED: transcription factor PCL1 [Beta vulgaris subsp. vulgaris]	PREDICTED: Beta vulgaris subsp. vulgaris transcription factor PCL1 (LOC104889529), mRNA
LOC104889653				-3.84934	-2.92492	-1.99939	MYB	XP_010673224.1//PREDICTED: transcription factor DIVARICATA [Beta vulgaris subsp. vulgaris]	PREDICTED: Beta vulgaris subsp. vulgaris transcription factor DIVARICATA (LOC104889653), mRNA
LOC104889681			7.32966				WRKY	XP_010673259.1//PREDICTED: disease resistance protein At4g27190 isoform X2 [Beta vulgaris subsp. vulgaris];XP_010673258.1//PREDICTED: disease resistance protein At4g27190 isoform X1 [Beta vulgaris subsp. vulgaris];XP_010673261.1//PREDICTED: disease resistance protein At4g27190 isoform X4 [Beta vulgaris subsp. vulgaris];XP_010673260.1//PREDICTED: disease resistance protein At4g27190 isoform X3 [Be…	PREDICTED: Beta vulgaris subsp. vulgaris disease resistance protein At4g27190 (LOC104889681), transcript variant X6, mRNA;PREDICTED: Beta vulgaris subsp. vulgaris disease resistance protein At4g27190 (LOC104889681), transcript variant X5, mRNA;PREDICTED: Beta vulgaris subsp. vulgaris disease resistance protein At4g27190 (LOC104889681), transcript variant X2, mRNA;PREDICTED: Beta vulgaris subsp. v…
LOC104889719		1.40633	1.67611			1.3804	bHLH	XP_010673318.1//PREDICTED: transcription factor bHLH78 [Beta vulgaris subsp. vulgaris]	PREDICTED: Beta vulgaris subsp. vulgaris transcription factor bHLH78 (LOC104889719), mRNA
LOC104889809					1.29379		AP2-EREBP	XP_010673427.1//PREDICTED: ethylene-responsive transcription factor ERF062 [Beta vulgaris subsp. vulgaris]	PREDICTED: Beta vulgaris subsp. vulgaris uncharacterized LOC104889809 (LOC104889809), ncRNA
LOC104889846	1.56706				1.89113		MYB	XP_019104345.1//PREDICTED: transcription repressor MYB6 isoform X1 [Beta vulgaris subsp. vulgaris];XP_019104346.1//PREDICTED: transcription repressor MYB6 isoform X2 [Beta vulgaris subsp. vulgaris]	PREDICTED: Beta vulgaris subsp. vulgaris transcription repressor MYB6 (LOC104889846), transcript variant X1, mRNA;PREDICTED: Beta vulgaris subsp. vulgaris transcription repressor MYB6 (LOC104889846), transcript variant X2, mRNA
LOC104889863		2.31315					AP2-EREBP	XP_010673500.1//PREDICTED: uncharacterized abhydrolase domain-containing protein DDB_G0269086-like [Beta vulgaris subsp. vulgaris];XP_008219757.1//PREDICTED: ethylene-responsive transcription factor ERF012 [Prunus mume]	PREDICTED: Beta vulgaris subsp. vulgaris uncharacterized abhydrolase domain-containing protein DDB_G0269086-like (LOC104889863), mRNA
LOC104889898						1.08277	C3H	XP_010673537.1//PREDICTED: zinc finger CCCH domain-containing protein 31 isoform X1 [Beta vulgaris subsp. vulgaris];XP_019104371.1//PREDICTED: zinc finger CCCH domain-containing protein 31 isoform X2 [Beta vulgaris subsp. vulgaris]	PREDICTED: Beta vulgaris subsp. vulgaris zinc finger CCCH domain-containing protein 31 (LOC104889898), transcript variant X1, mRNA;PREDICTED: Beta vulgaris subsp. vulgaris zinc finger CCCH domain-containing protein 31 (LOC104889898), transcript variant X2, mRNA
LOC104889964						-1.21648	Trihelix	XP_010673612.1//PREDICTED: uncharacterized protein LOC104889964 [Beta vulgaris subsp. vulgaris]	PREDICTED: Beta vulgaris subsp. vulgaris hypothetical protein (LOC104889964), mRNA
LOC104889987			-1.12485	-1.35479			C3H	XP_010673641.1//PREDICTED: zinc finger CCCH domain-containing protein 24 [Beta vulgaris subsp. vulgaris]	PREDICTED: Beta vulgaris subsp. vulgaris zinc finger CCCH domain-containing protein 24 (LOC104889987), mRNA
LOC104890059						1.18625	GRAS	XP_010673719.1//PREDICTED: scarecrow-like protein 3 [Beta vulgaris subsp. vulgaris]	PREDICTED: Beta vulgaris subsp. vulgaris scarecrow-like protein 3 (LOC104890059), mRNA
LOC104890080			-2.17871	-1.77663		1.64898	SRS	XP_010673751.1//PREDICTED: protein LATERAL ROOT PRIMORDIUM 1 [Beta vulgaris subsp. vulgaris]	PREDICTED: Beta vulgaris subsp. vulgaris protein LATERAL ROOT PRIMORDIUM 1 (LOC104890080), mRNA
LOC104890107				-4.9102	-3.77742	-2.2427	HSF	XP_019104399.1//PREDICTED: heat stress transcription factor B-4-like isoform X2 [Beta vulgaris subsp. vulgaris];XP_019104398.1//PREDICTED: heat stress transcription factor B-4-like isoform X1 [Beta vulgaris subsp. vulgaris];XP_010673780.1//PREDICTED: heat stress transcription factor B-4-like isoform X3 [Beta vulgaris subsp. vulgaris]	PREDICTED: Beta vulgaris subsp. vulgaris heat stress transcription factor B-4-like (LOC104890107), transcript variant X4, mRNA;PREDICTED: Beta vulgaris subsp. vulgaris heat stress transcription factor B-4-like (LOC104890107), transcript variant X2, mRNA;PREDICTED: Beta vulgaris subsp. vulgaris heat stress transcription factor B-4-like (LOC104890107), transcript variant X1, mRNA;PREDICTED: Beta vu…
LOC104890259						-3.7445	AP2-EREBP	XP_010673983.1//PREDICTED: ethylene-responsive transcription factor LEP [Beta vulgaris subsp. vulgaris]	PREDICTED: Beta vulgaris subsp. vulgaris ethylene-responsive transcription factor LEP (LOC104890259), mRNA
LOC104890277					3.74691	4.66888	AP2-EREBP	XP_010673999.2//PREDICTED: ethylene-responsive transcription factor ERF107 [Beta vulgaris subsp. vulgaris]	PREDICTED: Beta vulgaris subsp. vulgaris ethylene-responsive transcription factor ERF107 (LOC104890277), mRNA
LOC104890381			4.10253		3.45534		C2C2-GATA	XP_010674149.1//PREDICTED: GATA transcription factor 16 [Beta vulgaris subsp. vulgaris]	PREDICTED: Beta vulgaris subsp. vulgaris GATA transcription factor 16 (LOC104890381), mRNA
LOC104890479			-1.33349				Alfin-like	XP_010674289.1//PREDICTED: PHD finger protein At1g33420 [Beta vulgaris subsp. vulgaris]	PREDICTED: Beta vulgaris subsp. vulgaris PHD finger protein At1g33420 (LOC104890479), mRNA
LOC104890529			2.09519	3.827	3.84655	2.38	NAC	XP_010674351.1//PREDICTED: NAC domain-containing protein 2 [Beta vulgaris subsp. vulgaris]	PREDICTED: Beta vulgaris subsp. vulgaris NAC domain-containing protein 2 (LOC104890529), mRNA
LOC104890610						1.70085	MYB	XP_010674459.1//PREDICTED: transcription factor MYB86 [Beta vulgaris subsp. vulgaris]	PREDICTED: Beta vulgaris subsp. vulgaris transcription factor MYB86 (LOC104890610), mRNA
LOC104890618				1.21891			bHLH	XP_019104511.1//PREDICTED: transcription factor PIF3 isoform X3 [Beta vulgaris subsp. vulgaris];XP_019104506.1//PREDICTED: transcription factor PIF3 isoform X1 [Beta vulgaris subsp. vulgaris]	PREDICTED: Beta vulgaris subsp. vulgaris transcription factor PIF3 (LOC104890618), transcript variant X6, mRNA;PREDICTED: Beta vulgaris subsp. vulgaris transcription factor PIF3 (LOC104890618), transcript variant X1, mRNA;PREDICTED: Beta vulgaris subsp. vulgaris transcription factor PIF3 (LOC104890618), transcript variant X2, mRNA;PREDICTED: Beta vulgaris subsp. vulgaris transcription factor PIF3…
LOC104890825						1.03314	MYB	XP_010674728.1//PREDICTED: protein ALWAYS EARLY 2 isoform X2 [Beta vulgaris subsp. vulgaris];XP_010674727.1//PREDICTED: protein ALWAYS EARLY 2 isoform X1 [Beta vulgaris subsp. vulgaris]	PREDICTED: Beta vulgaris subsp. vulgaris protein ALWAYS EARLY 2 (LOC104890825), transcript variant X1, mRNA;PREDICTED: Beta vulgaris subsp. vulgaris protein ALWAYS EARLY 2 (LOC104890825), transcript variant X2, mRNA
LOC104890911			1.62304	1.95083	1.83363		bZIP	XP_010674829.1//PREDICTED: light-inducible protein CPRF2 [Beta vulgaris subsp. vulgaris]	PREDICTED: Beta vulgaris subsp. vulgaris light-inducible protein CPRF2 (LOC104890911), mRNA
LOC104890963				1.05186	1.36306	1.05708	GeBP	XP_010674886.1//PREDICTED: probable transcription factor At3g04930 isoform X2 [Beta vulgaris subsp. vulgaris];XP_010674885.1//PREDICTED: probable transcription factor At3g04930 isoform X1 [Beta vulgaris subsp. vulgaris]	PREDICTED: Beta vulgaris subsp. vulgaris probable transcription factor At3g04930 (LOC104890963), transcript variant X2, mRNA;PREDICTED: Beta vulgaris subsp. vulgaris probable transcription factor At3g04930 (LOC104890963), transcript variant X1, mRNA
LOC104890992			-3.27585		-1.19225		ABI3VP1	XP_010674926.1//PREDICTED: B3 domain-containing protein REM5 [Beta vulgaris subsp. vulgaris]	PREDICTED: Beta vulgaris subsp. vulgaris B3 domain-containing protein REM5 (LOC104890992), mRNA
LOC104891085						-3.16717	FAR1	XP_010675037.2//PREDICTED: protein FAR1-RELATED SEQUENCE 5-like isoform X1 [Beta vulgaris subsp. vulgaris];XP_019104581.1//PREDICTED: protein FAR1-RELATED SEQUENCE 5-like isoform X2 [Beta vulgaris subsp. vulgaris]	PREDICTED: Beta vulgaris subsp. vulgaris protein FAR1-RELATED SEQUENCE 5-like (LOC104891085), transcript variant X2, mRNA;PREDICTED: Beta vulgaris subsp. vulgaris protein FAR1-RELATED SEQUENCE 5-like (LOC104891085), transcript variant X1, mRNA
LOC104891124			-2.20075	-1.40935			Trihelix	XP_010675079.1//PREDICTED: trihelix transcription factor GTL2 [Beta vulgaris subsp. vulgaris]	PREDICTED: Beta vulgaris subsp. vulgaris trihelix transcription factor GTL2 (LOC104891124), mRNA
LOC104891139						-2.39563	CPP	XP_010675094.1//PREDICTED: CRC domain-containing protein TSO1 isoform X3 [Beta vulgaris subsp. vulgaris];XP_010675093.1//PREDICTED: CRC domain-containing protein TSO1 isoform X2 [Beta vulgaris subsp. vulgaris];XP_010675092.1//PREDICTED: CRC domain-containing protein TSO1 isoform X1 [Beta vulgaris subsp. vulgaris]	PREDICTED: Beta vulgaris subsp. vulgaris CRC domain-containing protein TSO1 (LOC104891139), transcript variant X2, mRNA;PREDICTED: Beta vulgaris subsp. vulgaris CRC domain-containing protein TSO1 (LOC104891139), transcript variant X3, mRNA;PREDICTED: Beta vulgaris subsp. vulgaris CRC domain-containing protein TSO1 (LOC104891139), transcript variant X1, mRNA
LOC104891145			-2.3691	-3.56499	-2.64884	-1.19622	WRKY	XP_010675100.1//PREDICTED: probable WRKY transcription factor 74 [Beta vulgaris subsp. vulgaris]	PREDICTED: Beta vulgaris subsp. vulgaris probable WRKY transcription factor 74 (LOC104891145), mRNA
LOC104891182						1.41722	MADS	XP_010675143.1//PREDICTED: MADS-box protein JOINTLESS [Beta vulgaris subsp. vulgaris];XP_010675177.1//PREDICTED: uncharacterized protein LOC104891211 [Beta vulgaris subsp. vulgaris]	PREDICTED: Beta vulgaris subsp. vulgaris MADS-box protein JOINTLESS (LOC104891182), mRNA
LOC104891208			1.63618			-2.20321	ABI3VP1	XP_010675170.1//PREDICTED: B3 domain-containing protein REM16 isoform X2 [Beta vulgaris subsp. vulgaris];XP_019104607.1//PREDICTED: B3 domain-containing protein REM16 isoform X1 [Beta vulgaris subsp. vulgaris]	PREDICTED: Beta vulgaris subsp. vulgaris B3 domain-containing protein REM16 (LOC104891208), transcript variant X1, mRNA;PREDICTED: Beta vulgaris subsp. vulgaris B3 domain-containing protein REM16 (LOC104891208), transcript variant X2, mRNA
LOC104891209						-2.36856	ABI3VP1	XP_010675173.1//PREDICTED: B3 domain-containing protein REM16 isoform X3 [Beta vulgaris subsp. vulgaris];XP_010675171.1//PREDICTED: B3 domain-containing protein REM16 isoform X1 [Beta vulgaris subsp. vulgaris];XP_010675172.1//PREDICTED: B3 domain-containing protein REM16 isoform X2 [Beta vulgaris subsp. vulgaris]	PREDICTED: Beta vulgaris subsp. vulgaris B3 domain-containing protein REM16 (LOC104891209), transcript variant X2, mRNA;PREDICTED: Beta vulgaris subsp. vulgaris B3 domain-containing protein REM16 (LOC104891209), transcript variant X1, mRNA;PREDICTED: Beta vulgaris subsp. vulgaris B3 domain-containing protein REM16 (LOC104891209), transcript variant X3, mRNA
LOC104891238				-1.97065	-1.1211		ARF	XP_010675199.1//PREDICTED: auxin response factor 8 [Beta vulgaris subsp. vulgaris]	PREDICTED: Beta vulgaris subsp. vulgaris auxin response factor 8 (LOC104891238), mRNA
LOC104891267				1.40179		-1.61706	MYB	XP_010675240.1//PREDICTED: protein REVEILLE 1 isoform X2 [Beta vulgaris subsp. vulgaris];XP_010675239.1//PREDICTED: protein REVEILLE 2 isoform X1 [Beta vulgaris subsp. vulgaris]	PREDICTED: Beta vulgaris subsp. vulgaris protein REVEILLE 2 (LOC104891267), transcript variant X2, mRNA;PREDICTED: Beta vulgaris subsp. vulgaris protein REVEILLE 2 (LOC104891267), transcript variant X1, mRNA
LOC104891380				-2.14951			MADS	XP_010675367.1//PREDICTED: agamous-like MADS-box protein AGL61 [Beta vulgaris subsp. vulgaris]	PREDICTED: Beta vulgaris subsp. vulgaris agamous-like MADS-box protein AGL61 (LOC104891380), mRNA
LOC104891488		-1.53075					MYB	XP_010675487.1//PREDICTED: L10-interacting MYB domain-containing protein [Beta vulgaris subsp. vulgaris]	PREDICTED: Beta vulgaris subsp. vulgaris hypothetical protein (LOC104891488), transcript variant X2, mRNA;PREDICTED: Beta vulgaris subsp. vulgaris hypothetical protein (LOC104891488), transcript variant X1, mRNA
LOC104891540	2.21971	2.86146	2.651	2.95612	1.80161		AP2-EREBP	XP_010675550.1//PREDICTED: ethylene-responsive transcription factor 8 [Beta vulgaris subsp. vulgaris]	PREDICTED: Beta vulgaris subsp. vulgaris ethylene-responsive transcription factor 8 (LOC104891540), mRNA
LOC104891597					1.1559		NAC	XP_010675608.1//PREDICTED: NAC transcription factor 56 [Beta vulgaris subsp. vulgaris]	PREDICTED: Beta vulgaris subsp. vulgaris NAC transcription factor 56 (LOC104891597), mRNA
LOC104891599			-1.83818				bHLH	XP_010675612.1//PREDICTED: transcription factor bHLH94 [Beta vulgaris subsp. vulgaris]	PREDICTED: Beta vulgaris subsp. vulgaris transcription factor bHLH94 (LOC104891599), mRNA
LOC104891602			3.09572	4.49731	4.18077	2.08385	NAC	XP_010675611.1//PREDICTED: NAC domain-containing protein 72 [Beta vulgaris subsp. vulgaris]	PREDICTED: Beta vulgaris subsp. vulgaris NAC domain-containing protein 72 (LOC104891602), mRNA
LOC104891606				-2.4657	-2.61569		HSF	XP_010675615.1//PREDICTED: heat stress transcription factor B-4 [Beta vulgaris subsp. vulgaris]	PREDICTED: Beta vulgaris subsp. vulgaris heat stress transcription factor B-4 (LOC104891606), mRNA
LOC104891730				1.29533	1.3402		AP2-EREBP	XP_010675777.1//PREDICTED: ethylene-responsive transcription factor 3 [Beta vulgaris subsp. vulgaris]	PREDICTED: Beta vulgaris subsp. vulgaris ethylene-responsive transcription factor 3 (LOC104891730), mRNA
LOC104891774			3.96695	3.81744			WRKY	XP_010675831.1//PREDICTED: probable WRKY transcription factor 46 [Beta vulgaris subsp. vulgaris]	PREDICTED: Beta vulgaris subsp. vulgaris probable WRKY transcription factor 46 (LOC104891774), mRNA
LOC104891818			-1.05681				WRKY	XP_010675876.1//PREDICTED: probable WRKY transcription factor 20 [Beta vulgaris subsp. vulgaris]	PREDICTED: Beta vulgaris subsp. vulgaris probable WRKY transcription factor 20 (LOC104891818), mRNA
LOC104891820	1.6863	2.71846	1.75377	1.73619	2.62367	1.11819	GRAS	XP_010675879.1//PREDICTED: scarecrow-like protein 21 [Beta vulgaris subsp. vulgaris]	PREDICTED: Beta vulgaris subsp. vulgaris scarecrow-like protein 21 (LOC104891820), transcript variant X1, mRNA;PREDICTED: Beta vulgaris subsp. vulgaris scarecrow-like protein 21 (LOC104891820), transcript variant X2, mRNA
LOC104891826		-1.07675				-1.26755	mTERF	XP_010675886.1//PREDICTED: transcription termination factor MTERF9, chloroplastic [Beta vulgaris subsp. vulgaris]	PREDICTED: Beta vulgaris subsp. vulgaris hypothetical protein (LOC104891826), transcript variant X5, mRNA;PREDICTED: Beta vulgaris subsp. vulgaris hypothetical protein (LOC104891826), transcript variant X3, mRNA;PREDICTED: Beta vulgaris subsp. vulgaris hypothetical protein (LOC104891826), transcript variant X4, mRNA;PREDICTED: Beta vulgaris subsp. vulgaris hypothetical protein (LOC104891826), tra…
LOC104891827			-1.32059				C3H	XP_010675892.1//PREDICTED: zinc finger CCCH domain-containing protein 18 isoform X3 [Beta vulgaris subsp. vulgaris];XP_010675891.1//PREDICTED: zinc finger CCCH domain-containing protein 18 isoform X2 [Beta vulgaris subsp. vulgaris];XP_010675890.1//PREDICTED: zinc finger CCCH domain-containing protein 18 isoform X1 [Beta vulgaris subsp. vulgaris]	PREDICTED: Beta vulgaris subsp. vulgaris zinc finger CCCH domain-containing protein 18 (LOC104891827), transcript variant X2, mRNA;PREDICTED: Beta vulgaris subsp. vulgaris zinc finger CCCH domain-containing protein 18 (LOC104891827), transcript variant X3, mRNA;PREDICTED: Beta vulgaris subsp. vulgaris zinc finger CCCH domain-containing protein 18 (LOC104891827), transcript variant X1, mRNA
LOC104891939		2.51368	2.70958		-2.22599		WRKY	XP_010676029.2//PREDICTED: probable WRKY transcription factor 70 [Beta vulgaris subsp. vulgaris]	PREDICTED: Beta vulgaris subsp. vulgaris probable WRKY transcription factor 70 (LOC104891939), mRNA
LOC104892048			-1.35064	-3.87385	-3.42447	-2.63909	PLATZ	XP_010676167.1//PREDICTED: uncharacterized protein LOC104892048 [Beta vulgaris subsp. vulgaris]	PREDICTED: Beta vulgaris subsp. vulgaris hypothetical protein (LOC104892048), mRNA
LOC104892135		2.76515	2.152	1.57533	1.4032		Alfin-like	XP_010676269.1//PREDICTED: uncharacterized protein At4g10930 [Beta vulgaris subsp. vulgaris];KMT11895.1//hypothetical protein BVRB_5g098620 isoform B [Beta vulgaris subsp. vulgaris]	PREDICTED: Beta vulgaris subsp. vulgaris hypothetical protein isoform A (LOC104892135), mRNA
LOC104892147					1.52264	1.27406	MYB	XP_019104387.1//PREDICTED: LOW QUALITY PROTEIN: dnaJ homolog subfamily C member 2-like [Beta vulgaris subsp. vulgaris]	PREDICTED: Beta vulgaris subsp. vulgaris dnaJ homolog subfamily C member 2-like (LOC104892147), mRNA
LOC104892162	2.24972	1.96683	3.48589	2.05188			AP2-EREBP	XP_010676304.1//PREDICTED: ethylene-responsive transcription factor ERF061 [Beta vulgaris subsp. vulgaris]	PREDICTED: Beta vulgaris subsp. vulgaris ethylene-responsive transcription factor ERF061 (LOC104892162), mRNA
LOC104892178	1.72499	2.33853	2.26942		2.12838	1.83977	WRKY	XP_010676319.1//PREDICTED: probable WRKY transcription factor 41 [Beta vulgaris subsp. vulgaris]	PREDICTED: Beta vulgaris subsp. vulgaris probable WRKY transcription factor 41 (LOC104892178), mRNA
LOC104892198			-3.63468	-1.79905			AP2-EREBP	XP_010676352.1//PREDICTED: ethylene-responsive transcription factor CRF2 [Beta vulgaris subsp. vulgaris]	PREDICTED: Beta vulgaris subsp. vulgaris ethylene-responsive transcription factor CRF2 (LOC104892198), mRNA
LOC104892239		1.96673	2.78091	3.74675	3.07121	5.07689	WRKY	XP_010676412.1//PREDICTED: WRKY transcription factor 22 [Beta vulgaris subsp. vulgaris]	PREDICTED: Beta vulgaris subsp. vulgaris WRKY transcription factor 22 (LOC104892239), mRNA
LOC104892325				1.15421			HSF	XP_010676525.1//PREDICTED: heat stress transcription factor B-2b [Beta vulgaris subsp. vulgaris]	PREDICTED: Beta vulgaris subsp. vulgaris heat stress transcription factor B-2b (LOC104892325), mRNA
LOC104892338					-1.24401	-3.35086	GRAS	XP_019104982.1//PREDICTED: scarecrow-like protein 28 [Beta vulgaris subsp. vulgaris]	PREDICTED: Beta vulgaris subsp. vulgaris scarecrow-like protein 28 (LOC104892338), mRNA
LOC104892349	2.71106	5.18035	8.51219	5.35779	5.16224		AP2-EREBP	XP_010676556.2//PREDICTED: dehydration-responsive element-binding protein 1A-like [Beta vulgaris subsp. vulgaris]	PREDICTED: Beta vulgaris subsp. vulgaris dehydration-responsive element-binding protein 1A-like (LOC104892349), mRNA
LOC104892363			-1.95603	-1.88145			HB	XP_010676578.1//PREDICTED: homeobox protein HD1 [Beta vulgaris subsp. vulgaris]	PREDICTED: Beta vulgaris subsp. vulgaris homeobox protein HD1 (LOC104892363), mRNA
LOC104892383				-2.2685		-2.8209	bHLH	XP_010676605.1//PREDICTED: transcription factor bHLH126 [Beta vulgaris subsp. vulgaris]	PREDICTED: Beta vulgaris subsp. vulgaris transcription factor bHLH126 (LOC104892383), mRNA
LOC104892433					1.46302	1.87197	C3H	XP_010676669.1//PREDICTED: zinc finger CCCH domain-containing protein 39 [Beta vulgaris subsp. vulgaris]	PREDICTED: Beta vulgaris subsp. vulgaris zinc finger CCCH domain-containing protein 39 (LOC104892433), mRNA
LOC104892498	1.72275	2.4318	2.64248	3.38196	2.78606	1.4465	Trihelix	XP_021855556.1//trihelix transcription factor GT-3b-like [Spinacia oleracea]	PREDICTED: Beta vulgaris subsp. vulgaris trihelix transcription factor GT-3b (LOC104892498), mRNA
LOC104892532						2.67142	G2-like	XP_010676797.1//PREDICTED: uncharacterized protein LOC104892532 isoform X3 [Beta vulgaris subsp. vulgaris];XP_010676796.1//PREDICTED: uncharacterized protein LOC104892532 isoform X2 [Beta vulgaris subsp. vulgaris];XP_010676795.1//PREDICTED: uncharacterized protein LOC104892532 isoform X1 [Beta vulgaris subsp. vulgaris]	PREDICTED: Beta vulgaris subsp. vulgaris hypothetical protein isoform A (LOC104892532), transcript variant X1, mRNA;PREDICTED: Beta vulgaris subsp. vulgaris hypothetical protein isoform A (LOC104892532), transcript variant X3, mRNA;PREDICTED: Beta vulgaris subsp. vulgaris hypothetical protein isoform A (LOC104892532), transcript variant X2, mRNA
LOC104892557			3.93607	4.13018	3.14957	1.65165	AP2-EREBP	XP_010676822.1//PREDICTED: dehydration-responsive element-binding protein 2A [Beta vulgaris subsp. vulgaris]	PREDICTED: Beta vulgaris subsp. vulgaris dehydration-responsive element-binding protein 2A (LOC104892557), mRNA
LOC104892586		1.42684		1.13116	1.78471	1.38397	C2C2-Dof	XP_010676854.1//PREDICTED: dof zinc finger protein DOF4.6 [Beta vulgaris subsp. vulgaris]	PREDICTED: Beta vulgaris subsp. vulgaris dof zinc finger protein DOF4.6 (LOC104892586), mRNA
LOC104892626					2.66392	2.2958	bHLH	XP_019105026.1//PREDICTED: transcription factor bHLH14-like isoform X1 [Beta vulgaris subsp. vulgaris];XP_010676910.1//PREDICTED: transcription factor bHLH14-like isoform X2 [Beta vulgaris subsp. vulgaris]	PREDICTED: Beta vulgaris subsp. vulgaris transcription factor bHLH14-like (LOC104892626), transcript variant X2, mRNA;PREDICTED: Beta vulgaris subsp. vulgaris transcription factor bHLH14-like (LOC104892626), transcript variant X1, mRNA
LOC104892634			-2.46164			-2.59974	GRF	XP_021757767.1//growth-regulating factor 3-like [Chenopodium quinoa]	PREDICTED: Beta vulgaris subsp. vulgaris growth-regulating factor 3 (LOC104892634), transcript variant X1, mRNA;PREDICTED: Beta vulgaris subsp. vulgaris growth-regulating factor 3 (LOC104892634), transcript variant X2, mRNA
LOC104892637			-2.32603			-2.58449	NAC	XP_010676921.1//PREDICTED: NAC domain-containing protein 12 [Beta vulgaris subsp. vulgaris]	PREDICTED: Beta vulgaris subsp. vulgaris NAC domain-containing protein 12 (LOC104892637), mRNA
LOC104892653		1.9912	2.23826		2.18243	2.10682	ABI3VP1	XP_010676939.1//PREDICTED: uncharacterized protein LOC104892653 [Beta vulgaris subsp. vulgaris]	PREDICTED: Beta vulgaris subsp. vulgaris hypothetical protein (LOC104892653), mRNA
LOC104892777			-3.61101	-4.10153	-2.8022	-1.73606	AP2-EREBP	XP_010677077.1//PREDICTED: ethylene-responsive transcription factor ERF039 [Beta vulgaris subsp. vulgaris]	PREDICTED: Beta vulgaris subsp. vulgaris ethylene-responsive transcription factor ERF039 (LOC104892777), mRNA
LOC104892795	1.18142	-1.4626	-1.35952				AP2-EREBP	XP_010677102.1//PREDICTED: ethylene-responsive transcription factor 5 [Beta vulgaris subsp. vulgaris]	PREDICTED: Beta vulgaris subsp. vulgaris ethylene-responsive transcription factor 5 (LOC104892795), mRNA
LOC104892796				2.15469	2.36061	2.04934	AP2-EREBP	XP_010677103.1//PREDICTED: ethylene-responsive transcription factor 2 [Beta vulgaris subsp. vulgaris]	PREDICTED: Beta vulgaris subsp. vulgaris ethylene-responsive transcription factor 2 (LOC104892796), mRNA
LOC104892821			1.0798				C2C2-GATA	XP_010677131.1//PREDICTED: GATA transcription factor 26 [Beta vulgaris subsp. vulgaris]	PREDICTED: Beta vulgaris subsp. vulgaris GATA transcription factor 26 (LOC104892821), mRNA
LOC104892884				1.06748			SRS	XP_010677209.1//PREDICTED: uncharacterized protein LOC104892884 isoform X2 [Beta vulgaris subsp. vulgaris];XP_010677206.1//PREDICTED: uncharacterized protein LOC104892884 isoform X1 [Beta vulgaris subsp. vulgaris]	PREDICTED: Beta vulgaris subsp. vulgaris hypothetical protein (LOC104892884), transcript variant X2, mRNA;PREDICTED: Beta vulgaris subsp. vulgaris hypothetical protein (LOC104892884), transcript variant X1, mRNA
LOC104892909	2.34311	1.03203					bHLH	XP_010677236.1//PREDICTED: transcription factor MYC2 [Beta vulgaris subsp. vulgaris]	PREDICTED: Beta vulgaris subsp. vulgaris transcription factor MYC2 (LOC104892909), mRNA
LOC104892971			2.75806	3.5738	1.86093		G2-like	XP_019105080.1//PREDICTED: two-component response regulator-like APRR2 isoform X3 [Beta vulgaris subsp. vulgaris];XP_010677297.1//PREDICTED: two-component response regulator-like APRR2 isoform X2 [Beta vulgaris subsp. vulgaris];XP_019105078.1//PREDICTED: two-component response regulator-like APRR2 isoform X1 [Beta vulgaris subsp. vulgaris]	PREDICTED: Beta vulgaris subsp. vulgaris two-component response regulator-like APRR2 (LOC104892971), transcript variant X1, mRNA;PREDICTED: Beta vulgaris subsp. vulgaris two-component response regulator-like APRR2 (LOC104892971), transcript variant X4, mRNA;PREDICTED: Beta vulgaris subsp. vulgaris two-component response regulator-like APRR2 (LOC104892971), transcript variant X2, mRNA;PREDICTED: B…
LOC104893027		1.10211		-1.19016			G2-like	XP_010677369.1//PREDICTED: probable transcription factor KAN2 isoform X2 [Beta vulgaris subsp. vulgaris];XP_010677368.1//PREDICTED: probable transcription factor KAN2 isoform X1 [Beta vulgaris subsp. vulgaris];XP_019105085.1//PREDICTED: probable transcription factor KAN2 isoform X3 [Beta vulgaris subsp. vulgaris]	PREDICTED: Beta vulgaris subsp. vulgaris probable transcription factor KAN2 (LOC104893027), transcript variant X1, mRNA;PREDICTED: Beta vulgaris subsp. vulgaris probable transcription factor KAN2 (LOC104893027), transcript variant X3, mRNA;PREDICTED: Beta vulgaris subsp. vulgaris probable transcription factor KAN2 (LOC104893027), transcript variant X2, mRNA
LOC104893102			-2.14905				ABI3VP1	XP_010677479.1//PREDICTED: B3 domain-containing protein REM16 isoform X2 [Beta vulgaris subsp. vulgaris];XP_010677480.1//PREDICTED: B3 domain-containing protein REM16 isoform X3 [Beta vulgaris subsp. vulgaris];XP_010677478.1//PREDICTED: B3 domain-containing protein REM16 isoform X1 [Beta vulgaris subsp. vulgaris]	PREDICTED: Beta vulgaris subsp. vulgaris B3 domain-containing protein REM16 (LOC104893102), transcript variant X2, mRNA;PREDICTED: Beta vulgaris subsp. vulgaris B3 domain-containing protein REM16 (LOC104893102), transcript variant X3, mRNA;PREDICTED: Beta vulgaris subsp. vulgaris B3 domain-containing protein REM16 (LOC104893102), transcript variant X1, mRNA
LOC104893570		-2.52353	-3.90588		2.81174	2.71375	bHLH	XP_010677996.1//PREDICTED: transcription factor BEE 3 [Beta vulgaris subsp. vulgaris]	PREDICTED: Beta vulgaris subsp. vulgaris transcription factor BEE 3 (LOC104893570), mRNA
LOC104893629					-2.80148		FAR1	XP_010678062.1//PREDICTED: protein FAR1-RELATED SEQUENCE 5-like [Beta vulgaris subsp. vulgaris];XP_010666026.1//PREDICTED: protein FAR1-RELATED SEQUENCE 9-like [Beta vulgaris subsp. vulgaris]	PREDICTED: Beta vulgaris subsp. vulgaris protein FAR1-RELATED SEQUENCE 5-like (LOC104893629), mRNA
LOC104893651			1.00964	1.40012			MYB	XP_010678081.1//PREDICTED: myb-related protein B [Beta vulgaris subsp. vulgaris]	PREDICTED: Beta vulgaris subsp. vulgaris myb-related protein B (LOC104893651), transcript variant X1, mRNA;PREDICTED: Beta vulgaris subsp. vulgaris myb-related protein B (LOC104893651), transcript variant X2, mRNA
LOC104893809				1.34744			MYB	XP_019104387.1//PREDICTED: LOW QUALITY PROTEIN: dnaJ homolog subfamily C member 2-like [Beta vulgaris subsp. vulgaris];XP_019104388.1//PREDICTED: putative pentatricopeptide repeat-containing protein At3g15200 [Beta vulgaris subsp. vulgaris]	PREDICTED: Beta vulgaris subsp. vulgaris putative pentatricopeptide repeat-containing protein At3g15200 (LOC104893809), mRNA
LOC104893894			-2.42185		1.71995	1.97844	bHLH	XP_010678331.1//PREDICTED: transcription factor bHLH137 isoform X2 [Beta vulgaris subsp. vulgaris];XP_010678330.1//PREDICTED: transcription factor bHLH137 isoform X1 [Beta vulgaris subsp. vulgaris]	PREDICTED: Beta vulgaris subsp. vulgaris transcription factor bHLH137 (LOC104893894), transcript variant X1, mRNA;PREDICTED: Beta vulgaris subsp. vulgaris transcription factor bHLH137 (LOC104893894), transcript variant X2, mRNA
LOC104893910		1.4681					bHLH	XP_010678348.1//PREDICTED: transcription factor ICE1 [Beta vulgaris subsp. vulgaris]	PREDICTED: Beta vulgaris subsp. vulgaris transcription factor ICE1 (LOC104893910), mRNA
LOC104893925						-1.18519	MADS	XP_019105194.1//PREDICTED: truncated transcription factor CAULIFLOWER D isoform X2 [Beta vulgaris subsp. vulgaris];XP_010678364.1//PREDICTED: truncated transcription factor CAULIFLOWER A isoform X1 [Beta vulgaris subsp. vulgaris]	PREDICTED: Beta vulgaris subsp. vulgaris truncated transcription factor CAULIFLOWER A (LOC104893925), transcript variant X2, mRNA;PREDICTED: Beta vulgaris subsp. vulgaris truncated transcription factor CAULIFLOWER A (LOC104893925), transcript variant X1, mRNA
LOC104893936				-3.03759	-2.452	-2.34844	C2C2-Dof	XP_010678379.1//PREDICTED: dof zinc finger protein DOF5.4 [Beta vulgaris subsp. vulgaris]	PREDICTED: Beta vulgaris subsp. vulgaris dof zinc finger protein DOF5.4 (LOC104893936), mRNA
LOC104893939		1.2268					bHLH	XP_010678382.1//PREDICTED: transcription factor BIM2 isoform X1 [Beta vulgaris subsp. vulgaris];XP_019105196.1//PREDICTED: transcription factor BIM2 isoform X2 [Beta vulgaris subsp. vulgaris]	PREDICTED: Beta vulgaris subsp. vulgaris transcription factor BIM2 (LOC104893939), transcript variant X1, mRNA;PREDICTED: Beta vulgaris subsp. vulgaris transcription factor BIM2 (LOC104893939), transcript variant X2, mRNA
LOC104894023						1.55401	NAC	XP_010678483.1//PREDICTED: NAC domain-containing protein 100 [Beta vulgaris subsp. vulgaris]	PREDICTED: Beta vulgaris subsp. vulgaris NAC domain-containing protein 100 (LOC104894023), mRNA
LOC104894033				-2.02415	-1.52015		MADS	XP_019105210.1//PREDICTED: agamous-like MADS-box protein AGL65 isoform X2 [Beta vulgaris subsp. vulgaris];XP_010678493.1//PREDICTED: agamous-like MADS-box protein AGL65 isoform X1 [Beta vulgaris subsp. vulgaris];XP_019105211.1//PREDICTED: agamous-like MADS-box protein AGL65 isoform X3 [Beta vulgaris subsp. vulgaris];XP_019105212.1//PREDICTED: agamous-like MADS-box protein AGL65 isoform X4 [Beta v…	PREDICTED: Beta vulgaris subsp. vulgaris agamous-like MADS-box protein AGL65 (LOC104894033), transcript variant X3, mRNA;PREDICTED: Beta vulgaris subsp. vulgaris agamous-like MADS-box protein AGL65 (LOC104894033), transcript variant X5, mRNA;PREDICTED: Beta vulgaris subsp. vulgaris agamous-like MADS-box protein AGL65 (LOC104894033), transcript variant X4, mRNA;PREDICTED: Beta vulgaris subsp. vulg…
LOC104894039				1.37261			C2C2-Dof	KMT10808.1//hypothetical protein BVRB_5g114620 isoform B [Beta vulgaris subsp. vulgaris];XP_010678503.1//PREDICTED: cyclic dof factor 1 [Beta vulgaris subsp. vulgaris]	PREDICTED: Beta vulgaris subsp. vulgaris cyclic dof factor 1 (LOC104894039), mRNA
LOC104894053				-2.03567			zf-HD	XP_010678524.1//PREDICTED: mini zinc finger protein 1 [Beta vulgaris subsp. vulgaris]	PREDICTED: Beta vulgaris subsp. vulgaris mini zinc finger protein 1 (LOC104894053), mRNA
LOC104894122			-1.13158				mTERF	XP_010678595.1//PREDICTED: uncharacterized protein LOC104894122 [Beta vulgaris subsp. vulgaris]	PREDICTED: Beta vulgaris subsp. vulgaris hypothetical protein (LOC104894122), mRNA
LOC104894130			-2.70308	-1.75123			LOB	XP_010678608.1//PREDICTED: LOB domain-containing protein 27-like [Beta vulgaris subsp. vulgaris]	PREDICTED: Beta vulgaris subsp. vulgaris LOB domain-containing protein 27-like (LOC104894130), mRNA
LOC104894172		-1.02593		1.36832	1.0468		MYB	XP_021733723.1//transcription factor MYB1R1-like [Chenopodium quinoa]	PREDICTED: Beta vulgaris subsp. vulgaris transcription factor MYB1R1 (LOC104894172), mRNA
LOC104894213				1.87361	1.65487	1.25811	LIM	XP_010678700.1//PREDICTED: LIM domain-containing protein WLIM1-like [Beta vulgaris subsp. vulgaris]	PREDICTED: Beta vulgaris subsp. vulgaris LIM domain-containing protein WLIM1-like (LOC104894213), mRNA
LOC104894259		4.46266			3.12384		bHLH	XP_010678747.1//PREDICTED: uncharacterized protein LOC104894259 [Beta vulgaris subsp. vulgaris]	PREDICTED: Beta vulgaris subsp. vulgaris hypothetical protein isoform A (LOC104894259), mRNA
LOC104894327		-1.80115					LOB	XP_010678837.1//PREDICTED: protein LATERAL ORGAN BOUNDARIES [Beta vulgaris subsp. vulgaris]	PREDICTED: Beta vulgaris subsp. vulgaris protein LATERAL ORGAN BOUNDARIES (LOC104894327), transcript variant X2, mRNA;PREDICTED: Beta vulgaris subsp. vulgaris protein LATERAL ORGAN BOUNDARIES (LOC104894327), transcript variant X1, mRNA
LOC104894455	1.04395						FAR1	XP_010678987.1//PREDICTED: protein FAR1-RELATED SEQUENCE 7 [Beta vulgaris subsp. vulgaris]	PREDICTED: Beta vulgaris subsp. vulgaris protein FAR1-RELATED SEQUENCE 7 (LOC104894455), mRNA
LOC104894504					-1.05105		OFP	KMT10176.1//hypothetical protein BVRB_5g119370 [Beta vulgaris subsp. vulgaris]	PREDICTED: Beta vulgaris subsp. vulgaris transcription repressor OFP12-like (LOC104894504), mRNA
LOC104894560			-1.80159	-3.98291	-1.71648		HSF	XP_019105332.1//PREDICTED: heat stress transcription factor A-2c [Beta vulgaris subsp. vulgaris]	PREDICTED: Beta vulgaris subsp. vulgaris heat stress transcription factor A-2c (LOC104894560), transcript variant X2, mRNA;PREDICTED: Beta vulgaris subsp. vulgaris heat stress transcription factor A-2c (LOC104894560), transcript variant X1, mRNA
LOC104894561				-1.72181			C2H2	XP_010679126.1//PREDICTED: protein indeterminate-domain 12 [Beta vulgaris subsp. vulgaris]	PREDICTED: Beta vulgaris subsp. vulgaris protein indeterminate-domain 12 (LOC104894561), mRNA
LOC104894588			1.05209	2.30496	1.98003	1.20962	bHLH	XP_010679161.1//PREDICTED: transcription factor UNE12 [Beta vulgaris subsp. vulgaris]	PREDICTED: Beta vulgaris subsp. vulgaris transcription factor UNE12 (LOC104894588), mRNA
LOC104894604			-1.25123	-1.21853			WRKY	XP_010679182.1//PREDICTED: probable WRKY transcription factor 21 [Beta vulgaris subsp. vulgaris]	PREDICTED: Beta vulgaris subsp. vulgaris probable WRKY transcription factor 21 (LOC104894604), mRNA
LOC104894624			-1.08518				bHLH	KMT10321.1//hypothetical protein BVRB_5g120720 [Beta vulgaris subsp. vulgaris];XP_010679204.2//PREDICTED: transcription factor bHLH3 [Beta vulgaris subsp. vulgaris]	PREDICTED: Beta vulgaris subsp. vulgaris transcription factor bHLH3 (LOC104894624), mRNA
LOC104894625			-1.02964	-1.54093	-1.8348		bHLH	XP_010679205.1//PREDICTED: transcription factor bHLH3 [Beta vulgaris subsp. vulgaris]	PREDICTED: Beta vulgaris subsp. vulgaris transcription factor bHLH3 (LOC104894625), mRNA
LOC104894636			-2.65144			-2.30676	LOB	XP_010679216.2//PREDICTED: LOB domain-containing protein 16 [Beta vulgaris subsp. vulgaris]	PREDICTED: Beta vulgaris subsp. vulgaris LOB domain-containing protein 16 (LOC104894636), mRNA
LOC104894654			-3.07228		3.49262	4.36768	AP2-EREBP	XP_010679244.1//PREDICTED: ethylene-responsive transcription factor ERF098 [Beta vulgaris subsp. vulgaris]	PREDICTED: Beta vulgaris subsp. vulgaris ethylene-responsive transcription factor ERF098 (LOC104894654), mRNA
LOC104894655			-2.04366	2.21	3.29104	3.11835	AP2-EREBP	XP_010679245.1//PREDICTED: ethylene-responsive transcription factor 1B [Beta vulgaris subsp. vulgaris]	PREDICTED: Beta vulgaris subsp. vulgaris ethylene-responsive transcription factor 1B (LOC104894655), mRNA
LOC104894704				1.56599	2.14934	3.89091	MYB	XP_010679296.1//PREDICTED: myb-related protein Myb4 [Beta vulgaris subsp. vulgaris]	PREDICTED: Beta vulgaris subsp. vulgaris myb-related protein Myb4 (LOC104894704), mRNA
LOC104894725						-4.14857	NAC	XP_010679326.1//PREDICTED: protein CUP-SHAPED COTYLEDON 3 [Beta vulgaris subsp. vulgaris]	PREDICTED: Beta vulgaris subsp. vulgaris protein CUP-SHAPED COTYLEDON 3 (LOC104894725), mRNA
LOC104894773						-1.4555	CPP	XP_019105362.1//PREDICTED: histone-lysine N-methyltransferase EZA1 isoform X3 [Beta vulgaris subsp. vulgaris];XP_019105361.1//PREDICTED: histone-lysine N-methyltransferase EZA1 isoform X2 [Beta vulgaris subsp. vulgaris];XP_019105360.1//PREDICTED: histone-lysine N-methyltransferase EZA1 isoform X1 [Beta vulgaris subsp. vulgaris]	PREDICTED: Beta vulgaris subsp. vulgaris histone-lysine N-methyltransferase EZA1 (LOC104894773), transcript variant X2, mRNA;PREDICTED: Beta vulgaris subsp. vulgaris histone-lysine N-methyltransferase EZA1 (LOC104894773), transcript variant X4, mRNA;PREDICTED: Beta vulgaris subsp. vulgaris histone-lysine N-methyltransferase EZA1 (LOC104894773), transcript variant X3, mRNA;PREDICTED: Beta vulgaris…
LOC104894791			-1.1492	-1.3259			WRKY	XP_010679416.1//PREDICTED: probable WRKY transcription factor 23 [Beta vulgaris subsp. vulgaris]	PREDICTED: Beta vulgaris subsp. vulgaris probable WRKY transcription factor 23 (LOC104894791), mRNA
LOC104894793				-1.96537			bHLH	XP_019105369.1//PREDICTED: uncharacterized protein LOC104894793 isoform X2 [Beta vulgaris subsp. vulgaris];XP_019105368.1//PREDICTED: uncharacterized protein LOC104894793 isoform X1 [Beta vulgaris subsp. vulgaris]	PREDICTED: Beta vulgaris subsp. vulgaris uncharacterized LOC104894793 (LOC104894793), transcript variant X1, mRNA;PREDICTED: Beta vulgaris subsp. vulgaris uncharacterized LOC104894793 (LOC104894793), transcript variant X2, mRNA
LOC104894875			1.14378	2.89252	3.04947	2.96745	WRKY	XP_010679528.1//PREDICTED: probable WRKY transcription factor 15 isoform X2 [Beta vulgaris subsp. vulgaris];XP_010679527.1//PREDICTED: probable WRKY transcription factor 15 isoform X1 [Beta vulgaris subsp. vulgaris]	PREDICTED: Beta vulgaris subsp. vulgaris probable WRKY transcription factor 15 (LOC104894875), transcript variant X1, mRNA;PREDICTED: Beta vulgaris subsp. vulgaris probable WRKY transcription factor 15 (LOC104894875), transcript variant X2, mRNA
LOC104894888						-1.03767	MYB	XP_010679545.1//PREDICTED: transcription factor MYB44 [Beta vulgaris subsp. vulgaris]	PREDICTED: Beta vulgaris subsp. vulgaris transcription factor MYB44 (LOC104894888), mRNA
LOC104894935		1.14839	1.83971	-2.53286	-1.48891	-2.97964	LOB	XP_010679613.1//PREDICTED: LOB domain-containing protein 37 [Beta vulgaris subsp. vulgaris]	PREDICTED: Beta vulgaris subsp. vulgaris LOB domain-containing protein 37 (LOC104894935), mRNA
LOC104894957		-2.14236		-2.44374	-2.17217		GRAS	XP_010679643.1//PREDICTED: protein SHORT-ROOT [Beta vulgaris subsp. vulgaris]	PREDICTED: Beta vulgaris subsp. vulgaris protein SHORT-ROOT (LOC104894957), mRNA
LOC104894972			3.51949	8.84495	6.18976	8.32177	AP2-EREBP	XP_010679664.1//PREDICTED: AP2/ERF and B3 domain-containing transcription factor RAV1-like [Beta vulgaris subsp. vulgaris]	PREDICTED: Beta vulgaris subsp. vulgaris AP2/ERF and B3 domain-containing transcription factor RAV1-like (LOC104894972), mRNA
LOC104894983	1.66478	1.47013		-1.57682			AP2-EREBP	XP_010679674.1//PREDICTED: AP2-like ethylene-responsive transcription factor ANT [Beta vulgaris subsp. vulgaris]	PREDICTED: Beta vulgaris subsp. vulgaris AP2-like ethylene-responsive transcription factor ANT (LOC104894983), mRNA
LOC104894996						2.17344	MYB	XP_010679693.1//PREDICTED: transcription factor RAX3 [Beta vulgaris subsp. vulgaris]	PREDICTED: Beta vulgaris subsp. vulgaris transcription factor RAX3 (LOC104894996), mRNA
LOC104895016			-2.25436	-1.80832	-1.14412	-1.06192	GRAS	XP_010679714.1//PREDICTED: scarecrow-like protein 4 [Beta vulgaris subsp. vulgaris]	PREDICTED: Beta vulgaris subsp. vulgaris scarecrow-like protein 4 (LOC104895016), mRNA
LOC104895031				-3			C2C2-GATA	XP_021718016.1//GATA transcription factor 19-like [Chenopodium quinoa]	PREDICTED: Beta vulgaris subsp. vulgaris GATA transcription factor 19 (LOC104895031), mRNA
LOC104895036						-1.19882	zf-HD	XP_010679737.1//PREDICTED: zinc-finger homeodomain protein 6 [Beta vulgaris subsp. vulgaris]	PREDICTED: Beta vulgaris subsp. vulgaris zinc-finger homeodomain protein 6 (LOC104895036), mRNA
LOC104895039				-1.90452			MYB	XP_010679739.1//PREDICTED: protein RADIALIS-like 1 [Beta vulgaris subsp. vulgaris]	PREDICTED: Beta vulgaris subsp. vulgaris protein RADIALIS-like 1 (LOC104895039), transcript variant X2, mRNA;PREDICTED: Beta vulgaris subsp. vulgaris protein RADIALIS-like 1 (LOC104895039), transcript variant X1, mRNA
LOC104895103					2.24299		SRS	KMT09496.1//hypothetical protein BVRB_6g129660 [Beta vulgaris subsp. vulgaris]	PREDICTED: Beta vulgaris subsp. vulgaris protein SHI RELATED SEQUENCE 1-like (LOC104895103), mRNA
LOC104895108					-2.99996	-5.05257	MADS	XP_010679828.1//PREDICTED: MADS-box protein CMB2 [Beta vulgaris subsp. vulgaris]	PREDICTED: Beta vulgaris subsp. vulgaris MADS-box protein CMB2 (LOC104895108), mRNA
LOC104895186			4.03278	3.80847	2.69753	1.69252	CSD	XP_002266115.1//PREDICTED: glycine-rich protein 2 [Vitis vinifera]	PREDICTED: Beta vulgaris subsp. vulgaris cold shock domain-containing protein 3 (LOC104895186), mRNA
LOC104895236		-1.12463	-1.62904				TCP	XP_021727509.1//transcription factor TCP20-like [Chenopodium quinoa]	PREDICTED: Beta vulgaris subsp. vulgaris transcription factor TCP20 (LOC104895236), transcript variant X1, mRNA;PREDICTED: Beta vulgaris subsp. vulgaris transcription factor TCP20 (LOC104895236), transcript variant X2, mRNA
LOC104895242			-1.28269		-1.81602		SBP	XP_019105659.1//PREDICTED: 3-oxoacyl-[acyl-carrier-protein] reductase FabG isoform X2 [Beta vulgaris subsp. vulgaris];XP_021849560.1//uncharacterized protein LOC110789222 isoform X1 [Spinacia oleracea];XP_019105662.1//PREDICTED: 3-oxoacyl-[acyl-carrier-protein] reductase FabG isoform X5 [Beta vulgaris subsp. vulgaris];XP_019105661.1//PREDICTED: 3-oxoacyl-[acyl-carrier-protein] reductase FabG isof…	PREDICTED: Beta vulgaris subsp. vulgaris squamosa promoter-binding-like protein 16 (LOC104895242), transcript variant X5, mRNA;PREDICTED: Beta vulgaris subsp. vulgaris squamosa promoter-binding-like protein 16 (LOC104895242), transcript variant X4, mRNA;PREDICTED: Beta vulgaris subsp. vulgaris squamosa promoter-binding-like protein 16 (LOC104895242), transcript variant X2, mRNA;PREDICTED: Beta vu…
LOC104895284					1.23727	1.70911	G2-like	XP_010680052.1//PREDICTED: myb family transcription factor PHL11 [Beta vulgaris subsp. vulgaris]	PREDICTED: Beta vulgaris subsp. vulgaris hypothetical protein (LOC104895284), mRNA
LOC104895340	3.34431	2.30986	3.13696				C2C2-Dof	XP_010680114.1//PREDICTED: dof zinc finger protein DOF3.5 [Beta vulgaris subsp. vulgaris]	PREDICTED: Beta vulgaris subsp. vulgaris dof zinc finger protein DOF3.5 (LOC104895340), mRNA
LOC104895348			4.04926	5.17845	4.05486		C2C2-Dof	XP_010680127.1//PREDICTED: dof zinc finger protein DOF3.5 [Beta vulgaris subsp. vulgaris]	PREDICTED: Beta vulgaris subsp. vulgaris dof zinc finger protein DOF3.5 (LOC104895348), mRNA
LOC104895464		-1.42654					Trihelix	XP_010680281.1//PREDICTED: trihelix transcription factor GT-2-like [Beta vulgaris subsp. vulgaris]	PREDICTED: Beta vulgaris subsp. vulgaris trihelix transcription factor GT-2-like (LOC104895464), mRNA
LOC104895475		2.75624	3.60495	5.95754	6.40184	7.83913	AP2-EREBP	XP_010680295.1//PREDICTED: ethylene-responsive transcription factor ERF115 [Beta vulgaris subsp. vulgaris]	PREDICTED: Beta vulgaris subsp. vulgaris ethylene-responsive transcription factor ERF115 (LOC104895475), mRNA
LOC104895497			-1.909	-3.47075	-2.76243		WRKY	XP_010680328.1//PREDICTED: probable WRKY transcription factor 13 [Beta vulgaris subsp. vulgaris]	PREDICTED: Beta vulgaris subsp. vulgaris probable WRKY transcription factor 13 (LOC104895497), mRNA
LOC104895500				-2.8593	-2.92273	-2.64004	bHLH	XP_010680330.1//PREDICTED: transcription factor bHLH30-like [Beta vulgaris subsp. vulgaris]	PREDICTED: Beta vulgaris subsp. vulgaris transcription factor bHLH30-like (LOC104895500), mRNA
LOC104895505						-1.12682	MADS	XP_010680338.1//PREDICTED: MADS-box protein JOINTLESS [Beta vulgaris subsp. vulgaris]	PREDICTED: Beta vulgaris subsp. vulgaris MADS-box protein JOINTLESS (LOC104895505), mRNA
LOC104895520			1.68491		1.86775		AP2-EREBP	KMT09286.1//hypothetical protein BVRB_6g133850 [Beta vulgaris subsp. vulgaris];XP_010680360.2//PREDICTED: AP2-like ethylene-responsive transcription factor AIL6 [Beta vulgaris subsp. vulgaris]	PREDICTED: Beta vulgaris subsp. vulgaris AP2-like ethylene-responsive transcription factor AIL6 (LOC104895520), mRNA
LOC104895588			-1.85669	1.75954			G2-like	XP_010680444.1//PREDICTED: myb family transcription factor EFM [Beta vulgaris subsp. vulgaris]	PREDICTED: Beta vulgaris subsp. vulgaris hypothetical protein (LOC104895588), mRNA
LOC104895597				-1.89312	-1.16358	-1.38884	C2C2-Dof	XP_010680457.1//PREDICTED: dof zinc finger protein PBF [Beta vulgaris subsp. vulgaris]	PREDICTED: Beta vulgaris subsp. vulgaris dof zinc finger protein PBF (LOC104895597), mRNA
LOC104895602			-1.83033		-1.08958	-1.45923	C2C2-Dof	XP_010680466.1//PREDICTED: dof zinc finger protein DOF3.4 [Beta vulgaris subsp. vulgaris]	PREDICTED: Beta vulgaris subsp. vulgaris dof zinc finger protein DOF3.4 (LOC104895602), mRNA
LOC104895632						1.60257	LOB	KMT09359.1//hypothetical protein BVRB_6g134530 [Beta vulgaris subsp. vulgaris];XP_019105405.1//PREDICTED: LOB domain-containing protein 36 [Beta vulgaris subsp. vulgaris]	PREDICTED: Beta vulgaris subsp. vulgaris LOB domain-containing protein 36 (LOC104895632), mRNA
LOC104895666					-1.20478		C2H2	XP_010680535.1//PREDICTED: protein SENSITIVE TO PROTON RHIZOTOXICITY 1 [Beta vulgaris subsp. vulgaris]	PREDICTED: Beta vulgaris subsp. vulgaris protein SENSITIVE TO PROTON RHIZOTOXICITY 1 (LOC104895666), mRNA
LOC104895667				-3.43857	-2.8625	-3.28813	MYB	XP_010680536.1//PREDICTED: transcription factor MYB39 [Beta vulgaris subsp. vulgaris]	PREDICTED: Beta vulgaris subsp. vulgaris transcription factor MYB39 (LOC104895667), mRNA
LOC104895670		3.19579	3.09872	1.72986	1.76779		TIG	XP_010680539.1//PREDICTED: calmodulin-binding transcription activator 3 isoform X1 [Beta vulgaris subsp. vulgaris]	PREDICTED: Beta vulgaris subsp. vulgaris calmodulin-binding transcription activator 3 (LOC104895670), transcript variant X1, mRNA;PREDICTED: Beta vulgaris subsp. vulgaris calmodulin-binding transcription activator 3 (LOC104895670), transcript variant X2, mRNA
LOC104895700			2.40675	1.92693	3.43129		AP2-EREBP	XP_010680571.1//PREDICTED: ethylene-responsive transcription factor RAP2-4 [Beta vulgaris subsp. vulgaris]	PREDICTED: Beta vulgaris subsp. vulgaris ethylene-responsive transcription factor RAP2-4 (LOC104895700), mRNA
LOC104895713						-1.31992	MADS	XP_010680585.1//PREDICTED: agamous-like MADS-box protein AGL104 [Beta vulgaris subsp. vulgaris]	PREDICTED: Beta vulgaris subsp. vulgaris agamous-like MADS-box protein AGL104 (LOC104895713), mRNA
LOC104895762			-1.03371				SBP	XP_010680649.1//PREDICTED: squamosa promoter-binding-like protein 6 isoform X1 [Beta vulgaris subsp. vulgaris];XP_010680650.1//PREDICTED: squamosa promoter-binding-like protein 6 isoform X2 [Beta vulgaris subsp. vulgaris]	PREDICTED: Beta vulgaris subsp. vulgaris squamosa promoter-binding-like protein 6 (LOC104895762), transcript variant X1, mRNA;PREDICTED: Beta vulgaris subsp. vulgaris squamosa promoter-binding-like protein 6 (LOC104895762), transcript variant X2, mRNA
LOC104895765			-1.36833				MYB	XP_010680658.1//PREDICTED: trihelix transcription factor GT-2 [Beta vulgaris subsp. vulgaris]	PREDICTED: Beta vulgaris subsp. vulgaris trihelix transcription factor GT-2 (LOC104895765), mRNA
LOC104895773		1.29522	1.27565	1.82581	1.38282		TUB	XP_010680670.1//PREDICTED: tubby-like F-box protein 8 [Beta vulgaris subsp. vulgaris]	PREDICTED: Beta vulgaris subsp. vulgaris tubby-like F-box protein 8 (LOC104895773), mRNA
LOC104895813			1.71536		2.01135	2.10875	C2H2	XP_010680727.1//PREDICTED: probable serine/threonine-protein kinase clkA [Beta vulgaris subsp. vulgaris]	PREDICTED: Beta vulgaris subsp. vulgaris probable serine/threonine-protein kinase clkA (LOC104895813), mRNA
LOC104895877				-1.20557			OFP	XP_010680819.1//PREDICTED: transcription repressor OFP7 [Beta vulgaris subsp. vulgaris]	PREDICTED: Beta vulgaris subsp. vulgaris transcription repressor OFP7 (LOC104895877), mRNA
LOC104895944		1.27192					BES1	XP_010680895.1//PREDICTED: BES1/BZR1 homolog protein 2 [Beta vulgaris subsp. vulgaris]	PREDICTED: Beta vulgaris subsp. vulgaris BES1/BZR1 homolog protein 2 (LOC104895944), mRNA
LOC104895977		1.05879					LIM	XP_010680936.1//PREDICTED: protein DA1-related 1 isoform X1 [Beta vulgaris subsp. vulgaris];XP_019105777.1//PREDICTED: protein DA1-related 1 isoform X2 [Beta vulgaris subsp. vulgaris]	PREDICTED: Beta vulgaris subsp. vulgaris protein DA1-related 1 (LOC104895977), transcript variant X1, mRNA;PREDICTED: Beta vulgaris subsp. vulgaris protein DA1-related 1 (LOC104895977), transcript variant X3, mRNA;PREDICTED: Beta vulgaris subsp. vulgaris protein DA1-related 1 (LOC104895977), transcript variant X2, mRNA
LOC104896014	2.39176		2.33026				ABI3VP1	XP_010680983.1//PREDICTED: B3 domain-containing protein Os01g0723500 [Beta vulgaris subsp. vulgaris]	PREDICTED: Beta vulgaris subsp. vulgaris B3 domain-containing protein Os01g0723500 (LOC104896014), transcript variant X3, mRNA;PREDICTED: Beta vulgaris subsp. vulgaris B3 domain-containing protein Os01g0723500 (LOC104896014), transcript variant X2, mRNA;PREDICTED: Beta vulgaris subsp. vulgaris B3 domain-containing protein Os01g0723500 (LOC104896014), transcript variant X1, mRNA
LOC104896096						-1.38001	ABI3VP1	XP_010681098.1//PREDICTED: B3 domain-containing protein REM16 [Beta vulgaris subsp. vulgaris]	PREDICTED: Beta vulgaris subsp. vulgaris B3 domain-containing protein REM16 (LOC104896096), mRNA
LOC104896121		2.31207	3.50817	6.16134	6.27743	7.10801	AP2-EREBP	XP_010681129.1//PREDICTED: ethylene-responsive transcription factor ABR1 [Beta vulgaris subsp. vulgaris]	PREDICTED: Beta vulgaris subsp. vulgaris ethylene-responsive transcription factor ABR1 (LOC104896121), mRNA
LOC104896158			-1.03614	-1.16768	-1.08721	-1.16059	bHLH	XP_010681176.1//PREDICTED: transcription factor bHLH49 isoform X1 [Beta vulgaris subsp. vulgaris];XP_010681178.1//PREDICTED: transcription factor bHLH49 isoform X2 [Beta vulgaris subsp. vulgaris];XP_010681179.1//PREDICTED: transcription factor bHLH49 isoform X3 [Beta vulgaris subsp. vulgaris]	PREDICTED: Beta vulgaris subsp. vulgaris transcription factor bHLH49 (LOC104896158), transcript variant X4, mRNA;PREDICTED: Beta vulgaris subsp. vulgaris transcription factor bHLH49 (LOC104896158), transcript variant X1, mRNA;PREDICTED: Beta vulgaris subsp. vulgaris transcription factor bHLH49 (LOC104896158), transcript variant X3, mRNA;PREDICTED: Beta vulgaris subsp. vulgaris transcription facto…
LOC104896437		-2.18059					bHLH	XP_010681492.1//PREDICTED: transcription factor bHLH75 [Beta vulgaris subsp. vulgaris]	PREDICTED: Beta vulgaris subsp. vulgaris transcription factor bHLH75 (LOC104896437), mRNA
LOC104896441		-1.49104			1.01821	1.56142	MYB	XP_010681493.1//PREDICTED: transcription factor MYB108 [Beta vulgaris subsp. vulgaris]	PREDICTED: Beta vulgaris subsp. vulgaris transcription factor MYB108 (LOC104896441), mRNA
LOC104896506	1.28067						AP2-EREBP	XP_010681556.1//PREDICTED: ethylene-responsive transcription factor ERF118 [Beta vulgaris subsp. vulgaris]	PREDICTED: Beta vulgaris subsp. vulgaris ethylene-responsive transcription factor ERF118 (LOC104896506), transcript variant X1, mRNA;PREDICTED: Beta vulgaris subsp. vulgaris ethylene-responsive transcription factor ERF118 (LOC104896506), transcript variant X2, mRNA
LOC104896598			3.35739	3.2722	2.71136	1.48567	AP2-EREBP	XP_010681667.1//PREDICTED: AP2/ERF and B3 domain-containing transcription factor RAV1 [Beta vulgaris subsp. vulgaris]	PREDICTED: Beta vulgaris subsp. vulgaris AP2/ERF and B3 domain-containing transcription factor RAV1 (LOC104896598), mRNA
LOC104896643						-1.68875	C3H	XP_010681714.1//PREDICTED: zinc finger CCCH domain-containing protein 15 [Beta vulgaris subsp. vulgaris]	PREDICTED: Beta vulgaris subsp. vulgaris zinc finger CCCH domain-containing protein 15 (LOC104896643), mRNA
LOC104896788		-1.08477					GRAS	XP_010681882.1//PREDICTED: DELLA protein GAI [Beta vulgaris subsp. vulgaris]	PREDICTED: Beta vulgaris subsp. vulgaris DELLA protein GAI (LOC104896788), mRNA
LOC104896830						-1.00999	PLATZ	XP_010681940.1//PREDICTED: uncharacterized protein LOC104896830 [Beta vulgaris subsp. vulgaris]	PREDICTED: Beta vulgaris subsp. vulgaris hypothetical protein (LOC104896830), mRNA
LOC104896989	1.44676	2.11803		-2.32711			NAC	XP_010682089.1//PREDICTED: NAC domain-containing protein 35 [Beta vulgaris subsp. vulgaris]	PREDICTED: Beta vulgaris subsp. vulgaris NAC domain-containing protein 35 (LOC104896989), mRNA
LOC104897247			-1.00462	-2.70974	-1.12973		ARR-B	XP_010682390.1//PREDICTED: two-component response regulator ARR11 isoform X1 [Beta vulgaris subsp. vulgaris];XP_019105939.1//PREDICTED: two-component response regulator ARR11 isoform X2 [Beta vulgaris subsp. vulgaris]	PREDICTED: Beta vulgaris subsp. vulgaris two-component response regulator ARR11 (LOC104897247), transcript variant X1, mRNA;PREDICTED: Beta vulgaris subsp. vulgaris two-component response regulator ARR11 (LOC104897247), transcript variant X2, mRNA
LOC104897491						-1.26891	C2C2-CO-like	XP_010682677.1//PREDICTED: zinc finger protein CONSTANS-LIKE 15 [Beta vulgaris subsp. vulgaris]	PREDICTED: Beta vulgaris subsp. vulgaris zinc finger protein CONSTANS-LIKE 15 (LOC104897491), mRNA
LOC104897497						1.51873	NAC	XP_010682684.1//PREDICTED: NAC domain-containing protein 83 [Beta vulgaris subsp. vulgaris]	PREDICTED: Beta vulgaris subsp. vulgaris NAC domain-containing protein 83 (LOC104897497), mRNA
LOC104897525					1.13247	1.30978	TCP	XP_010682712.1//PREDICTED: transcription factor TCP20-like [Beta vulgaris subsp. vulgaris]	PREDICTED: Beta vulgaris subsp. vulgaris transcription factor TCP20-like (LOC104897525), mRNA
LOC104897532				2.89062	3.68623	4.94476	WRKY	XP_010682719.2//PREDICTED: probable WRKY transcription factor 13 [Beta vulgaris subsp. vulgaris]	PREDICTED: Beta vulgaris subsp. vulgaris probable WRKY transcription factor 13 (LOC104897532), mRNA
LOC104897537		1.27836	2.76022			1.24829	SBP	XP_010682726.1//PREDICTED: squamosa promoter-binding-like protein 16 [Beta vulgaris subsp. vulgaris]	PREDICTED: Beta vulgaris subsp. vulgaris squamosa promoter-binding-like protein 16 (LOC104897537), transcript variant X1, mRNA;PREDICTED: Beta vulgaris subsp. vulgaris squamosa promoter-binding-like protein 16 (LOC104897537), transcript variant X2, mRNA
LOC104897554					-1.42503		SBP	XP_010682751.1//PREDICTED: squamosa promoter-binding-like protein 2 [Beta vulgaris subsp. vulgaris]	PREDICTED: Beta vulgaris subsp. vulgaris squamosa promoter-binding-like protein 2 (LOC104897554), transcript variant X1, mRNA;PREDICTED: Beta vulgaris subsp. vulgaris squamosa promoter-binding-like protein 2 (LOC104897554), transcript variant X2, mRNA;PREDICTED: Beta vulgaris subsp. vulgaris squamosa promoter-binding-like protein 2 (LOC104897554), transcript variant X3, mRNA;PREDICTED: Beta vulga…
LOC104897601				-2.0583	-1.09628		S1Fa-like	XP_010682822.1//PREDICTED: receptor protein kinase-like protein ZAR1 [Beta vulgaris subsp. vulgaris]	PREDICTED: Beta vulgaris subsp. vulgaris receptor protein kinase-like protein ZAR1 (LOC104897601), mRNA
LOC104897641		-1.07871					Trihelix	XP_010682876.1//PREDICTED: trihelix transcription factor GT-1 isoform X2 [Beta vulgaris subsp. vulgaris];XP_010682875.1//PREDICTED: trihelix transcription factor GT-1 isoform X1 [Beta vulgaris subsp. vulgaris]	PREDICTED: Beta vulgaris subsp. vulgaris trihelix transcription factor GT-1 (LOC104897641), transcript variant X2, mRNA;PREDICTED: Beta vulgaris subsp. vulgaris trihelix transcription factor GT-1 (LOC104897641), transcript variant X1, mRNA
LOC104897732				1.5841		1.64847	bHLH	XP_010682978.1//PREDICTED: transcription factor ICE1 [Beta vulgaris subsp. vulgaris]	PREDICTED: Beta vulgaris subsp. vulgaris transcription factor ICE1 (LOC104897732), transcript variant X1, mRNA;PREDICTED: Beta vulgaris subsp. vulgaris transcription factor ICE1 (LOC104897732), transcript variant X2, mRNA
LOC104897745			-1.19976			2.46468	C2C2-CO-like	XP_019106042.1//PREDICTED: zinc finger protein CONSTANS-LIKE 14 isoform X1 [Beta vulgaris subsp. vulgaris];XP_010682991.1//PREDICTED: zinc finger protein CONSTANS-LIKE 14 isoform X2 [Beta vulgaris subsp. vulgaris]	PREDICTED: Beta vulgaris subsp. vulgaris zinc finger protein CONSTANS-LIKE 14 (LOC104897745), transcript variant X2, mRNA;PREDICTED: Beta vulgaris subsp. vulgaris zinc finger protein CONSTANS-LIKE 14 (LOC104897745), transcript variant X1, mRNA
LOC104897803	3.00751				2.88387		AP2-EREBP	XP_010683050.1//PREDICTED: ethylene-responsive transcription factor ERF021 [Beta vulgaris subsp. vulgaris]	PREDICTED: Beta vulgaris subsp. vulgaris ethylene-responsive transcription factor ERF021 (LOC104897803), mRNA
LOC104897817			-3.19717	-2.57126	-2.41211		bHLH	XP_010683066.1//PREDICTED: transcription factor bHLH25-like isoform X1 [Beta vulgaris subsp. vulgaris];XP_019106052.1//PREDICTED: transcription factor bHLH18-like isoform X2 [Beta vulgaris subsp. vulgaris];XP_010683065.1//PREDICTED: transcription factor bHLH18-like [Beta vulgaris subsp. vulgaris]	PREDICTED: Beta vulgaris subsp. vulgaris transcription factor bHLH18-like (LOC104897817), transcript variant X1, mRNA;PREDICTED: Beta vulgaris subsp. vulgaris transcription factor bHLH18-like (LOC104897817), transcript variant X2, mRNA
LOC104897819		2.53426			-1.5299		bHLH	XP_010683069.1//PREDICTED: transcription factor bHLH18-like [Beta vulgaris subsp. vulgaris]	PREDICTED: Beta vulgaris subsp. vulgaris transcription factor bHLH18-like (LOC104897819), transcript variant X1, mRNA;PREDICTED: Beta vulgaris subsp. vulgaris transcription factor bHLH18-like (LOC104897819), transcript variant X2, misc_RNA
LOC104897821					-1.97618	-2.13075	bHLH	XP_019106053.1//PREDICTED: transcription factor bHLH25-like [Beta vulgaris subsp. vulgaris]	PREDICTED: Beta vulgaris subsp. vulgaris transcription factor bHLH25-like (LOC104897821), mRNA
LOC104897823		2.51561		3.33792			bHLH	XP_010683072.2//PREDICTED: transcription factor bHLH25-like [Beta vulgaris subsp. vulgaris]	PREDICTED: Beta vulgaris subsp. vulgaris transcription factor bHLH25-like (LOC104897823), mRNA
LOC104897876	-3.08808				1.04236		NAC	XP_010683140.1//PREDICTED: NAC transcription factor 29 [Beta vulgaris subsp. vulgaris]	PREDICTED: Beta vulgaris subsp. vulgaris NAC transcription factor 29 (LOC104897876), mRNA
LOC104897896	-1.44181		4.11793	3.25317		-3.45767	C2C2-Dof	XP_010683163.1//PREDICTED: cyclic dof factor 1 [Beta vulgaris subsp. vulgaris]	PREDICTED: Beta vulgaris subsp. vulgaris cyclic dof factor 1 (LOC104897896), mRNA
LOC104897898					-1.5521	-3.36245	G2-like	XP_010683165.1//PREDICTED: myb family transcription factor PHL8 [Beta vulgaris subsp. vulgaris]	PREDICTED: Beta vulgaris subsp. vulgaris myb family transcription factor PHL8 (LOC104897898), mRNA
LOC104897918	1.67284						zf-HD	XP_021722889.1//zinc-finger homeodomain protein 8-like [Chenopodium quinoa]	PREDICTED: Beta vulgaris subsp. vulgaris zinc-finger homeodomain protein 8 (LOC104897918), mRNA
LOC104897940		-2.20058	-2.70667			-1.00093	TCP	XP_010683217.1//PREDICTED: transcription factor TCP15 [Beta vulgaris subsp. vulgaris]	PREDICTED: Beta vulgaris subsp. vulgaris transcription factor TCP15 (LOC104897940), mRNA
LOC104897950			2.20907				MADS	XP_010683240.1//PREDICTED: agamous-like MADS-box protein AGL12 isoform X2 [Beta vulgaris subsp. vulgaris];XP_010683233.1//PREDICTED: agamous-like MADS-box protein AGL12 isoform X1 [Beta vulgaris subsp. vulgaris]	PREDICTED: Beta vulgaris subsp. vulgaris agamous-like MADS-box protein AGL12 (LOC104897950), transcript variant X2, mRNA;PREDICTED: Beta vulgaris subsp. vulgaris agamous-like MADS-box protein AGL12 (LOC104897950), transcript variant X1, mRNA
LOC104897965				2.44618	3.3763	4.53428	WRKY	XP_010683245.1//PREDICTED: probable WRKY transcription factor 72 [Beta vulgaris subsp. vulgaris]	PREDICTED: Beta vulgaris subsp. vulgaris probable WRKY transcription factor 72 (LOC104897965), transcript variant X2, mRNA;PREDICTED: Beta vulgaris subsp. vulgaris probable WRKY transcription factor 72 (LOC104897965), transcript variant X1, mRNA
LOC104898019					-1.67966		bHLH	XP_010683314.1//PREDICTED: transcription factor BPE isoform X2 [Beta vulgaris subsp. vulgaris];XP_010683313.1//PREDICTED: transcription factor bHLH79 isoform X1 [Beta vulgaris subsp. vulgaris]	PREDICTED: Beta vulgaris subsp. vulgaris transcription factor BPE (LOC104898019), transcript variant X1, mRNA;PREDICTED: Beta vulgaris subsp. vulgaris transcription factor BPE (LOC104898019), transcript variant X2, mRNA
LOC104898042				-1.32913	-2.24862	-4.27916	MYB	XP_010683349.1//PREDICTED: transcription factor MYB1R1 [Beta vulgaris subsp. vulgaris]	PREDICTED: Beta vulgaris subsp. vulgaris transcription factor MYB1R1 (LOC104898042), mRNA
LOC104898139				-1.35007			FHA	XP_010683464.1//PREDICTED: uncharacterized protein LOC104898139 [Beta vulgaris subsp. vulgaris]	PREDICTED: Beta vulgaris subsp. vulgaris hypothetical protein (LOC104898139), mRNA
LOC104898144	1.97437		-1.7563	-3.16204	-3.28459		WRKY	XP_010683475.1//PREDICTED: probable WRKY transcription factor 62 [Beta vulgaris subsp. vulgaris]	PREDICTED: Beta vulgaris subsp. vulgaris probable WRKY transcription factor 62 (LOC104898144), mRNA
LOC104898157			-1.05388				ABI3VP1	XP_010683488.1//PREDICTED: B3 domain-containing transcription repressor VAL2 isoform X1 [Beta vulgaris subsp. vulgaris]	PREDICTED: Beta vulgaris subsp. vulgaris B3 domain-containing transcription repressor VAL2 (LOC104898157), transcript variant X2, mRNA;PREDICTED: Beta vulgaris subsp. vulgaris B3 domain-containing transcription repressor VAL2 (LOC104898157), transcript variant X1, mRNA
LOC104898168		-1.76458					mTERF	XP_019106246.1//PREDICTED: uncharacterized protein LOC104898168 [Beta vulgaris subsp. vulgaris];KMT06546.1//hypothetical protein BVRB_7g157180 [Beta vulgaris subsp. vulgaris]	PREDICTED: Beta vulgaris subsp. vulgaris uncharacterized LOC104898168 (LOC104898168), mRNA
LOC104898186			-3.18146	-3.86408	-1.52908		OFP	XP_010683528.1//PREDICTED: transcription repressor OFP1 [Beta vulgaris subsp. vulgaris]	PREDICTED: Beta vulgaris subsp. vulgaris transcription repressor OFP1 (LOC104898186), mRNA
LOC104898240			-1.22843			-1.03078	FHA	XP_010683594.1//PREDICTED: FHA domain-containing protein At4g14490 [Beta vulgaris subsp. vulgaris]	PREDICTED: Beta vulgaris subsp. vulgaris FHA domain-containing protein At4g14490 (LOC104898240), transcript variant X2, mRNA;PREDICTED: Beta vulgaris subsp. vulgaris FHA domain-containing protein At4g14490 (LOC104898240), transcript variant X1, mRNA
LOC104898265		-3.2482	-4.55418			2.82676	OFP	XP_010683620.1//PREDICTED: transcription repressor OFP6 [Beta vulgaris subsp. vulgaris]	PREDICTED: Beta vulgaris subsp. vulgaris transcription repressor OFP6 (LOC104898265), mRNA
LOC104898266			-2.88667	-1.14666			OFP	XP_019106277.1//PREDICTED: transcription repressor OFP13 [Beta vulgaris subsp. vulgaris]	PREDICTED: Beta vulgaris subsp. vulgaris transcription repressor OFP13 (LOC104898266), mRNA
LOC104898284			1.30744	2.79836	3.06716	4.94494	ABI3VP1	XP_010683640.1//PREDICTED: B3 domain-containing protein At2g36080 [Beta vulgaris subsp. vulgaris]	PREDICTED: Beta vulgaris subsp. vulgaris B3 domain-containing protein At2g36080 (LOC104898284), mRNA
LOC104898318			1.93237				NAC	XP_010683676.1//PREDICTED: NAC domain-containing protein 90 [Beta vulgaris subsp. vulgaris]	PREDICTED: Beta vulgaris subsp. vulgaris NAC domain-containing protein 90 (LOC104898318), mRNA
LOC104898371				-1.71233	-1.88296	-1.69415	bZIP	XP_010683741.1//PREDICTED: protein ABSCISIC ACID-INSENSITIVE 5 [Beta vulgaris subsp. vulgaris]	PREDICTED: Beta vulgaris subsp. vulgaris protein ABSCISIC ACID-INSENSITIVE 5 (LOC104898371), mRNA
LOC104898465	-1.18984						GRF	XP_021716845.1//growth-regulating factor 3-like isoform X2 [Chenopodium quinoa];XP_010683855.1//PREDICTED: growth-regulating factor 3 isoform X1 [Beta vulgaris subsp. vulgaris];XP_021716838.1//growth-regulating factor 3-like isoform X1 [Chenopodium quinoa]	PREDICTED: Beta vulgaris subsp. vulgaris growth-regulating factor 3 (LOC104898465), transcript variant X2, mRNA;PREDICTED: Beta vulgaris subsp. vulgaris growth-regulating factor 3 (LOC104898465), transcript variant X1, mRNA
LOC104898486	1.80984	2.63245	1.22248		1.26607		C2C2-GATA	XP_010683872.1//PREDICTED: GATA transcription factor 8 [Beta vulgaris subsp. vulgaris]	PREDICTED: Beta vulgaris subsp. vulgaris GATA transcription factor 8 (LOC104898486), mRNA
LOC104898487		1.42148	1.47461				HSF	XP_010683874.1//PREDICTED: heat stress transcription factor A-3 isoform X1 [Beta vulgaris subsp. vulgaris];XP_010683876.1//PREDICTED: heat stress transcription factor A-3 isoform X3 [Beta vulgaris subsp. vulgaris];XP_010683875.1//PREDICTED: heat stress transcription factor A-3 isoform X2 [Beta vulgaris subsp. vulgaris]	PREDICTED: Beta vulgaris subsp. vulgaris heat stress transcription factor A-3 (LOC104898487), transcript variant X1, mRNA;PREDICTED: Beta vulgaris subsp. vulgaris heat stress transcription factor A-3 (LOC104898487), transcript variant X3, mRNA;PREDICTED: Beta vulgaris subsp. vulgaris heat stress transcription factor A-3 (LOC104898487), transcript variant X2, mRNA;PREDICTED: Beta vulgaris subsp. v…
LOC104898529			3.24054	6.80207	6.45845	7.16234	Trihelix	XP_010683922.1//PREDICTED: AF4/FMR2 family member 4 [Beta vulgaris subsp. vulgaris]	PREDICTED: Beta vulgaris subsp. vulgaris AF4/FMR2 family member 4 (LOC104898529), mRNA
LOC104898577						-1.62304	ABI3VP1	XP_010683984.1//PREDICTED: B3 domain-containing protein Os01g0723500 isoform X2 [Beta vulgaris subsp. vulgaris];XP_010683976.1//PREDICTED: B3 domain-containing protein Os01g0723500 isoform X1 [Beta vulgaris subsp. vulgaris]	PREDICTED: Beta vulgaris subsp. vulgaris B3 domain-containing protein Os01g0723500 (LOC104898577), transcript variant X1, mRNA;PREDICTED: Beta vulgaris subsp. vulgaris B3 domain-containing protein Os01g0723500 (LOC104898577), transcript variant X2, mRNA
LOC104898591				-2.22362			PLATZ	XP_010683989.1//PREDICTED: uncharacterized protein LOC104898591 [Beta vulgaris subsp. vulgaris]	PREDICTED: Beta vulgaris subsp. vulgaris hypothetical protein (LOC104898591), mRNA
LOC104898602			-1.17414	-3.64725	-3.51308	-1.49427	G2-like	XP_010684003.1//PREDICTED: probable transcription factor KAN4 [Beta vulgaris subsp. vulgaris]	PREDICTED: Beta vulgaris subsp. vulgaris probable transcription factor KAN4 (LOC104898602), mRNA
LOC104898606				3.2049			AP2-EREBP	XP_010684005.1//PREDICTED: ethylene-responsive transcription factor ERF024 [Beta vulgaris subsp. vulgaris]	PREDICTED: Beta vulgaris subsp. vulgaris ethylene-responsive transcription factor ERF024 (LOC104898606), mRNA
LOC104898663			-1.2944	-1.34266			ARF	XP_010684071.1//PREDICTED: auxin response factor 18 [Beta vulgaris subsp. vulgaris]	PREDICTED: Beta vulgaris subsp. vulgaris auxin response factor 18 (LOC104898663), mRNA
LOC104898690		-1.16842	-1.33222				Sigma70-like	XP_010684095.1//PREDICTED: RNA polymerase sigma factor sigF, chloroplastic [Beta vulgaris subsp. vulgaris]	PREDICTED: Beta vulgaris subsp. vulgaris RNA polymerase sigma factor sigF, chloroplastic (LOC104898690), mRNA
LOC104898899		1.09067	3.08219	4.83268	5.95528	9.14537	AP2-EREBP	XP_010684330.1//PREDICTED: ethylene-responsive transcription factor ERF073 [Beta vulgaris subsp. vulgaris]	PREDICTED: Beta vulgaris subsp. vulgaris ethylene-responsive transcription factor ERF073 (LOC104898899), mRNA
LOC104899062				-1.11668	-1.51963	-1.15044	C3H	XP_010684493.1//PREDICTED: zinc finger CCCH domain-containing protein 32 [Beta vulgaris subsp. vulgaris]	PREDICTED: Beta vulgaris subsp. vulgaris zinc finger CCCH domain-containing protein 32 (LOC104899062), mRNA
LOC104899185					1.2609	1.45176	C2C2-GATA	XP_010684625.1//PREDICTED: GATA transcription factor 15 isoform X1 [Beta vulgaris subsp. vulgaris];XP_010684626.1//PREDICTED: GATA transcription factor 16 isoform X2 [Beta vulgaris subsp. vulgaris]	PREDICTED: Beta vulgaris subsp. vulgaris GATA transcription factor 15 (LOC104899185), transcript variant X1, mRNA;PREDICTED: Beta vulgaris subsp. vulgaris GATA transcription factor 15 (LOC104899185), transcript variant X2, mRNA
LOC104899269	1.00084	1.47173	1.51837	1.1838	1.49956	1.28924	bZIP	XP_010684737.1//PREDICTED: bZIP transcription factor 60 [Beta vulgaris subsp. vulgaris]	PREDICTED: Beta vulgaris subsp. vulgaris bZIP transcription factor 60 (LOC104899269), mRNA
LOC104899350				4.44064	4.08288	4.08287	MYB	XP_010684846.1//PREDICTED: myb-related protein 308 [Beta vulgaris subsp. vulgaris]	PREDICTED: Beta vulgaris subsp. vulgaris myb-related protein 308 (LOC104899350), mRNA
LOC104899495		1.25913	2.0574			-2.05462	bHLH	XP_010684995.1//PREDICTED: transcription factor PIF1 [Beta vulgaris subsp. vulgaris]	PREDICTED: Beta vulgaris subsp. vulgaris transcription factor PIF1 (LOC104899495), mRNA
LOC104899593		1.08557				1.28932	bHLH	XP_010685111.1//PREDICTED: transcription factor bHLH78 [Beta vulgaris subsp. vulgaris]	PREDICTED: Beta vulgaris subsp. vulgaris transcription factor bHLH78 (LOC104899593), mRNA
LOC104899692		1.03439		-1.4583			AP2-EREBP	XP_010685231.1//PREDICTED: ethylene-responsive transcription factor RAP2-2 [Beta vulgaris subsp. vulgaris]	PREDICTED: Beta vulgaris subsp. vulgaris ethylene-responsive transcription factor RAP2-2 (LOC104899692), transcript variant X2, mRNA;PREDICTED: Beta vulgaris subsp. vulgaris ethylene-responsive transcription factor RAP2-2 (LOC104899692), transcript variant X1, mRNA;PREDICTED: Beta vulgaris subsp. vulgaris ethylene-responsive transcription factor RAP2-2 (LOC104899692), transcript variant X3, mRNA
LOC104899714		-1.27184	1.09633				Trihelix	XP_010685259.1//PREDICTED: trihelix transcription factor ASIL2 [Beta vulgaris subsp. vulgaris]	PREDICTED: Beta vulgaris subsp. vulgaris trihelix transcription factor ASIL2 (LOC104899714), mRNA
LOC104899726		2.26969		2.55964	2.63993	1.33908	Tify	XP_010685279.1//PREDICTED: protein TIFY 10A-like [Beta vulgaris subsp. vulgaris]	PREDICTED: Beta vulgaris subsp. vulgaris protein TIFY 10A-like (LOC104899726), mRNA
LOC104899754	1.63341	2.18284	2.16713				bHLH	XP_010685315.1//PREDICTED: transcription factor bHLH47 [Beta vulgaris subsp. vulgaris]	PREDICTED: Beta vulgaris subsp. vulgaris transcription factor bHLH47 (LOC104899754), transcript variant X1, mRNA;PREDICTED: Beta vulgaris subsp. vulgaris transcription factor bHLH47 (LOC104899754), transcript variant X2, mRNA
LOC104899772			-1.96495				Alfin-like	XP_019106501.1//PREDICTED: PHD finger protein ALFIN-LIKE 4 isoform X1 [Beta vulgaris subsp. vulgaris];XP_010685337.1//PREDICTED: PHD finger protein ALFIN-LIKE 4 isoform X2 [Beta vulgaris subsp. vulgaris]	PREDICTED: Beta vulgaris subsp. vulgaris PHD finger protein ALFIN-LIKE 4 (LOC104899772), transcript variant X2, mRNA;PREDICTED: Beta vulgaris subsp. vulgaris PHD finger protein ALFIN-LIKE 4 (LOC104899772), transcript variant X1, mRNA
LOC104899812			-1.68667	-1.46244			C2H2	XP_010685384.1//PREDICTED: protein indeterminate-domain 7 [Beta vulgaris subsp. vulgaris]	PREDICTED: Beta vulgaris subsp. vulgaris protein indeterminate-domain 7 (LOC104899812), mRNA
LOC104899840					1.10754	1.59847	E2F-DP	XP_010685422.1//PREDICTED: transcription factor E2FA [Beta vulgaris subsp. vulgaris]	PREDICTED: Beta vulgaris subsp. vulgaris transcription factor E2FA (LOC104899840), mRNA
LOC104899875						-2.40493	C2C2-YABBY	XP_010685467.1//PREDICTED: putative axial regulator YABBY 2 isoform X2 [Beta vulgaris subsp. vulgaris];XP_010685466.1//PREDICTED: putative axial regulator YABBY 2 isoform X1 [Beta vulgaris subsp. vulgaris]	PREDICTED: Beta vulgaris subsp. vulgaris putative axial regulator YABBY 2 (LOC104899875), transcript variant X1, mRNA;PREDICTED: Beta vulgaris subsp. vulgaris putative axial regulator YABBY 2 (LOC104899875), transcript variant X2, mRNA
LOC104899914						-1.46188	FHA	XP_010685506.1//PREDICTED: uncharacterized protein LOC104899914 [Beta vulgaris subsp. vulgaris]	PREDICTED: Beta vulgaris subsp. vulgaris uncharacterized LOC104899914 (LOC104899914), mRNA
LOC104899942	-1.33247			1.44313	1.51756	1.36169	C3H	XP_010685536.1//PREDICTED: zinc finger CCCH domain-containing protein 66 [Beta vulgaris subsp. vulgaris]	PREDICTED: Beta vulgaris subsp. vulgaris zinc finger CCCH domain-containing protein 66 (LOC104899942), mRNA
LOC104899985				-2.00638			C2H2	XP_010685594.1//PREDICTED: uncharacterized protein LOC104899985 [Beta vulgaris subsp. vulgaris]	PREDICTED: Beta vulgaris subsp. vulgaris hypothetical protein (LOC104899985), mRNA
LOC104899997		-1.13586					Sigma70-like	XP_010685608.1//PREDICTED: RNA polymerase sigma factor sigB isoform X1 [Beta vulgaris subsp. vulgaris];XP_010685609.1//PREDICTED: RNA polymerase sigma factor sigB isoform X2 [Beta vulgaris subsp. vulgaris]	PREDICTED: Beta vulgaris subsp. vulgaris RNA polymerase sigma factor sigB (LOC104899997), transcript variant X2, mRNA;PREDICTED: Beta vulgaris subsp. vulgaris RNA polymerase sigma factor sigB (LOC104899997), transcript variant X1, mRNA
LOC104900000				-1.99597	-1.14966		MYB	XP_010685614.1//PREDICTED: transcription factor DIVARICATA [Beta vulgaris subsp. vulgaris]	PREDICTED: Beta vulgaris subsp. vulgaris transcription factor DIVARICATA (LOC104900000), mRNA
LOC104900072				1.4472		2.65902	G2-like	XP_010685710.1//PREDICTED: transcription factor BOA [Beta vulgaris subsp. vulgaris]	PREDICTED: Beta vulgaris subsp. vulgaris transcription factor BOA (LOC104900072), mRNA
LOC104900088	1.66644						GRAS	XP_010685728.1//PREDICTED: scarecrow-like protein 30 [Beta vulgaris subsp. vulgaris]	PREDICTED: Beta vulgaris subsp. vulgaris scarecrow-like protein 30 (LOC104900088), mRNA
LOC104900090	1.18828	1.0064	1.49623	2.46344	2.65439	1.15509	GRAS	XP_019106559.1//PREDICTED: scarecrow-like protein 34 [Beta vulgaris subsp. vulgaris];XP_010685730.1//PREDICTED: scarecrow-like protein 34 [Beta vulgaris subsp. vulgaris]	PREDICTED: Beta vulgaris subsp. vulgaris scarecrow-like protein 34 (LOC104900090), mRNA
LOC104900091	1.53866		1.07849				GRAS	XP_019106559.1//PREDICTED: scarecrow-like protein 34 [Beta vulgaris subsp. vulgaris]	PREDICTED: Beta vulgaris subsp. vulgaris scarecrow-like protein 34 (LOC104900091), mRNA
LOC104900093		-1.63964		2.26328	2.8575	3.17921	GRAS	XP_010685735.1//PREDICTED: scarecrow-like protein 30 [Beta vulgaris subsp. vulgaris]	PREDICTED: Beta vulgaris subsp. vulgaris scarecrow-like protein 30 (LOC104900093), mRNA
LOC104900094		-1.46505	-2.05167				GRAS	XP_010685736.1//PREDICTED: scarecrow-like protein 33 [Beta vulgaris subsp. vulgaris]	PREDICTED: Beta vulgaris subsp. vulgaris scarecrow-like protein 33 (LOC104900094), mRNA
LOC104900095			1.2091		1.02146		MYB	XP_010685737.1//PREDICTED: telomere repeat-binding protein 2 [Beta vulgaris subsp. vulgaris]	PREDICTED: Beta vulgaris subsp. vulgaris telomere repeat-binding protein 2 (LOC104900095), mRNA
LOC104900166		3.12805	4.6106	4.32466	5.20401	5.86374	C2H2	XP_010685828.1//PREDICTED: zinc finger protein ZAT12 [Beta vulgaris subsp. vulgaris]	PREDICTED: Beta vulgaris subsp. vulgaris zinc finger protein ZAT12 (LOC104900166), mRNA
LOC104900171	-1.31156					-2.41866	MYB	XP_010685834.1//PREDICTED: transcription factor MYB59 isoform X1 [Beta vulgaris subsp. vulgaris];XP_019106571.1//PREDICTED: transcription factor MYB59 isoform X2 [Beta vulgaris subsp. vulgaris]	PREDICTED: Beta vulgaris subsp. vulgaris transcription factor MYB59 (LOC104900171), transcript variant X1, mRNA;PREDICTED: Beta vulgaris subsp. vulgaris transcription factor MYB59 (LOC104900171), transcript variant X2, mRNA
LOC104900226		4.25748	1.95261	3.19495	3.93357	2.52362	LOB	XP_010685903.2//PREDICTED: LOB domain-containing protein 12 [Beta vulgaris subsp. vulgaris]	PREDICTED: Beta vulgaris subsp. vulgaris LOB domain-containing protein 12 (LOC104900226), mRNA
LOC104900259	1.64673		1.86578	2.70086	2.91032	1.99035	WRKY	XP_010685944.1//PREDICTED: WRKY transcription factor WRKY24 [Beta vulgaris subsp. vulgaris]	PREDICTED: Beta vulgaris subsp. vulgaris WRKY transcription factor WRKY24 (LOC104900259), mRNA
LOC104900275				3.69351	3.4833	3.32099	LOB	XP_010685965.1//PREDICTED: LOB domain-containing protein 15 [Beta vulgaris subsp. vulgaris]	PREDICTED: Beta vulgaris subsp. vulgaris LOB domain-containing protein 15 (LOC104900275), mRNA
LOC104900282	-2.04168	-2.49609	-3.53584				OFP	XP_010685971.1//PREDICTED: transcription repressor OFP1 [Beta vulgaris subsp. vulgaris]	PREDICTED: Beta vulgaris subsp. vulgaris transcription repressor OFP1 (LOC104900282), mRNA
LOC104900288					1.08262	1.95389	ABI3VP1	XP_010685978.1//PREDICTED: B3 domain-containing transcription repressor VAL1 [Beta vulgaris subsp. vulgaris]	PREDICTED: Beta vulgaris subsp. vulgaris B3 domain-containing transcription repressor VAL1 (LOC104900288), mRNA
LOC104900327					1.62718	1.53878	C2H2	XP_010686027.1//PREDICTED: zinc finger protein WIP3 [Beta vulgaris subsp. vulgaris]	PREDICTED: Beta vulgaris subsp. vulgaris zinc finger protein WIP3 (LOC104900327), mRNA
LOC104900447			-1.27812			1.09548	GRAS	XP_010686165.1//PREDICTED: scarecrow-like protein 30 [Beta vulgaris subsp. vulgaris]	PREDICTED: Beta vulgaris subsp. vulgaris scarecrow-like protein 30 (LOC104900447), mRNA
LOC104900478		2.8107			5.00529		AP2-EREBP	XP_010686196.1//PREDICTED: dehydration-responsive element-binding protein 1F-like [Beta vulgaris subsp. vulgaris]	PREDICTED: Beta vulgaris subsp. vulgaris dehydration-responsive element-binding protein 1F-like (LOC104900478), mRNA
LOC104900515				2.00889	2.39723		WRKY	XP_010686241.1//PREDICTED: probable WRKY transcription factor 65 isoform X2 [Beta vulgaris subsp. vulgaris];XP_010686240.1//PREDICTED: probable WRKY transcription factor 65 isoform X1 [Beta vulgaris subsp. vulgaris]	PREDICTED: Beta vulgaris subsp. vulgaris probable WRKY transcription factor 65 (LOC104900515), transcript variant X2, mRNA;PREDICTED: Beta vulgaris subsp. vulgaris probable WRKY transcription factor 65 (LOC104900515), transcript variant X1, mRNA
LOC104900531				1.77055			MYB	XP_021726319.1//transcription factor MYB102-like [Chenopodium quinoa];XP_002305647.1//putative MYB transcription factor family protein [Populus trichocarpa]	PREDICTED: Beta vulgaris subsp. vulgaris protein ODORANT1-like (LOC104900531), transcript variant X5, mRNA;PREDICTED: Beta vulgaris subsp. vulgaris protein ODORANT1-like (LOC104900531), transcript variant X3, mRNA;PREDICTED: Beta vulgaris subsp. vulgaris protein ODORANT1-like (LOC104900531), transcript variant X2, mRNA;PREDICTED: Beta vulgaris subsp. vulgaris protein ODORANT1-like (LOC104900531),…
LOC104900616		1.21006		-2.31424	-1.62434	-1.81578	ARF	XP_010686390.1//PREDICTED: auxin response factor 3 isoform X1 [Beta vulgaris subsp. vulgaris];XP_010686391.1//PREDICTED: auxin response factor 3 isoform X2 [Beta vulgaris subsp. vulgaris]	PREDICTED: Beta vulgaris subsp. vulgaris auxin response factor 3 (LOC104900616), transcript variant X2, mRNA;PREDICTED: Beta vulgaris subsp. vulgaris auxin response factor 3 (LOC104900616), transcript variant X1, mRNA
LOC104900619				2.49426			NAC	XP_010686394.1//PREDICTED: NAC domain-containing protein 10 [Beta vulgaris subsp. vulgaris]	PREDICTED: Beta vulgaris subsp. vulgaris NAC domain-containing protein 10 (LOC104900619), mRNA
LOC104900638	1.99567	1.64671		1.77905	1.74173	1.61764	AP2-EREBP	XP_010686416.1//PREDICTED: ethylene-responsive transcription factor 4 [Beta vulgaris subsp. vulgaris]	PREDICTED: Beta vulgaris subsp. vulgaris ethylene-responsive transcription factor 4 (LOC104900638), mRNA
LOC104900640		2.4504		3.87512	3.46015		AP2-EREBP	XP_010686418.1//PREDICTED: ethylene-responsive transcription factor 12 [Beta vulgaris subsp. vulgaris]	PREDICTED: Beta vulgaris subsp. vulgaris ethylene-responsive transcription factor 12 (LOC104900640), mRNA
LOC104900650		-1.12272	-2.94295	-1.99949	-1.25019		C2C2-Dof	XP_010686431.1//PREDICTED: dof zinc finger protein DOF1.4 [Beta vulgaris subsp. vulgaris]	PREDICTED: Beta vulgaris subsp. vulgaris dof zinc finger protein DOF1.4 (LOC104900650), mRNA
LOC104900652			-1.59802	-2.82993	-1.54112	-1.25458	C2C2-Dof	XP_010686435.1//PREDICTED: dof zinc finger protein PBF [Beta vulgaris subsp. vulgaris]	PREDICTED: Beta vulgaris subsp. vulgaris dof zinc finger protein PBF (LOC104900652), mRNA
LOC104900686					2.76082	4.18851	AP2-EREBP	XP_010686479.1//PREDICTED: pathogenesis-related genes transcriptional activator PTI5 [Beta vulgaris subsp. vulgaris]	PREDICTED: Beta vulgaris subsp. vulgaris pathogenesis-related genes transcriptional activator PTI5 (LOC104900686), mRNA
LOC104900751		1.45487		1.20041	1.89298		C2C2-Dof	XP_010686557.1//PREDICTED: dof zinc finger protein DOF1.4 [Beta vulgaris subsp. vulgaris]	PREDICTED: Beta vulgaris subsp. vulgaris dof zinc finger protein DOF1.4 (LOC104900751), mRNA
LOC104900768						2.21558	NAC	XP_010686575.1//PREDICTED: NAC transcription factor 25 [Beta vulgaris subsp. vulgaris]	PREDICTED: Beta vulgaris subsp. vulgaris NAC transcription factor 25 (LOC104900768), mRNA
LOC104900817					-1.01848		MYB	XP_010686640.1//PREDICTED: transcriptional adapter ADA2b [Beta vulgaris subsp. vulgaris]	PREDICTED: Beta vulgaris subsp. vulgaris transcriptional adapter ADA2b (LOC104900817), mRNA
LOC104900825	1.47597		2.4441	3.17563	3.14171	2.12892	GRAS	XP_021719817.1//scarecrow-like protein 13 [Chenopodium quinoa]	PREDICTED: Beta vulgaris subsp. vulgaris scarecrow-like protein 21 (LOC104900825), mRNA
LOC104900940					-1.42829		HB	XP_010686776.1//PREDICTED: homeobox protein SHOOT MERISTEMLESS isoform X3 [Beta vulgaris subsp. vulgaris];XP_010686777.1//PREDICTED: homeobox protein SHOOT MERISTEMLESS isoform X4 [Beta vulgaris subsp. vulgaris];XP_010686774.1//PREDICTED: homeobox protein knotted-1-like LET6 isoform X1 [Beta vulgaris subsp. vulgaris];XP_010686775.1//PREDICTED: homeobox protein knotted-1-like LET6 isoform X2 [Beta…	PREDICTED: Beta vulgaris subsp. vulgaris homeobox protein knotted-1-like LET6 (LOC104900940), transcript variant X4, mRNA;PREDICTED: Beta vulgaris subsp. vulgaris homeobox protein knotted-1-like LET6 (LOC104900940), transcript variant X2, mRNA;PREDICTED: Beta vulgaris subsp. vulgaris homeobox protein knotted-1-like LET6 (LOC104900940), transcript variant X1, mRNA;PREDICTED: Beta vulgaris subsp. v…
LOC104900967			2.20617	4.06465	4.05231	4.52513	WRKY	XP_010686806.1//PREDICTED: probable WRKY transcription factor 31 isoform X1 [Beta vulgaris subsp. vulgaris];XP_010686807.1//PREDICTED: probable WRKY transcription factor 31 isoform X2 [Beta vulgaris subsp. vulgaris]	PREDICTED: Beta vulgaris subsp. vulgaris probable WRKY transcription factor 31 (LOC104900967), transcript variant X1, mRNA;PREDICTED: Beta vulgaris subsp. vulgaris probable WRKY transcription factor 31 (LOC104900967), transcript variant X2, mRNA
LOC104901118						-2.09556	NAC	XP_010686990.1//PREDICTED: NAC domain-containing protein 8 [Beta vulgaris subsp. vulgaris]	PREDICTED: Beta vulgaris subsp. vulgaris NAC domain-containing protein 8 (LOC104901118), mRNA
LOC104901258	-2.51316		3.13894	2.50044			mTERF	XP_010687107.1//PREDICTED: transcription termination factor MTEF1, chloroplastic [Beta vulgaris subsp. vulgaris]	PREDICTED: Beta vulgaris subsp. vulgaris hypothetical protein (LOC104901258), mRNA
LOC104901261				-1.52638	-1.78651	-1.70821	TCP	XP_010687111.1//PREDICTED: transcription factor TCP2 [Beta vulgaris subsp. vulgaris]	PREDICTED: Beta vulgaris subsp. vulgaris transcription factor TCP2 (LOC104901261), transcript variant X1, mRNA;PREDICTED: Beta vulgaris subsp. vulgaris transcription factor TCP2 (LOC104901261), transcript variant X2, mRNA
LOC104901370			-2.66848	-2.20739	-1.25166	-1.17182	C2H2	XP_010687241.1//PREDICTED: protein SHOOT GRAVITROPISM 5 [Beta vulgaris subsp. vulgaris]	PREDICTED: Beta vulgaris subsp. vulgaris protein SHOOT GRAVITROPISM 5 (LOC104901370), mRNA
LOC104901408			1.13917	2.03295	4.00257	-2.41175	MYB	XP_010687406.1//PREDICTED: protein LHY isoform X3 [Beta vulgaris subsp. vulgaris];XP_010687317.1//PREDICTED: protein LHY isoform X1 [Beta vulgaris subsp. vulgaris];XP_010687373.1//PREDICTED: protein LHY isoform X2 [Beta vulgaris subsp. vulgaris]	PREDICTED: Beta vulgaris subsp. vulgaris protein LHY (LOC104901408), transcript variant X4, mRNA;PREDICTED: Beta vulgaris subsp. vulgaris protein LHY (LOC104901408), transcript variant X2, mRNA;PREDICTED: Beta vulgaris subsp. vulgaris protein LHY (LOC104901408), transcript variant X1, mRNA;PREDICTED: Beta vulgaris subsp. vulgaris protein LHY (LOC104901408), transcript variant X3, mRNA
LOC104901440					-4.52887		TUB	XP_010687326.1//PREDICTED: tubby-like protein 8 [Beta vulgaris subsp. vulgaris]	PREDICTED: Beta vulgaris subsp. vulgaris tubby-like protein 8 (LOC104901440), mRNA
LOC104901462		2.69829	3.19806	4.53276	4.43159	5.02414	C2H2	XP_010687351.1//PREDICTED: zinc finger protein ZAT10 [Beta vulgaris subsp. vulgaris]	PREDICTED: Beta vulgaris subsp. vulgaris zinc finger protein ZAT10 (LOC104901462), mRNA
LOC104901573					3.96876	3.74472	NAC	XP_010687465.1//PREDICTED: NAC domain-containing protein 104 [Beta vulgaris subsp. vulgaris]	PREDICTED: Beta vulgaris subsp. vulgaris NAC domain-containing protein 104 (LOC104901573), mRNA
LOC104901614					-3.09625		MYB	XP_010687509.1//PREDICTED: transcription factor RAX3-like [Beta vulgaris subsp. vulgaris]	PREDICTED: Beta vulgaris subsp. vulgaris transcription factor RAX3-like (LOC104901614), mRNA
LOC104901644				-1.20674			ARF	XP_010687536.1//PREDICTED: auxin response factor 7 isoform X1 [Beta vulgaris subsp. vulgaris];XP_010687537.1//PREDICTED: auxin response factor 7 isoform X2 [Beta vulgaris subsp. vulgaris]	PREDICTED: Beta vulgaris subsp. vulgaris auxin response factor 7 (LOC104901644), transcript variant X1, mRNA;PREDICTED: Beta vulgaris subsp. vulgaris auxin response factor 7 (LOC104901644), transcript variant X2, mRNA
LOC104901646	2.85583			3.18909	4.28592	2.59501	AP2-EREBP	XP_010687541.1//PREDICTED: ethylene-responsive transcription factor ERF017 [Beta vulgaris subsp. vulgaris]	PREDICTED: Beta vulgaris subsp. vulgaris ethylene-responsive transcription factor ERF017 (LOC104901646), mRNA
LOC104901648	3.20533				3.75304		AP2-EREBP	XP_010687542.1//PREDICTED: ethylene-responsive transcription factor ERF017 [Beta vulgaris subsp. vulgaris]	PREDICTED: Beta vulgaris subsp. vulgaris ethylene-responsive transcription factor ERF017 (LOC104901648), mRNA
LOC104901654		1.60986		1.48811	1.39585		Tify	XP_010687548.1//PREDICTED: protein TIFY 10b [Beta vulgaris subsp. vulgaris]	PREDICTED: Beta vulgaris subsp. vulgaris protein TIFY 10b (LOC104901654), mRNA
LOC104901696				-3.60138	-2.68538	-1.80665	AP2-EREBP	XP_010687600.1//PREDICTED: AP2-like ethylene-responsive transcription factor ANT [Beta vulgaris subsp. vulgaris]	PREDICTED: Beta vulgaris subsp. vulgaris AP2-like ethylene-responsive transcription factor ANT (LOC104901696), mRNA
LOC104901747						-2.5913	AP2-EREBP	XP_019106915.1//PREDICTED: AP2-like ethylene-responsive transcription factor At1g16060 isoform X2 [Beta vulgaris subsp. vulgaris];XP_010687653.1//PREDICTED: AP2-like ethylene-responsive transcription factor At1g79700 isoform X1 [Beta vulgaris subsp. vulgaris]	PREDICTED: Beta vulgaris subsp. vulgaris AP2-like ethylene-responsive transcription factor At1g79700 (LOC104901747), transcript variant X2, mRNA;PREDICTED: Beta vulgaris subsp. vulgaris AP2-like ethylene-responsive transcription factor At1g79700 (LOC104901747), transcript variant X1, mRNA
LOC104901842		1.57358	1.51552				DBP	XP_010687769.1//PREDICTED: probable protein phosphatase 2C 27 [Beta vulgaris subsp. vulgaris];XP_021741866.1//probable protein phosphatase 2C 27 [Chenopodium quinoa]	PREDICTED: Beta vulgaris subsp. vulgaris probable protein phosphatase 2C 27 (LOC104901842), mRNA
LOC104902010		2.1682					LOB	XP_010687953.1//PREDICTED: LOB domain-containing protein 36 [Beta vulgaris subsp. vulgaris]	PREDICTED: Beta vulgaris subsp. vulgaris LOB domain-containing protein 36 (LOC104902010), mRNA
LOC104902070				-1.05209			C3H	XP_010688036.1//PREDICTED: zinc finger CCCH domain-containing protein 32 [Beta vulgaris subsp. vulgaris]	PREDICTED: Beta vulgaris subsp. vulgaris zinc finger CCCH domain-containing protein 32 (LOC104902070), mRNA
LOC104902101	-1.20044					-1.06106	ABI3VP1	XP_010688083.1//PREDICTED: B3 domain-containing protein Os01g0234100 isoform X2 [Beta vulgaris subsp. vulgaris];XP_010688082.1//PREDICTED: B3 domain-containing protein Os01g0234100 isoform X3 [Beta vulgaris subsp. vulgaris];XP_010688081.1//PREDICTED: B3 domain-containing protein Os01g0234100 isoform X1 [Beta vulgaris subsp. vulgaris]	PREDICTED: Beta vulgaris subsp. vulgaris B3 domain-containing protein Os01g0234100 (LOC104902101), transcript variant X1, mRNA;PREDICTED: Beta vulgaris subsp. vulgaris B3 domain-containing protein Os01g0234100 (LOC104902101), transcript variant X2, mRNA;PREDICTED: Beta vulgaris subsp. vulgaris B3 domain-containing protein Os01g0234100 (LOC104902101), transcript variant X3, mRNA
LOC104902119		-2.13337					GRAS	XP_010688103.1//PREDICTED: DELLA protein GAI1 [Beta vulgaris subsp. vulgaris]	PREDICTED: Beta vulgaris subsp. vulgaris DELLA protein GAI1 (LOC104902119), mRNA
LOC104902192		2.11469				-2.80127	HSF	XP_010688193.1//PREDICTED: heat stress transcription factor C-1 [Beta vulgaris subsp. vulgaris]	PREDICTED: Beta vulgaris subsp. vulgaris heat stress transcription factor C-1 (LOC104902192), mRNA
LOC104902198				-3.42178	-2.64716		OFP	XP_010688199.1//PREDICTED: transcription repressor OFP8-like [Beta vulgaris subsp. vulgaris]	PREDICTED: Beta vulgaris subsp. vulgaris transcription repressor OFP8-like (LOC104902198), mRNA
LOC104902253		-2.25632					NOZZLE	XP_010688267.2//PREDICTED: protein SPEAR3-like [Beta vulgaris subsp. vulgaris]	PREDICTED: Beta vulgaris subsp. vulgaris protein SPEAR3-like (LOC104902253), mRNA
LOC104902271	3.63426	2.50057	1.76703	1.31429	1.9		AP2-EREBP	XP_010688291.1//PREDICTED: ethylene-responsive transcription factor ERF043 [Beta vulgaris subsp. vulgaris]	PREDICTED: Beta vulgaris subsp. vulgaris ethylene-responsive transcription factor ERF043 (LOC104902271), mRNA
LOC104902350				-1.66162	-1.178	-2.71538	C3H	XP_010688398.1//PREDICTED: zinc finger CCCH domain-containing protein 20 [Beta vulgaris subsp. vulgaris]	PREDICTED: Beta vulgaris subsp. vulgaris zinc finger CCCH domain-containing protein 20 (LOC104902350), mRNA
LOC104902404			3.03238	3.07768	4.15099	3.32573	AP2-EREBP	KMT03314.1//hypothetical protein BVRB_8g198510 isoform A [Beta vulgaris subsp. vulgaris];XP_010688479.1//PREDICTED: AP2-like ethylene-responsive transcription factor AIL5 [Beta vulgaris subsp. vulgaris]	PREDICTED: Beta vulgaris subsp. vulgaris AP2-like ethylene-responsive transcription factor AIL5 (LOC104902404), mRNA
LOC104902431						-1.11753	C2C2-CO-like	XP_010688513.1//PREDICTED: zinc finger protein CONSTANS-LIKE 5 [Beta vulgaris subsp. vulgaris]	PREDICTED: Beta vulgaris subsp. vulgaris zinc finger protein CONSTANS-LIKE 5 (LOC104902431), mRNA
LOC104902503	1.78763	2.63596	3.36486	3.42093	3.32027	2.86887	WRKY	XP_006573647.1//PREDICTED: probable WRKY transcription factor 15 isoform X2 [Glycine max]	PREDICTED: Beta vulgaris subsp. vulgaris probable WRKY transcription factor 7 (LOC104902503), mRNA
LOC104902550			-1.21934				TCP	XP_010688658.1//PREDICTED: transcription factor TCP21 [Beta vulgaris subsp. vulgaris]	PREDICTED: Beta vulgaris subsp. vulgaris transcription factor TCP21 (LOC104902550), mRNA
LOC104902725			-1.13082	-1.12364	-1.15291		C3H	XP_010688919.1//PREDICTED: zinc finger CCCH domain-containing protein 3 isoform X1 [Beta vulgaris subsp. vulgaris];XP_010688921.1//PREDICTED: zinc finger CCCH domain-containing protein 3 isoform X2 [Beta vulgaris subsp. vulgaris]	PREDICTED: Beta vulgaris subsp. vulgaris zinc finger CCCH domain-containing protein 3 (LOC104902725), transcript variant X2, mRNA;PREDICTED: Beta vulgaris subsp. vulgaris zinc finger CCCH domain-containing protein 3 (LOC104902725), transcript variant X1, mRNA;PREDICTED: Beta vulgaris subsp. vulgaris zinc finger CCCH domain-containing protein 3 (LOC104902725), transcript variant X3, mRNA
LOC104902839						-3.47353	C3H	XP_010689060.1//PREDICTED: zinc finger CCCH domain-containing protein 2 [Beta vulgaris subsp. vulgaris]	PREDICTED: Beta vulgaris subsp. vulgaris zinc finger CCCH domain-containing protein 2 (LOC104902839), mRNA
LOC104903070				-1.3069			MYB	XP_010689351.1//PREDICTED: uncharacterized protein LOC104903070 isoform X4 [Beta vulgaris subsp. vulgaris];XP_010689348.1//PREDICTED: uncharacterized protein LOC104903070 isoform X2 [Beta vulgaris subsp. vulgaris];XP_010689347.1//PREDICTED: uncharacterized protein LOC104903070 isoform X1 [Beta vulgaris subsp. vulgaris];XP_010689350.1//PREDICTED: uncharacterized protein LOC104903070 isoform X3 [Be…	PREDICTED: Beta vulgaris subsp. vulgaris hypothetical protein isoform B (LOC104903070), transcript variant X4, mRNA;PREDICTED: Beta vulgaris subsp. vulgaris hypothetical protein isoform B (LOC104903070), transcript variant X1, mRNA;PREDICTED: Beta vulgaris subsp. vulgaris hypothetical protein isoform B (LOC104903070), transcript variant X5, mRNA;PREDICTED: Beta vulgaris subsp. vulgaris hypothetic…
LOC104903075						-1.69641	EIL	XP_010689360.1//PREDICTED: ETHYLENE INSENSITIVE 3-like 1 protein [Beta vulgaris subsp. vulgaris]	PREDICTED: Beta vulgaris subsp. vulgaris ETHYLENE INSENSITIVE 3-like 1 protein (LOC104903075), mRNA
LOC104903098						3.3814	FAR1	XP_010689388.1//PREDICTED: protein FAR1-RELATED SEQUENCE 11-like [Beta vulgaris subsp. vulgaris]	PREDICTED: Beta vulgaris subsp. vulgaris protein FAR1-RELATED SEQUENCE 11-like (LOC104903098), mRNA
LOC104903105					2.52615	2.35362	LOB	XP_021732655.1//LOB domain-containing protein 21-like [Chenopodium quinoa]	PREDICTED: Beta vulgaris subsp. vulgaris LOB domain-containing protein 21 (LOC104903105), mRNA
LOC104903140	1.36311	-1.35954	-2.64151				C2C2-Dof	XP_010689443.1//PREDICTED: dof zinc finger protein DOF3.1 [Beta vulgaris subsp. vulgaris]	PREDICTED: Beta vulgaris subsp. vulgaris dof zinc finger protein DOF3.1 (LOC104903140), mRNA
LOC104903159			-1.59466				bHLH	XP_010689462.1//PREDICTED: transcription factor bHLH51 [Beta vulgaris subsp. vulgaris]	PREDICTED: Beta vulgaris subsp. vulgaris transcription factor bHLH51 (LOC104903159), mRNA
LOC104903260		1.82676			-1.15986		ARF	XP_010689576.1//PREDICTED: auxin response factor 4 isoform X2 [Beta vulgaris subsp. vulgaris];XP_010689577.1//PREDICTED: auxin response factor 4 isoform X3 [Beta vulgaris subsp. vulgaris];XP_010689575.1//PREDICTED: auxin response factor 4 isoform X1 [Beta vulgaris subsp. vulgaris]	PREDICTED: Beta vulgaris subsp. vulgaris auxin response factor 4 (LOC104903260), transcript variant X2, mRNA;PREDICTED: Beta vulgaris subsp. vulgaris auxin response factor 4 (LOC104903260), transcript variant X1, mRNA;PREDICTED: Beta vulgaris subsp. vulgaris auxin response factor 4 (LOC104903260), transcript variant X3, mRNA
LOC104903263			1.2676	1.79953	1.71847	1.73554	S1Fa-like	XP_019107347.1//PREDICTED: DNA-binding protein S1FA [Beta vulgaris subsp. vulgaris]	PREDICTED: Beta vulgaris subsp. vulgaris DNA-binding protein S1FA (LOC104903263), mRNA
LOC104903273	2.75584	1.83436	1.59069		1.16369		C3H	XP_021732480.1//zinc finger CCCH domain-containing protein 47-like [Chenopodium quinoa]	PREDICTED: Beta vulgaris subsp. vulgaris zinc finger CCCH domain-containing protein 29 (LOC104903273), mRNA
LOC104903353	1.86894			1.18848	2.5692	1.04289	AP2-EREBP	XP_010689679.1//PREDICTED: ethylene-responsive transcription factor ERF054 [Beta vulgaris subsp. vulgaris]	PREDICTED: Beta vulgaris subsp. vulgaris ethylene-responsive transcription factor ERF054 (LOC104903353), mRNA
LOC104903395		1.12865					WRKY	XP_010689723.1//PREDICTED: probable WRKY transcription factor 69 isoform X2 [Beta vulgaris subsp. vulgaris];XP_010689722.1//PREDICTED: probable WRKY transcription factor 69 isoform X1 [Beta vulgaris subsp. vulgaris]	PREDICTED: Beta vulgaris subsp. vulgaris probable WRKY transcription factor 69 (LOC104903395), transcript variant X1, mRNA;PREDICTED: Beta vulgaris subsp. vulgaris probable WRKY transcription factor 69 (LOC104903395), transcript variant X2, mRNA
LOC104903451						-2.8174	G2-like	XP_010689789.1//PREDICTED: probable transcription factor GLK1 isoform X2 [Beta vulgaris subsp. vulgaris];XP_010689788.1//PREDICTED: probable transcription factor GLK1 isoform X1 [Beta vulgaris subsp. vulgaris]	PREDICTED: Beta vulgaris subsp. vulgaris probable transcription factor GLK1 (LOC104903451), transcript variant X2, mRNA;PREDICTED: Beta vulgaris subsp. vulgaris probable transcription factor GLK1 (LOC104903451), transcript variant X1, mRNA
LOC104903671			1.08944	3.27177	2.47438		C2C2-Dof	XP_010690053.1//PREDICTED: dof zinc finger protein DOF3.1 [Beta vulgaris subsp. vulgaris]	PREDICTED: Beta vulgaris subsp. vulgaris dof zinc finger protein DOF3.1 (LOC104903671), mRNA
LOC104903709				4.80878	5.17728		bHLH	XP_010690114.1//PREDICTED: transcription factor bHLH87 [Beta vulgaris subsp. vulgaris]	PREDICTED: Beta vulgaris subsp. vulgaris transcription factor bHLH87 (LOC104903709), transcript variant X1, mRNA;PREDICTED: Beta vulgaris subsp. vulgaris transcription factor bHLH87 (LOC104903709), transcript variant X2, mRNA
LOC104903810	-1.19212					-4.14347	RWP-RK	XP_019107469.1//PREDICTED: protein NLP2 [Beta vulgaris subsp. vulgaris]	PREDICTED: Beta vulgaris subsp. vulgaris protein NLP2 (LOC104903810), transcript variant X3, mRNA;PREDICTED: Beta vulgaris subsp. vulgaris protein NLP2 (LOC104903810), transcript variant X2, misc_RNA;PREDICTED: Beta vulgaris subsp. vulgaris protein NLP2 (LOC104903810), transcript variant X1, misc_RNA
LOC104903933						1.42827	MYB	XP_010690379.1//PREDICTED: myb-related protein 308 [Beta vulgaris subsp. vulgaris]	PREDICTED: Beta vulgaris subsp. vulgaris myb-related protein 308 (LOC104903933), mRNA
LOC104903952		-2.50174					MADS	XP_010690400.1//PREDICTED: MADS-box protein AGL24 [Beta vulgaris subsp. vulgaris]	PREDICTED: Beta vulgaris subsp. vulgaris MADS-box protein AGL24 (LOC104903952), transcript variant X3, mRNA;PREDICTED: Beta vulgaris subsp. vulgaris MADS-box protein AGL24 (LOC104903952), transcript variant X1, mRNA;PREDICTED: Beta vulgaris subsp. vulgaris MADS-box protein AGL24 (LOC104903952), transcript variant X2, mRNA
LOC104903953			2.62871	2.49324	1.70744	1.56503	MYB	XP_010690407.1//PREDICTED: uncharacterized protein LOC104903953 [Beta vulgaris subsp. vulgaris]	PREDICTED: Beta vulgaris subsp. vulgaris hypothetical protein (LOC104903953), mRNA
LOC104903965				-2.36664			NAC	XP_010690417.1//PREDICTED: NAC domain-containing protein 86 [Beta vulgaris subsp. vulgaris]	PREDICTED: Beta vulgaris subsp. vulgaris NAC domain-containing protein 86 (LOC104903965), mRNA
LOC104903983			2.3307	4.48062	5.20873	3.97851	bHLH	XP_010690444.1//PREDICTED: transcription factor bHLH121 [Beta vulgaris subsp. vulgaris]	PREDICTED: Beta vulgaris subsp. vulgaris transcription factor bHLH121 (LOC104903983), mRNA
LOC104904264	1.22472	1.4312		1.09494			C2C2-GATA	XP_010690771.1//PREDICTED: GATA transcription factor 7 [Beta vulgaris subsp. vulgaris]	PREDICTED: Beta vulgaris subsp. vulgaris GATA transcription factor 7 (LOC104904264), transcript variant X1, mRNA;PREDICTED: Beta vulgaris subsp. vulgaris GATA transcription factor 7 (LOC104904264), transcript variant X2, mRNA
LOC104904266		1.8367	1.9361	1.79877	2.336	1.34745	MYB	XP_010690776.1//PREDICTED: telomere repeat-binding protein 3 [Beta vulgaris subsp. vulgaris]	PREDICTED: Beta vulgaris subsp. vulgaris telomere repeat-binding protein 3 (LOC104904266), mRNA
LOC104904295	2.27498						SRS	XP_019107107.1//PREDICTED: protein SHI RELATED SEQUENCE 3 isoform X2 [Beta vulgaris subsp. vulgaris];XP_010690810.1//PREDICTED: protein SHI RELATED SEQUENCE 3 isoform X1 [Beta vulgaris subsp. vulgaris]	PREDICTED: Beta vulgaris subsp. vulgaris protein SHI RELATED SEQUENCE 3 (LOC104904295), transcript variant X1, mRNA;PREDICTED: Beta vulgaris subsp. vulgaris protein SHI RELATED SEQUENCE 3 (LOC104904295), transcript variant X2, mRNA
LOC104904307						-1.06635	Alfin-like	XP_010690826.1//PREDICTED: chromatin remodeling protein EBS [Beta vulgaris subsp. vulgaris]	PREDICTED: Beta vulgaris subsp. vulgaris chromatin remodeling protein EBS (LOC104904307), mRNA
LOC104904337		-1.60357					bHLH	XP_010690861.1//PREDICTED: transcription factor HBI1 [Beta vulgaris subsp. vulgaris]	PREDICTED: Beta vulgaris subsp. vulgaris transcription factor HBI1 (LOC104904337), mRNA
LOC104904340		2.47459	5.13365	4.03667	4.24822		MYB	XP_010690864.1//PREDICTED: protein RADIALIS-like 3 [Beta vulgaris subsp. vulgaris]	PREDICTED: Beta vulgaris subsp. vulgaris protein RADIALIS-like 3 (LOC104904340), mRNA
LOC104904356				-1.06493	-1.3535	-1.62399	mTERF	XP_021731593.1//transcription termination factor MTERF2, chloroplastic-like [Chenopodium quinoa];XP_010690884.1//PREDICTED: transcription termination factor MTERF2, chloroplastic [Beta vulgaris subsp. vulgaris]	PREDICTED: Beta vulgaris subsp. vulgaris transcription termination factor MTERF2, chloroplastic (LOC104904356), mRNA
LOC104904434				-2.97209		-1.45273	ABI3VP1	XP_010690981.1//PREDICTED: B3 domain-containing protein At1g49475 [Beta vulgaris subsp. vulgaris]	PREDICTED: Beta vulgaris subsp. vulgaris B3 domain-containing protein At1g49475 (LOC104904434), mRNA
LOC104904462				-2.51649	-2.57514	-1.56805	G2-like	XP_010691017.1//PREDICTED: myb family transcription factor EFM [Beta vulgaris subsp. vulgaris]	PREDICTED: Beta vulgaris subsp. vulgaris myb family transcription factor EFM (LOC104904462), mRNA
LOC104904477				-1.68522			ABI3VP1	XP_010691035.1//PREDICTED: B3 domain-containing protein At3g19184 [Beta vulgaris subsp. vulgaris]	PREDICTED: Beta vulgaris subsp. vulgaris B3 domain-containing protein At3g19184 (LOC104904477), mRNA
LOC104904534		-1.92335	-1.00685	-1.0153			FAR1	XP_021844401.1//protein FAR1-RELATED SEQUENCE 6 [Spinacia oleracea];KMT00639.1//hypothetical protein BVRB_9g219320 [Beta vulgaris subsp. vulgaris];XP_010675260.1//PREDICTED: uncharacterized protein LOC104891289 [Beta vulgaris subsp. vulgaris]	PREDICTED: Beta vulgaris subsp. vulgaris protein FAR1-RELATED SEQUENCE 6 (LOC104904534), transcript variant X1, mRNA;PREDICTED: Beta vulgaris subsp. vulgaris protein FAR1-RELATED SEQUENCE 6 (LOC104904534), transcript variant X2, misc_RNA
LOC104904658			-1.17632				Trihelix	XP_010691286.1//PREDICTED: trihelix transcription factor ASIL1 [Beta vulgaris subsp. vulgaris]	PREDICTED: Beta vulgaris subsp. vulgaris trihelix transcription factor ASIL1 (LOC104904658), mRNA
LOC104904668				-2.60677			ABI3VP1	XP_010691310.1//PREDICTED: B3 domain-containing protein Os01g0723500 [Beta vulgaris subsp. vulgaris]	PREDICTED: Beta vulgaris subsp. vulgaris B3 domain-containing protein Os01g0723500 (LOC104904668), transcript variant X1, mRNA;PREDICTED: Beta vulgaris subsp. vulgaris B3 domain-containing protein Os01g0723500 (LOC104904668), transcript variant X2, mRNA
LOC104904737					-1.3656	-2.68232	MADS	XP_010691403.1//PREDICTED: MADS-box protein JOINTLESS isoform X2 [Beta vulgaris subsp. vulgaris];XP_010691402.1//PREDICTED: MADS-box protein JOINTLESS isoform X1 [Beta vulgaris subsp. vulgaris]	PREDICTED: Beta vulgaris subsp. vulgaris MADS-box protein JOINTLESS (LOC104904737), transcript variant X1, mRNA;PREDICTED: Beta vulgaris subsp. vulgaris MADS-box protein JOINTLESS (LOC104904737), transcript variant X2, mRNA
LOC104904754					2.64641		C2C2-GATA	XP_010691426.1//PREDICTED: GATA transcription factor 12 [Beta vulgaris subsp. vulgaris]	PREDICTED: Beta vulgaris subsp. vulgaris GATA transcription factor 12 (LOC104904754), mRNA
LOC104904762		1.24969					AP2-EREBP	XP_010691437.1//PREDICTED: ethylene-responsive transcription factor ERF039 [Beta vulgaris subsp. vulgaris]	PREDICTED: Beta vulgaris subsp. vulgaris ethylene-responsive transcription factor ERF039 (LOC104904762), mRNA
LOC104904770			1.06098			-1.39542	FAR1	XP_010691446.1//PREDICTED: methylmalonate-semialdehyde dehydrogenase [acylating], mitochondrial [Beta vulgaris subsp. vulgaris];XP_021717237.1//methylmalonate-semialdehyde dehydrogenase [acylating], mitochondrial-like [Chenopodium quinoa]	PREDICTED: Beta vulgaris subsp. vulgaris methylmalonate-semialdehyde dehydrogenase [acylating], mitochondrial (LOC104904770), mRNA
LOC104904772		-2.28702					MADS	KMT00930.1//hypothetical protein BVRB_9g221980 isoform B [Beta vulgaris subsp. vulgaris];XP_010691448.1//PREDICTED: MADS-box transcription factor 23 [Beta vulgaris subsp. vulgaris];XP_010683073.1//PREDICTED: leucine-rich repeat receptor-like serine/threonine-protein kinase BAM1 [Beta vulgaris subsp. vulgaris]	PREDICTED: Beta vulgaris subsp. vulgaris MADS-box transcription factor 23 (LOC104904772), mRNA
LOC104904776				3.11999	1.43247		MADS	XP_010691452.1//PREDICTED: MADS-box transcription factor 23-like [Beta vulgaris subsp. vulgaris]	PREDICTED: Beta vulgaris subsp. vulgaris MADS-box transcription factor 23-like (LOC104904776), mRNA
LOC104904802		3.7626			-1.62934	-1.42287	bHLH	XP_010691492.1//PREDICTED: transcription factor bHLH25 [Beta vulgaris subsp. vulgaris]	PREDICTED: Beta vulgaris subsp. vulgaris transcription factor bHLH25 (LOC104904802), mRNA
LOC104904876	2.1974	2.14006	2.56192	4.67871	4.475	4.44665	WRKY	XP_019107056.1//PREDICTED: probable WRKY transcription factor 40 isoform X1 [Beta vulgaris subsp. vulgaris];XP_010691587.1//PREDICTED: probable WRKY transcription factor 40 isoform X2 [Beta vulgaris subsp. vulgaris]	PREDICTED: Beta vulgaris subsp. vulgaris probable WRKY transcription factor 40 (LOC104904876), transcript variant X1, mRNA;PREDICTED: Beta vulgaris subsp. vulgaris probable WRKY transcription factor 40 (LOC104904876), transcript variant X2, mRNA
LOC104904884					1.35399		LIM	XP_010691604.1//PREDICTED: protein DA1-related 2 isoform X1 [Beta vulgaris subsp. vulgaris]	PREDICTED: Beta vulgaris subsp. vulgaris protein DA1-related 2 (LOC104904884), transcript variant X2, mRNA;PREDICTED: Beta vulgaris subsp. vulgaris protein DA1-related 2 (LOC104904884), transcript variant X1, mRNA
LOC104904946	2.88338	1.55446	1.22198	2.18878	1.28599		MYB	XP_010691674.1//PREDICTED: transcription factor MYB44-like [Beta vulgaris subsp. vulgaris]	PREDICTED: Beta vulgaris subsp. vulgaris transcription factor MYB44-like (LOC104904946), mRNA
LOC104905099			1.42275	1.22799			Tify	XP_010691846.1//PREDICTED: protein TIFY 6B-like [Beta vulgaris subsp. vulgaris]	PREDICTED: Beta vulgaris subsp. vulgaris protein TIFY 6B-like (LOC104905099), transcript variant X2, mRNA;PREDICTED: Beta vulgaris subsp. vulgaris protein TIFY 6B-like (LOC104905099), transcript variant X1, mRNA
LOC104905263				-1.46198	-1.81163	-3.54431	WRKY	XP_010692038.1//PREDICTED: probable WRKY transcription factor 48 [Beta vulgaris subsp. vulgaris]	PREDICTED: Beta vulgaris subsp. vulgaris probable WRKY transcription factor 48 (LOC104905263), mRNA
LOC104905311	4.21951				1.08036	2.12718	AP2-EREBP	XP_010692104.1//PREDICTED: ethylene-responsive transcription factor ERF035 [Beta vulgaris subsp. vulgaris]	PREDICTED: Beta vulgaris subsp. vulgaris ethylene-responsive transcription factor ERF035 (LOC104905311), mRNA
LOC104905329		2.11318	1.86027	4.18823	2.2663		SBP	XP_010692128.1//PREDICTED: squamosa promoter-binding-like protein 8 [Beta vulgaris subsp. vulgaris]	PREDICTED: Beta vulgaris subsp. vulgaris squamosa promoter-binding-like protein 8 (LOC104905329), mRNA
LOC104905339			2.19787				bHLH	XP_019107728.1//PREDICTED: transcription factor UNE10 [Beta vulgaris subsp. vulgaris];KMT00016.1//hypothetical protein BVRB_1g018470 isoform A [Beta vulgaris subsp. vulgaris]	PREDICTED: Beta vulgaris subsp. vulgaris transcription factor UNE10 (LOC104905339), mRNA
LOC104905457			-2.08117	-2.33249	-2.94364	-3.17276	GRF	XP_010692311.1//PREDICTED: growth-regulating factor 9 [Beta vulgaris subsp. vulgaris]	PREDICTED: Beta vulgaris subsp. vulgaris growth-regulating factor 9 (LOC104905457), mRNA
LOC104905510		-1.16677					MYB	XP_010692386.1//PREDICTED: uncharacterized protein LOC104905510 [Beta vulgaris subsp. vulgaris]	PREDICTED: Beta vulgaris subsp. vulgaris hypothetical protein (LOC104905510), mRNA
LOC104905560	1.87352	2.57322	2.45441	1.45207	2.83632		C2H2	XP_010692450.1//PREDICTED: uncharacterized protein LOC104905560 [Beta vulgaris subsp. vulgaris]	PREDICTED: Beta vulgaris subsp. vulgaris uncharacterized LOC104905560 (LOC104905560), mRNA
LOC104905644				1.29678	1.64141	1.47665	RWP-RK	XP_010692542.1//PREDICTED: protein NLP4 [Beta vulgaris subsp. vulgaris]	PREDICTED: Beta vulgaris subsp. vulgaris protein NLP4 (LOC104905644), mRNA
LOC104905710			3.3365	3.41339	2.91309	1.81344	GRAS	XP_019107771.1//PREDICTED: scarecrow-like protein 1, partial [Beta vulgaris subsp. vulgaris]	PREDICTED: Beta vulgaris subsp. vulgaris scarecrow-like protein 1 (LOC104905710), partial mRNA
LOC104905744				-1.24054			HB	XP_010692662.1//PREDICTED: homeotic protein knotted-1 [Beta vulgaris subsp. vulgaris]	PREDICTED: Beta vulgaris subsp. vulgaris homeotic protein knotted-1 (LOC104905744), mRNA
LOC104905759				-1.1656			bHLH	XP_010692682.1//PREDICTED: transcription factor bHLH93 [Beta vulgaris subsp. vulgaris]	PREDICTED: Beta vulgaris subsp. vulgaris transcription factor bHLH93 (LOC104905759), mRNA
LOC104905779		1.75352					ARF	XP_010692716.1//PREDICTED: auxin response factor 5 [Beta vulgaris subsp. vulgaris]	PREDICTED: Beta vulgaris subsp. vulgaris auxin response factor 5 (LOC104905779), mRNA
LOC104905955	-1.09236		1.2826	1.20846	1.31869		AP2-EREBP	XP_010692920.1//PREDICTED: dehydration-responsive element-binding protein 2C-like isoform X3 [Beta vulgaris subsp. vulgaris];XP_010692919.1//PREDICTED: dehydration-responsive element-binding protein 2C-like isoform X1 [Beta vulgaris subsp. vulgaris]	PREDICTED: Beta vulgaris subsp. vulgaris dehydration-responsive element-binding protein 2C-like (LOC104905955), transcript variant X3, mRNA;PREDICTED: Beta vulgaris subsp. vulgaris dehydration-responsive element-binding protein 2C-like (LOC104905955), transcript variant X1, mRNA;PREDICTED: Beta vulgaris subsp. vulgaris dehydration-responsive element-binding protein 2C-like (LOC104905955), transcr…
LOC104905963			5.40717	3.36173	2.48417		LOB	XP_010692935.1//PREDICTED: LOB domain-containing protein 12-like [Beta vulgaris subsp. vulgaris]	PREDICTED: Beta vulgaris subsp. vulgaris LOB domain-containing protein 12-like (LOC104905963), mRNA
LOC104906002				1.00667	1.42589	-1.1563	C2C2-CO-like	XP_010692981.1//PREDICTED: zinc finger protein CONSTANS-LIKE 4 [Beta vulgaris subsp. vulgaris]	PREDICTED: Beta vulgaris subsp. vulgaris zinc finger protein CONSTANS-LIKE 4 (LOC104906002), mRNA
LOC104906019	1.05709		1.55639	1.52337	2.10104	1.76362	WRKY	XP_010693004.1//PREDICTED: WRKY transcription factor WRKY51-like [Beta vulgaris subsp. vulgaris]	PREDICTED: Beta vulgaris subsp. vulgaris WRKY transcription factor WRKY51-like (LOC104906019), mRNA
LOC104906078						-2.40454	AP2-EREBP	XP_010693090.1//PREDICTED: ethylene-responsive transcription factor RAP2-7-like isoform X3 [Beta vulgaris subsp. vulgaris];XP_010693092.1//PREDICTED: ethylene-responsive transcription factor RAP2-7-like isoform X4 [Beta vulgaris subsp. vulgaris];XP_010693089.1//PREDICTED: floral homeotic protein APETALA 2-like isoform X2 [Beta vulgaris subsp. vulgaris];XP_010693088.1//PREDICTED: floral homeotic p…	PREDICTED: Beta vulgaris subsp. vulgaris AP2-like ethylene-responsive transcription factor TOE3 (LOC104906078), transcript variant X1, mRNA;PREDICTED: Beta vulgaris subsp. vulgaris AP2-like ethylene-responsive transcription factor TOE3 (LOC104906078), transcript variant X5, mRNA;PREDICTED: Beta vulgaris subsp. vulgaris AP2-like ethylene-responsive transcription factor TOE3 (LOC104906078), transcr…
LOC104906092			3.85035	4.27092	4.46162	4.64256	LOB	XP_010693111.1//PREDICTED: LOB domain-containing protein 41 [Beta vulgaris subsp. vulgaris]	PREDICTED: Beta vulgaris subsp. vulgaris LOB domain-containing protein 41 (LOC104906092), mRNA
LOC104906153						1.44842	NAC	XP_010693169.1//PREDICTED: transcription factor JUNGBRUNNEN 1-like [Beta vulgaris subsp. vulgaris]	PREDICTED: Beta vulgaris subsp. vulgaris transcription factor JUNGBRUNNEN 1-like (LOC104906153), mRNA
LOC104906220		-1.8676	-1.619				zf-HD	XP_010693250.1//PREDICTED: zinc-finger homeodomain protein 9 [Beta vulgaris subsp. vulgaris]	PREDICTED: Beta vulgaris subsp. vulgaris zinc-finger homeodomain protein 9 (LOC104906220), mRNA
LOC104906222				1.0222			C2C2-Dof	XP_010693252.1//PREDICTED: cyclic dof factor 2 isoform X1 [Beta vulgaris subsp. vulgaris];XP_010693253.1//PREDICTED: cyclic dof factor 2 isoform X2 [Beta vulgaris subsp. vulgaris]	PREDICTED: Beta vulgaris subsp. vulgaris cyclic dof factor 2 (LOC104906222), transcript variant X2, mRNA;PREDICTED: Beta vulgaris subsp. vulgaris cyclic dof factor 2 (LOC104906222), transcript variant X1, mRNA
LOC104906407				-2.14948	-1.86681		TCP	XP_010693449.1//PREDICTED: transcription factor TCP19 [Beta vulgaris subsp. vulgaris]	PREDICTED: Beta vulgaris subsp. vulgaris transcription factor TCP19 (LOC104906407), mRNA
LOC104906431	2.03606	2.35754	1.10084	1.38784	2.31074	1.84899	HSF	XP_010693477.1//PREDICTED: heat stress transcription factor B-2a [Beta vulgaris subsp. vulgaris]	PREDICTED: Beta vulgaris subsp. vulgaris heat stress transcription factor B-2a (LOC104906431), mRNA
LOC104906454	5.07832	2.5261	3.81687	1.42736	1.72781	-2.12682	AP2-EREBP	XP_010693509.1//PREDICTED: dehydration-responsive element-binding protein 1D [Beta vulgaris subsp. vulgaris]	PREDICTED: Beta vulgaris subsp. vulgaris dehydration-responsive element-binding protein 1D (LOC104906454), mRNA
LOC104906575			2.37161		2.25445		bHLH	XP_010693645.1//PREDICTED: transcription factor bHLH118 [Beta vulgaris subsp. vulgaris]	PREDICTED: Beta vulgaris subsp. vulgaris transcription factor bHLH118 (LOC104906575), mRNA
LOC104906576		2.25901		2.82017			bHLH	XP_010693647.1//PREDICTED: transcription factor bHLH120 [Beta vulgaris subsp. vulgaris]	PREDICTED: Beta vulgaris subsp. vulgaris transcription factor bHLH120 (LOC104906576), transcript variant X2, misc_RNA;PREDICTED: Beta vulgaris subsp. vulgaris transcription factor bHLH120 (LOC104906576), transcript variant X1, mRNA
LOC104906600						-2.25402	bHLH	KMS98933.1//hypothetical protein BVRB_3g067340 [Beta vulgaris subsp. vulgaris];XP_010693676.1//PREDICTED: uncharacterized protein LOC104906600 [Beta vulgaris subsp. vulgaris]	PREDICTED: Beta vulgaris subsp. vulgaris uncharacterized LOC104906600 (LOC104906600), mRNA
LOC104906835			-2.50201				MYB	XP_010693964.1//PREDICTED: transcription factor MYB48-like [Beta vulgaris subsp. vulgaris]	PREDICTED: Beta vulgaris subsp. vulgaris transcription factor MYB48-like (LOC104906835), mRNA
LOC104906977				4.64878	3.54557	3.42314	bZIP	XP_010694124.1//PREDICTED: transcription factor HY5-like [Beta vulgaris subsp. vulgaris]	PREDICTED: Beta vulgaris subsp. vulgaris transcription factor HY5-like (LOC104906977), mRNA
LOC104907103	3.2196	3.36388	3.28247	3.25796	3.39081	1.736	GRAS	XP_010694285.1//PREDICTED: scarecrow-like protein 21 [Beta vulgaris subsp. vulgaris]	PREDICTED: Beta vulgaris subsp. vulgaris scarecrow-like protein 21 (LOC104907103), transcript variant X1, mRNA;PREDICTED: Beta vulgaris subsp. vulgaris scarecrow-like protein 21 (LOC104907103), transcript variant X2, mRNA
LOC104907374			2.28244	2.55714	1.67002	-1.86214	C2C2-CO-like	XP_010694604.1//PREDICTED: zinc finger protein CONSTANS-LIKE 2 [Beta vulgaris subsp. vulgaris]	PREDICTED: Beta vulgaris subsp. vulgaris zinc finger protein CONSTANS-LIKE 2 (LOC104907374), mRNA
LOC104907404				1.53321	1.24436	3.63549	bHLH	XP_010694628.1//PREDICTED: transcription factor bHLH94 [Beta vulgaris subsp. vulgaris]	PREDICTED: Beta vulgaris subsp. vulgaris transcription factor bHLH94 (LOC104907404), mRNA
LOC104907417			-1.03589				mTERF	XP_010694646.1//PREDICTED: transcription termination factor MTERF5, chloroplastic [Beta vulgaris subsp. vulgaris]	PREDICTED: Beta vulgaris subsp. vulgaris hypothetical protein (LOC104907417), transcript variant X3, mRNA;PREDICTED: Beta vulgaris subsp. vulgaris hypothetical protein (LOC104907417), transcript variant X1, mRNA;PREDICTED: Beta vulgaris subsp. vulgaris hypothetical protein (LOC104907417), transcript variant X4, mRNA;PREDICTED: Beta vulgaris subsp. vulgaris hypothetical protein (LOC104907417), tra…
LOC104907474			-1.56035				C2C2-Dof	XP_010694741.1//PREDICTED: dof zinc finger protein DOF3.7 [Beta vulgaris subsp. vulgaris]	PREDICTED: Beta vulgaris subsp. vulgaris dof zinc finger protein DOF3.7 (LOC104907474), mRNA
LOC104907505			3.10482	3.38099	2.82579	2.75208	MADS	XP_010694755.1//PREDICTED: agamous-like MADS-box protein AGL15 isoform X2 [Beta vulgaris subsp. vulgaris];XP_010694750.1//PREDICTED: agamous-like MADS-box protein AGL15 isoform X1 [Beta vulgaris subsp. vulgaris];KMT18772.1//hypothetical protein BVRB_2g028890 [Beta vulgaris subsp. vulgaris]	PREDICTED: Beta vulgaris subsp. vulgaris agamous-like MADS-box protein AGL15 (LOC104907505), transcript variant X2, mRNA;PREDICTED: Beta vulgaris subsp. vulgaris agamous-like MADS-box protein AGL15 (LOC104907505), transcript variant X1, mRNA
LOC104907781		1.42151	2.1588	3.33435	2.83923	1.10879	MYB	XP_010695074.1//PREDICTED: transcription factor DIVARICATA [Beta vulgaris subsp. vulgaris]	PREDICTED: Beta vulgaris subsp. vulgaris transcription factor DIVARICATA (LOC104907781), mRNA
LOC104908033				1.06461			WRKY	XP_010695387.1//PREDICTED: probable WRKY transcription factor 75 [Beta vulgaris subsp. vulgaris]	PREDICTED: Beta vulgaris subsp. vulgaris probable WRKY transcription factor 75 (LOC104908033), mRNA
LOC104908054			-1.03306	-1.11511		-1.16436	TCP	KMS97688.1//hypothetical protein BVRB_5g124720 [Beta vulgaris subsp. vulgaris];XP_019108274.1//PREDICTED: ACT domain-containing protein ACR4-like isoform X1 [Beta vulgaris subsp. vulgaris];XP_019108276.1//PREDICTED: ACT domain-containing protein ACR4-like isoform X3 [Beta vulgaris subsp. vulgaris];KMS97687.1//hypothetical protein BVRB_5g124710 [Beta vulgaris subsp. vulgaris]	PREDICTED: Beta vulgaris subsp. vulgaris ACT domain-containing protein ACR4-like (LOC104908054), transcript variant X6, misc_RNA;PREDICTED: Beta vulgaris subsp. vulgaris ACT domain-containing protein ACR4-like (LOC104908054), transcript variant X2, mRNA;PREDICTED: Beta vulgaris subsp. vulgaris ACT domain-containing protein ACR4-like (LOC104908054), transcript variant X3, mRNA;PREDICTED: Beta vulg…
LOC104908120						-1.04254	MYB	XP_010695502.1//PREDICTED: transcription factor AS1 [Beta vulgaris subsp. vulgaris]	PREDICTED: Beta vulgaris subsp. vulgaris transcription factor AS1 (LOC104908120), transcript variant X1, mRNA;PREDICTED: Beta vulgaris subsp. vulgaris transcription factor AS1 (LOC104908120), transcript variant X2, mRNA
LOC104908139		3.33408	2.75897	2.06556	2.23614	3.18543	MYB	XP_010695522.1//PREDICTED: myb-like protein Q [Beta vulgaris subsp. vulgaris]	PREDICTED: Beta vulgaris subsp. vulgaris myb-like protein Q (LOC104908139), mRNA
LOC104908147				-2.10343	-1.18952		C2C2-Dof	XP_010695534.1//PREDICTED: cyclic dof factor 2 [Beta vulgaris subsp. vulgaris]	PREDICTED: Beta vulgaris subsp. vulgaris cyclic dof factor 2 (LOC104908147), mRNA
LOC104908159						-3.14568	MYB	XP_010695546.1//PREDICTED: transcription factor MYB39 [Beta vulgaris subsp. vulgaris]	PREDICTED: Beta vulgaris subsp. vulgaris transcription factor MYB39 (LOC104908159), mRNA
LOC104908174					1.72011		bHLH	XP_010695562.1//PREDICTED: transcription factor bHLH71 [Beta vulgaris subsp. vulgaris]	PREDICTED: Beta vulgaris subsp. vulgaris transcription factor bHLH71 (LOC104908174), mRNA
LOC104908179				1.37874			PLATZ	XP_010695567.1//PREDICTED: uncharacterized protein LOC104908179 [Beta vulgaris subsp. vulgaris]	PREDICTED: Beta vulgaris subsp. vulgaris hypothetical protein (LOC104908179), mRNA
LOC104908192		1.86713	2.72613	2.2137	2.87847	1.63297	ARF	XP_010695583.1//PREDICTED: auxin response factor 9 [Beta vulgaris subsp. vulgaris]	PREDICTED: Beta vulgaris subsp. vulgaris auxin response factor 9 (LOC104908192), mRNA
LOC104908316			1.20679	-1.10821	-1.91663	-1.63637	TCP	XP_021860188.1//transcription factor TCP14 [Spinacia oleracea]	PREDICTED: Beta vulgaris subsp. vulgaris transcription factor TCP14 (LOC104908316), mRNA
LOC104908428	-1.7407		2.76699	3.17154	2.31744		G2-like	XP_010695844.1//PREDICTED: myb family transcription factor EFM [Beta vulgaris subsp. vulgaris]	PREDICTED: Beta vulgaris subsp. vulgaris myb family transcription factor EFM (LOC104908428), mRNA
LOC104908558		1.1689		-1.90452	-1.59224		TAZ	XP_010695978.1//PREDICTED: BTB/POZ and TAZ domain-containing protein 2 [Beta vulgaris subsp. vulgaris]	PREDICTED: Beta vulgaris subsp. vulgaris BTB/POZ and TAZ domain-containing protein 2 (LOC104908558), mRNA
LOC104908672		1.46324	1.89276	-1.13281	-1.33078	-1.3522	ARF	XP_010696146.1//PREDICTED: auxin response factor 18 [Beta vulgaris subsp. vulgaris]	PREDICTED: Beta vulgaris subsp. vulgaris auxin response factor 18 (LOC104908672), mRNA
LOC104908699				-2.18095	-1.61714	-1.56665	G2-like	XP_010696145.1//PREDICTED: myb family transcription factor PHL6 [Beta vulgaris subsp. vulgaris]	PREDICTED: Beta vulgaris subsp. vulgaris myb family transcription factor PHL6 (LOC104908699), mRNA
LOC104908742		-3.17863		-3.07572			ABI3VP1	XP_019102651.1//PREDICTED: uncharacterized protein LOC104908742 isoform X2 [Beta vulgaris subsp. vulgaris];XP_010696195.1//PREDICTED: uncharacterized protein LOC104908742 isoform X1 [Beta vulgaris subsp. vulgaris]	PREDICTED: Beta vulgaris subsp. vulgaris uncharacterized LOC104908742 (LOC104908742), transcript variant X2, mRNA;PREDICTED: Beta vulgaris subsp. vulgaris uncharacterized LOC104908742 (LOC104908742), transcript variant X1, mRNA
LOC104908760					3.02964		AP2-EREBP	XP_010696241.1//PREDICTED: ethylene-responsive transcription factor ERF023 [Beta vulgaris subsp. vulgaris]	PREDICTED: Beta vulgaris subsp. vulgaris ethylene-responsive transcription factor ERF023 (LOC104908760), mRNA
LOC104908811		2.15985				1.17167	AP2-EREBP	XP_010696269.1//PREDICTED: ethylene-responsive transcription factor-like protein At4g13040 isoform X1 [Beta vulgaris subsp. vulgaris]	PREDICTED: Beta vulgaris subsp. vulgaris ethylene-responsive transcription factor-like protein At4g13040 (LOC104908811), transcript variant X1, mRNA;PREDICTED: Beta vulgaris subsp. vulgaris ethylene-responsive transcription factor-like protein At4g13040 (LOC104908811), transcript variant X2, mRNA
LOC104908893				1.97069	1.19416	-1.07591	MYB	XP_010696366.1//PREDICTED: protein REVEILLE 8 isoform X2 [Beta vulgaris subsp. vulgaris];XP_010696364.1//PREDICTED: protein REVEILLE 8 isoform X1 [Beta vulgaris subsp. vulgaris]	PREDICTED: Beta vulgaris subsp. vulgaris protein REVEILLE 8 (LOC104908893), transcript variant X1, mRNA;PREDICTED: Beta vulgaris subsp. vulgaris protein REVEILLE 8 (LOC104908893), transcript variant X2, mRNA;PREDICTED: Beta vulgaris subsp. vulgaris protein REVEILLE 8 (LOC104908893), transcript variant X4, mRNA;PREDICTED: Beta vulgaris subsp. vulgaris protein REVEILLE 8 (LOC104908893), transcript …
LOC104908970						-1.18639	Trihelix	XP_019102702.1//PREDICTED: trihelix transcription factor ASR3-like [Beta vulgaris subsp. vulgaris]	PREDICTED: Beta vulgaris subsp. vulgaris trihelix transcription factor ASR3-like (LOC104908970), mRNA
LOC104909031			1.1577				NAC	XP_010696509.1//PREDICTED: NAC domain-containing protein 17 [Beta vulgaris subsp. vulgaris]	PREDICTED: Beta vulgaris subsp. vulgaris NAC domain-containing protein 17 (LOC104909031), mRNA
LOC104909038					-1.12954		C3H	XP_010696518.1//PREDICTED: uncharacterized protein LOC104909038 isoform X2 [Beta vulgaris subsp. vulgaris];XP_010696520.1//PREDICTED: uncharacterized protein LOC104909038 isoform X3 [Beta vulgaris subsp. vulgaris];KMS96839.1//hypothetical protein BVRB_8g199150 isoform C [Beta vulgaris subsp. vulgaris];XP_010696517.1//PREDICTED: uncharacterized protein LOC104909038 isoform X1 [Beta vulgaris subsp.…	PREDICTED: Beta vulgaris subsp. vulgaris uncharacterized LOC104909038 (LOC104909038), transcript variant X3, mRNA;PREDICTED: Beta vulgaris subsp. vulgaris uncharacterized LOC104909038 (LOC104909038), transcript variant X4, mRNA;PREDICTED: Beta vulgaris subsp. vulgaris uncharacterized LOC104909038 (LOC104909038), transcript variant X1, mRNA;PREDICTED: Beta vulgaris subsp. vulgaris uncharacterized …
LOC104909042				-1.08117	-1.23218	-1.31133	HSF	XP_010696526.1//PREDICTED: heat stress transcription factor A-7a [Beta vulgaris subsp. vulgaris]	PREDICTED: Beta vulgaris subsp. vulgaris heat stress transcription factor A-7a (LOC104909042), transcript variant X1, mRNA;PREDICTED: Beta vulgaris subsp. vulgaris heat stress transcription factor A-7a (LOC104909042), transcript variant X2, mRNA
LOC104909081				3.03267	4.20749	4.70179	bHLH	XP_019102724.1//PREDICTED: putative transcription factor bHLH041 [Beta vulgaris subsp. vulgaris]	PREDICTED: Beta vulgaris subsp. vulgaris putative transcription factor bHLH041 (LOC104909081), mRNA
LOC104909087			1.67218	2.23789	1.39228		MYB	XP_010696584.1//PREDICTED: uncharacterized protein LOC104909087 isoform X5 [Beta vulgaris subsp. vulgaris];XP_010696581.1//PREDICTED: uncharacterized protein LOC104909087 isoform X1 [Beta vulgaris subsp. vulgaris];XP_010696582.1//PREDICTED: uncharacterized protein LOC104909087 isoform X3 [Beta vulgaris subsp. vulgaris];XP_019102743.1//PREDICTED: uncharacterized protein LOC104909087 isoform X2 [Be…	PREDICTED: Beta vulgaris subsp. vulgaris hypothetical protein isoform B (LOC104909087), transcript variant X2, mRNA;PREDICTED: Beta vulgaris subsp. vulgaris hypothetical protein isoform B (LOC104909087), transcript variant X1, mRNA;PREDICTED: Beta vulgaris subsp. vulgaris hypothetical protein isoform B (LOC104909087), transcript variant X4, mRNA;PREDICTED: Beta vulgaris subsp. vulgaris hypothetic…
LOC104909114						-1.4717	ABI3VP1	XP_010696617.1//PREDICTED: B3 domain-containing protein Os07g0563300 isoform X4 [Beta vulgaris subsp. vulgaris];XP_019102727.1//PREDICTED: B3 domain-containing protein Os07g0563300 isoform X2 [Beta vulgaris subsp. vulgaris];XP_010696615.1//PREDICTED: B3 domain-containing protein Os07g0563300 isoform X1 [Beta vulgaris subsp. vulgaris];XP_019102728.1//PREDICTED: B3 domain-containing protein Os07g05…	PREDICTED: Beta vulgaris subsp. vulgaris B3 domain-containing protein Os07g0563300 (LOC104909114), transcript variant X4, mRNA;PREDICTED: Beta vulgaris subsp. vulgaris B3 domain-containing protein Os07g0563300 (LOC104909114), transcript variant X2, mRNA;PREDICTED: Beta vulgaris subsp. vulgaris B3 domain-containing protein Os07g0563300 (LOC104909114), transcript variant X5, mRNA;PREDICTED: Beta vu…
LOC109134603			1.32056				GRF	XP_019103972.1//PREDICTED: growth-regulating factor 4-like [Beta vulgaris subsp. vulgaris]	PREDICTED: Beta vulgaris subsp. vulgaris growth-regulating factor 4-like (LOC109134603), mRNA
LOC109135574				1.99089	2.93889	3.35743	WRKY	XP_019106270.1//PREDICTED: probable WRKY transcription factor 33 [Beta vulgaris subsp. vulgaris]	PREDICTED: Beta vulgaris subsp. vulgaris probable WRKY transcription factor 33 (LOC109135574), mRNA
