# Supplementary material for: Wounding rapidly alters transcription factor expression, hormonal signaling, and phenolic compound metabolism in harvested sugarbeet roots
Source: Front Plant Sci. 2023 Jan 6;13:1070247. doi: 10.3389/fpls.2022.1070247 (PMC9853395; doi:10.3389/fpls.2022.1070247)
Supplement: Supplementary file 3 [file Table_3.xlsx]

## Sheet: Sheet1
Supplementary Table S3: Transcription factor families that contain genes that were differentially expressed due to wounding and the number of differentially expressed genes per family.
TF family	# of genes
AP2-EREBP	61
MYB	52
bHLH	51
WRKY	35
NAC	20
ABI3VP1	19
GRAS	19
C3H	18
C2H2	17
C2C2-Dof	16
G2-like	15
LOB	14
MADS	13
HSF	12
ARF	10
bZIP	10
Trihelix	10
C2C2-GATA	9
FAR1	8
TCP	8
mTERF	7
OFP	7
Alfin-like	6
C2C2-CO-like	6
GRF	6
SBP	6
PLATZ	5
SRS	5
FHA	4
LIM	4
Sigma70-like	4
Tify	4
zf-HD	4
CPP	3
HB	3
ARR-B	2
BES1	2
DBP	2
RWP-RK	2
S1Fa-like	2
TAZ	2
TUB	2
BBR/BPC	1
C2C2-YABBY	1
CSD	1
E2F-DP	1
EIL	1
GeBP	1
LFY	1
NOZZLE	1
TIG	1
